# Supplementary material for: Modelling donor factors influencing pancreas transplant utilization and evolution of decision-making over time
Source: Commun Med (Lond). 2026 Mar 7;6:231. doi: 10.1038/s43856-026-01506-9 (PMC13096168; doi:10.1038/s43856-026-01506-9)
Supplement: Supplementary file 5 — Supplementary Data 3 [file 43856_2026_1506_MOESM5_ESM.csv]

Panel	aOR	lower	upper	BMI_DON_CALC	AGE_DON	DON_DATE_yrs	ETHCAT_DON	GENDER_DON	CMV_DON	ABO_DON	COD_CAD_DON	NON_HRT_DON	INSULIN_DON	ALCOHOL_HEAVY_DON	HIST_CAD	HIST_CIG_DON	HIST_HYPERTENS_DON	HIST_IV_DRUGUSE	PH_DON	HEP_C_ANTI_DON	rare_loci_count	LIPASE_PEAK	SGPT_PEAK	CREATININE_PEAK	HOSPITAL_STAY_days	INOTROP_SUPPORT_DON
A	0.60419942921226	0.507309468585142	0.719594198149986	9.92124073281633	40	2018.95277207392	A_White, Non-Hispanic	M	P	O	Head_trauma	N	N	N	N	N	N	N	7.41	N	0	45	81	1.4	4	N
A	0.611504668618296	0.514581863119772	0.726683131571888	10.0775117024011	40	2018.95277207392	A_White, Non-Hispanic	M	P	O	Head_trauma	N	N	N	N	N	N	N	7.41	N	0	45	81	1.4	4	N
A	0.618898234030944	0.52195757673323	0.733843210944304	10.2337826719858	40	2018.95277207392	A_White, Non-Hispanic	M	P	O	Head_trauma	N	N	N	N	N	N	N	7.41	N	0	45	81	1.4	4	N
A	0.626381193380085	0.529438026456407	0.741075215254802	10.3900536415706	40	2018.95277207392	A_White, Non-Hispanic	M	P	O	Head_trauma	N	N	N	N	N	N	N	7.41	N	0	45	81	1.4	4	N
A	0.633954627507698	0.537024645472094	0.748379935868899	10.5463246111553	40	2018.95277207392	A_White, Non-Hispanic	M	P	O	Head_trauma	N	N	N	N	N	N	N	7.41	N	0	45	81	1.4	4	N
A	0.64161963032398	0.544718883045287	0.755758176980354	10.70259558074	40	2018.95277207392	A_White, Non-Hispanic	M	P	O	Head_trauma	N	N	N	N	N	N	N	7.41	N	0	45	81	1.4	4	N
A	0.649377308965334	0.552522204427484	0.763210756092616	10.8588665503248	40	2018.95277207392	A_White, Non-Hispanic	M	P	O	Head_trauma	N	N	N	N	N	N	N	7.41	N	0	45	81	1.4	4	N
A	0.657228783954353	0.56043609073234	0.770738504534344	11.0151375199095	40	2018.95277207392	A_White, Non-Hispanic	M	P	O	Head_trauma	N	N	N	N	N	N	N	7.41	N	0	45	81	1.4	4	N
A	0.665175189361562	0.568462038779433	0.778342268011789	11.1714084894943	40	2018.95277207392	A_White, Non-Hispanic	M	P	O	Head_trauma	N	N	N	N	N	N	N	7.41	N	0	45	81	1.4	4	N
A	0.673217672969296	0.576601560903103	0.786022907201871	11.327679459079	40	2018.95277207392	A_White, Non-Hispanic	M	P	O	Head_trauma	N	N	N	N	N	N	N	7.41	N	0	45	81	1.4	4	N
A	0.681357396437468	0.584856184722425	0.793781298389414	11.4839504286638	40	2018.95277207392	A_White, Non-Hispanic	M	P	O	Head_trauma	N	N	N	N	N	N	N	7.41	N	0	45	81	1.4	4	N
A	0.689595535471361	0.593227452868324	0.801618334152832	11.6402213982485	40	2018.95277207392	A_White, Non-Hispanic	M	P	O	Head_trauma	N	N	N	N	N	N	N	7.41	N	0	45	81	1.4	4	N
A	0.697933279991445	0.601716922663251	0.809534924102885	11.7964923678333	40	2018.95277207392	A_White, Non-Hispanic	M	P	O	Head_trauma	N	N	N	N	N	N	N	7.41	N	0	45	81	1.4	4	N
A	0.70637183430525	0.610326165748368	0.817531995679636	11.952763337418	40	2018.95277207392	A_White, Non-Hispanic	M	P	O	Head_trauma	N	N	N	N	N	N	N	7.41	N	0	45	81	1.4	4	N
A	0.714912417281319	0.619056767652634	0.825610495013292	12.1090343070027	40	2018.95277207392	A_White, Non-Hispanic	M	P	O	Head_trauma	N	N	N	N	N	N	N	7.41	N	0	45	81	1.4	4	N
A	0.72355626252526	0.62791032729754	0.833771387855265	12.2653052765875	40	2018.95277207392	A_White, Non-Hispanic	M	P	O	Head_trauma	N	N	N	N	N	N	N	7.41	N	0	45	81	1.4	4	N
A	0.732304618557908	0.636888456430522	0.842015660586469	12.4215762461722	40	2018.95277207392	A_White, Non-Hispanic	M	P	O	Head_trauma	N	N	N	N	N	N	N	7.41	N	0	45	81	1.4	4	N
A	0.741158748995745	0.645992778979416	0.850344321310812	12.577847215757	40	2018.95277207392	A_White, Non-Hispanic	M	P	O	Head_trauma	N	N	N	N	N	N	N	7.41	N	0	45	81	1.4	4	N
A	0.750119932733292	0.655224930319033	0.858758401042259	12.7341181853417	40	2018.95277207392	A_White, Non-Hispanic	M	P	O	Head_trauma	N	N	N	N	N	N	N	7.41	N	0	45	81	1.4	4	N
A	0.75918946412792	0.664586556440587	0.867258954995675	12.8903891549265	40	2018.95277207392	A_White, Non-Hispanic	M	P	O	Head_trauma	N	N	N	N	N	N	N	7.41	N	0	45	81	1.4	4	N
A	0.76836865318678	0.674079313012911	0.875847063991946	13.0466601245112	40	2018.95277207392	A_White, Non-Hispanic	M	P	O	Head_trauma	N	N	N	N	N	N	N	7.41	N	0	45	81	1.4	4	N
A	0.777658825756028	0.683704864323537	0.88452383598966	13.2029310940959	40	2018.95277207392	A_White, Non-Hispanic	M	P	O	Head_trauma	N	N	N	N	N	N	N	7.41	N	0	45	81	1.4	4	N
A	0.787061323712327	0.693464882086123	0.893290407756896	13.3592020636807	40	2018.95277207392	A_White, Non-Hispanic	M	P	O	Head_trauma	N	N	N	N	N	N	N	7.41	N	0	45	81	1.4	4	N
A	0.796577505156667	0.703361044099146	0.902147946698303	13.5154730332654	40	2018.95277207392	A_White, Non-Hispanic	M	P	O	Head_trauma	N	N	N	N	N	N	N	7.41	N	0	45	81	1.4	4	N
A	0.806208744610533	0.713395032738919	0.911097652854505	13.6717440028502	40	2018.95277207392	A_White, Non-Hispanic	M	P	O	Head_trauma	N	N	N	N	N	N	N	7.41	N	0	45	81	1.4	4	N
A	0.815956433214441	0.723568533267954	0.920140761092879	13.8280149724349	40	2018.95277207392	A_White, Non-Hispanic	M	P	O	Head_trauma	N	N	N	N	N	N	N	7.41	N	0	45	81	1.4	4	N
A	0.825821978928849	0.733883231937349	0.929278543511103	13.9842859420197	40	2018.95277207392	A_White, Non-Hispanic	M	P	O	Head_trauma	N	N	N	N	N	N	N	7.41	N	0	45	81	1.4	4	N
A	0.83580680673762	0.744340813859391	0.938512312077651	14.1405569116044	40	2018.95277207392	A_White, Non-Hispanic	M	P	O	Head_trauma	N	N	N	N	N	N	N	7.41	N	0	45	81	1.4	4	N
A	0.845912358853705	0.754942960623165	0.947843421535815	14.2968278811891	40	2018.95277207392	A_White, Non-Hispanic	M	P	O	Head_trauma	N	N	N	N	N	N	N	7.41	N	0	45	81	1.4	4	N
A	0.856140094927551	0.765691347623377	0.957273272602117	14.4530988507739	40	2018.95277207392	A_White, Non-Hispanic	M	P	O	Head_trauma	N	N	N	N	N	N	N	7.41	N	0	45	81	1.4	4	N
A	0.86649149225791	0.776587641068062	0.966803315492807	14.6093698203586	40	2018.95277207392	A_White, Non-Hispanic	M	P	O	Head_trauma	N	N	N	N	N	N	N	7.41	N	0	45	81	1.4	4	N
A	0.876968046005223	0.787633494627084	0.976435053816936	14.7656407899434	40	2018.95277207392	A_White, Non-Hispanic	M	P	O	Head_trauma	N	N	N	N	N	N	N	7.41	N	0	45	81	1.4	4	N
A	0.887571269407576	0.798830545678403	0.986170048879084	14.9219117595281	40	2018.95277207392	A_White, Non-Hispanic	M	P	O	Head_trauma	N	N	N	N	N	N	N	7.41	N	0	45	81	1.4	4	N
A	0.89830269399928	0.810180411103716	0.996009924440228	15.0781827291129	40	2018.95277207392	A_White, Non-Hispanic	M	P	O	Head_trauma	N	N	N	N	N	N	N	7.41	N	0	45	81	1.4	4	N
A	0.909163869832081	0.82168468257912	1.00595637199122	15.2344536986976	40	2018.95277207392	A_White, Non-Hispanic	M	P	O	Head_trauma	N	N	N	N	N	N	N	7.41	N	0	45	81	1.4	4	N
A	0.920156365699052	0.833344921299689	1.01601115660007	15.3907246682824	40	2018.95277207392	A_White, Non-Hispanic	M	P	O	Head_trauma	N	N	N	N	N	N	N	7.41	N	0	45	81	1.4	4	N
A	0.931281769361164	0.845162652069357	1.02617612340173	15.5469956378671	40	2018.95277207392	A_White, Non-Hispanic	M	P	O	Head_trauma	N	N	N	N	N	N	N	7.41	N	0	45	81	1.4	4	N
A	0.942541687776728	0.85713935667939	1.03645320480751	15.7032666074518	40	2018.95277207392	A_White, Non-Hispanic	M	P	O	Head_trauma	N	N	N	N	N	N	N	7.41	N	0	45	81	1.4	4	N
A	0.953937747333348	0.869276466489077	1.04684442851975	15.8595375770366	40	2018.95277207392	A_White, Non-Hispanic	M	P	O	Head_trauma	N	N	N	N	N	N	N	7.41	N	0	45	81	1.4	4	N
A	0.96547159408294	0.881575354113109	1.05735192644854	16.0158085466213	40	2018.95277207392	A_White, Non-Hispanic	M	P	O	Head_trauma	N	N	N	N	N	N	N	7.41	N	0	45	81	1.4	4	N
A	0.977144893979464	0.894037324108477	1.067977944637	16.1720795162061	40	2018.95277207392	A_White, Non-Hispanic	M	P	O	Head_trauma	N	N	N	N	N	N	N	7.41	N	0	45	81	1.4	4	N
A	0.988959333119556	0.906663602542664	1.0787248543136	16.3283504857908	40	2018.95277207392	A_White, Non-Hispanic	M	P	O	Head_trauma	N	N	N	N	N	N	N	7.41	N	0	45	81	1.4	4	N
A	1.00091661798606	0.919455325312607	1.08959516420229	16.4846214553756	40	2018.95277207392	A_White, Non-Hispanic	M	P	O	Head_trauma	N	N	N	N	N	N	N	7.41	N	0	45	81	1.4	4	N
A	1.01301847569454	0.932413525071523	1.10059153423345	16.6408924249603	40	2018.95277207392	A_White, Non-Hispanic	M	P	O	Head_trauma	N	N	N	N	N	N	N	7.41	N	0	45	81	1.4	4	N
A	1.0252666542427	0.945539116608479	1.11171679081075	16.797163394545	40	2018.95277207392	A_White, Non-Hispanic	M	P	O	Head_trauma	N	N	N	N	N	N	N	7.41	N	0	45	81	1.4	4	N
A	1.0376629227629	0.958832880514152	1.12297394380078	16.9534343641298	40	2018.95277207392	A_White, Non-Hispanic	M	P	O	Head_trauma	N	N	N	N	N	N	N	7.41	N	0	45	81	1.4	4	N
A	1.05020907177766	0.972295444956657	1.13436620542151	17.1097053337145	40	2018.95277207392	A_White, Non-Hispanic	M	P	O	Head_trauma	N	N	N	N	N	N	N	7.41	N	0	45	81	1.4	4	N
A	1.0629069134584	0.985927265385143	1.14589701121241	17.2659763032993	40	2018.95277207392	A_White, Non-Hispanic	M	P	O	Head_trauma	N	N	N	N	N	N	N	7.41	N	0	45	81	1.4	4	N
A	1.07575828188698	0.999728601977068	1.15757004326957	17.422247272884	40	2018.95277207392	A_White, Non-Hispanic	M	P	O	Head_trauma	N	N	N	N	N	N	N	7.41	N	0	45	81	1.4	4	N
A	1.08876503332078	1.01369949465256	1.16938925592372	17.5785182424688	40	2018.95277207392	A_White, Non-Hispanic	M	P	O	Head_trauma	N	N	N	N	N	N	N	7.41	N	0	45	81	1.4	4	N
A	1.10192904646078	1.02783973549618	1.18135890402	17.7347892120535	40	2018.95277207392	A_White, Non-Hispanic	M	P	O	Head_trauma	N	N	N	N	N	N	N	7.41	N	0	45	81	1.4	4	N
A	1.11525222272289	1.04214883846057	1.19348357392562	17.8910601816382	40	2018.95277207392	A_White, Non-Hispanic	M	P	O	Head_trauma	N	N	N	N	N	N	N	7.41	N	0	45	81	1.4	4	N
A	1.12873648651263	1.05662600628209	1.2057682173353	18.047331151223	40	2018.95277207392	A_White, Non-Hispanic	M	P	O	Head_trauma	N	N	N	N	N	N	N	7.41	N	0	45	81	1.4	4	N
A	1.14238074379214	1.07126713581062	1.21821506528302	18.2036021208077	40	2018.95277207392	A_White, Non-Hispanic	M	P	O	Head_trauma	N	N	N	N	N	N	N	7.41	N	0	45	81	1.4	4	N
A	1.15616226727703	1.08604669652948	1.23080452483921	18.3598730903925	40	2018.95277207392	A_White, Non-Hispanic	M	P	O	Head_trauma	N	N	N	N	N	N	N	7.41	N	0	45	81	1.4	4	N
A	1.17004788015119	1.10092865567439	1.24350659308409	18.5161440599772	40	2018.95277207392	A_White, Non-Hispanic	M	P	O	Head_trauma	N	N	N	N	N	N	N	7.41	N	0	45	81	1.4	4	N
A	1.1840027363842	1.11587506094706	1.25628982027386	18.672415029562	40	2018.95277207392	A_White, Non-Hispanic	M	P	O	Head_trauma	N	N	N	N	N	N	N	7.41	N	0	45	81	1.4	4	N
A	1.19799032875418	1.13084609275199	1.26912126856798	18.8286859991467	40	2018.95277207392	A_White, Non-Hispanic	M	P	O	Head_trauma	N	N	N	N	N	N	N	7.41	N	0	45	81	1.4	4	N
A	1.21197247436455	1.14580010647094	1.28196643578737	18.9849569687315	40	2018.95277207392	A_White, Non-Hispanic	M	P	O	Head_trauma	N	N	N	N	N	N	N	7.41	N	0	45	81	1.4	4	N
A	1.22590931190974	1.16069369878274	1.29478917874983	19.1412279383162	40	2018.95277207392	A_White, Non-Hispanic	M	P	O	Head_trauma	N	N	N	N	N	N	N	7.41	N	0	45	81	1.4	4	N
A	1.23975931156878	1.17548179914308	1.30755163690493	19.2974989079009	40	2018.95277207392	A_White, Non-Hispanic	M	P	O	Head_trauma	N	N	N	N	N	N	N	7.41	N	0	45	81	1.4	4	N
A	1.25347929840162	1.1901177869894	1.32021415753819	19.4537698774857	40	2018.95277207392	A_White, Non-Hispanic	M	P	O	Head_trauma	N	N	N	N	N	N	N	7.41	N	0	45	81	1.4	4	N
A	1.26702449010608	1.20455363453715	1.33273522448456	19.6100408470704	40	2018.95277207392	A_White, Non-Hispanic	M	P	O	Head_trauma	N	N	N	N	N	N	N	7.41	N	0	45	81	1.4	4	N
A	1.2803485499644	1.2187400742025	1.34507139306848	19.7663118166552	40	2018.95277207392	A_White, Non-Hispanic	M	P	O	Head_trauma	N	N	N	N	N	N	N	7.41	N	0	45	81	1.4	4	N
A	1.29340365576525	1.23262678876006	1.35717723483014	19.9225827862399	40	2018.95277207392	A_White, Non-Hispanic	M	P	O	Head_trauma	N	N	N	N	N	N	N	7.41	N	0	45	81	1.4	4	N
A	1.30614058542811	1.24616262138257	1.36900529644336	20.0788537558247	40	2018.95277207392	A_White, Non-Hispanic	M	P	O	Head_trauma	N	N	N	N	N	N	N	7.41	N	0	45	81	1.4	4	N
A	1.31850881998425	1.25929580179669	1.38050607799686	20.2351247254094	40	2018.95277207392	A_White, Non-Hispanic	M	P	O	Head_trauma	N	N	N	N	N	N	N	7.41	N	0	45	81	1.4	4	N
A	1.33045666447811	1.27197418402214	1.39162803639371	20.3913956949941	40	2018.95277207392	A_White, Non-Hispanic	M	P	O	Head_trauma	N	N	N	N	N	N	N	7.41	N	0	45	81	1.4	4	N
A	1.34193138724529	1.28414549064412	1.40231761992235	20.5476666645789	40	2018.95277207392	A_White, Non-Hispanic	M	P	O	Head_trauma	N	N	N	N	N	N	N	7.41	N	0	45	81	1.4	4	N
A	1.35287937790017	1.2957575583933	1.41251933997364	20.7039376341636	40	2018.95277207392	A_White, Non-Hispanic	M	P	O	Head_trauma	N	N	N	N	N	N	N	7.41	N	0	45	81	1.4	4	N
A	1.36324632422368	1.30675858003335	1.42217588535898	20.8602086037484	40	2018.95277207392	A_White, Non-Hispanic	M	P	O	Head_trauma	N	N	N	N	N	N	N	7.41	N	0	45	81	1.4	4	N
A	1.37297740798306	1.31709733819945	1.43122828371126	21.0164795733331	40	2018.95277207392	A_White, Non-Hispanic	M	P	O	Head_trauma	N	N	N	N	N	N	N	7.41	N	0	45	81	1.4	4	N
A	1.38201751953937	1.32672342785066	1.43961611306434	21.1727505429179	40	2018.95277207392	A_White, Non-Hispanic	M	P	O	Head_trauma	N	N	N	N	N	N	N	7.41	N	0	45	81	1.4	4	N
A	1.39031149090617	1.33558746529654	1.44727776500699	21.3290215125026	40	2018.95277207392	A_White, Non-Hispanic	M	P	O	Head_trauma	N	N	N	N	N	N	N	7.41	N	0	45	81	1.4	4	N
A	1.39780434671475	1.34364128319367	1.45415075893662	21.4852924820874	40	2018.95277207392	A_White, Non-Hispanic	M	P	O	Head_trauma	N	N	N	N	N	N	N	7.41	N	0	45	81	1.4	4	N
A	1.40444157232035	1.35083811231522	1.46017210506523	21.6415634516721	40	2018.95277207392	A_White, Non-Hispanic	M	P	O	Head_trauma	N	N	N	N	N	N	N	7.41	N	0	45	81	1.4	4	N
A	1.41016939804891	1.3571327521175	1.46527871211633	21.7978344212568	40	2018.95277207392	A_White, Non-Hispanic	M	P	O	Head_trauma	N	N	N	N	N	N	N	7.41	N	0	45	81	1.4	4	N
A	1.41493509833943	1.36248173303073	1.46940783423161	21.9541053908416	40	2018.95277207392	A_White, Non-Hispanic	M	P	O	Head_trauma	N	N	N	N	N	N	N	7.41	N	0	45	81	1.4	4	N
A	1.41868730428643	1.36684347391131	1.47249755056744	22.1103763604263	40	2018.95277207392	A_White, Non-Hispanic	M	P	O	Head_trauma	N	N	N	N	N	N	N	7.41	N	0	45	81	1.4	4	N
A	1.42137632782791	1.37017843818011	1.4744872704266	22.2666473300111	40	2018.95277207392	A_White, Non-Hispanic	M	P	O	Head_trauma	N	N	N	N	N	N	N	7.41	N	0	45	81	1.4	4	N
A	1.42295449556694	1.37244929187582	1.47531825652132	22.4229182995958	40	2018.95277207392	A_White, Non-Hispanic	M	P	O	Head_trauma	N	N	N	N	N	N	N	7.41	N	0	45	81	1.4	4	N
A	1.42337648995778	1.3736210662419	1.47493415903083	22.5791892691806	40	2018.95277207392	A_White, Non-Hispanic	M	P	O	Head_trauma	N	N	N	N	N	N	N	7.41	N	0	45	81	1.4	4	N
A	1.42259969533625	1.37366132663901	1.4732815534106	22.7354602387653	40	2018.95277207392	A_White, Non-Hispanic	M	P	O	Head_trauma	N	N	N	N	N	N	N	7.41	N	0	45	81	1.4	4	N
A	1.42058454603352	1.37254034863707	1.47031047534099	22.89173120835	40	2018.95277207392	A_White, Non-Hispanic	M	P	O	Head_trauma	N	N	N	N	N	N	N	7.41	N	0	45	81	1.4	4	N
A	1.41729487358627	1.3702313011824	1.46597494668276	23.0480021779348	40	2018.95277207392	A_White, Non-Hispanic	M	P	O	Head_trauma	N	N	N	N	N	N	N	7.41	N	0	45	81	1.4	4	N
A	1.41269824984819	1.36671043583305	1.46023348677198	23.2042731475195	40	2018.95277207392	A_White, Non-Hispanic	M	P	O	Head_trauma	N	N	N	N	N	N	N	7.41	N	0	45	81	1.4	4	N
A	1.40676632262665	1.36195728026141	1.4530496038001	23.3605441171043	40	2018.95277207392	A_White, Non-Hispanic	M	P	O	Head_trauma	N	N	N	N	N	N	N	7.41	N	0	45	81	1.4	4	N
A	1.399475140312	1.35595483356111	1.44439226136142	23.516815086689	40	2018.95277207392	A_White, Non-Hispanic	M	P	O	Head_trauma	N	N	N	N	N	N	N	7.41	N	0	45	81	1.4	4	N
A	1.39080546184843	1.34868976037871	1.43423631552171	23.6730860562738	40	2018.95277207392	A_White, Non-Hispanic	M	P	O	Head_trauma	N	N	N	N	N	N	N	7.41	N	0	45	81	1.4	4	N
A	1.38074304831291	1.34015258050672	1.42256291798026	23.8293570258585	40	2018.95277207392	A_White, Non-Hispanic	M	P	O	Head_trauma	N	N	N	N	N	N	N	7.41	N	0	45	81	1.4	4	N
A	1.36927893232851	1.33033785030132	1.40935988109639	23.9856279954432	40	2018.95277207392	A_White, Non-Hispanic	M	P	O	Head_trauma	N	N	N	N	N	N	N	7.41	N	0	45	81	1.4	4	N
A	1.35640966154817	1.31924433209743	1.39462200077533	24.141898965028	40	2018.95277207392	A_White, Non-Hispanic	M	P	O	Head_trauma	N	N	N	N	N	N	N	7.41	N	0	45	81	1.4	4	N
A	1.34213751250144	1.30687514763061	1.3783513335068	24.2981699346127	40	2018.95277207392	A_White, Non-Hispanic	M	P	O	Head_trauma	N	N	N	N	N	N	N	7.41	N	0	45	81	1.4	4	N
A	1.32647067234419	1.29323791215528	1.36055742570743	24.4544409041975	40	2018.95277207392	A_White, Non-Hispanic	M	P	O	Head_trauma	N	N	N	N	N	N	N	7.41	N	0	45	81	1.4	4	N
A	1.30943668765794	1.27835517024373	1.34127391111322	24.6107118737822	40	2018.95277207392	A_White, Non-Hispanic	M	P	O	Head_trauma	N	N	N	N	N	N	N	7.41	N	0	45	81	1.4	4	N
A	1.29111426671987	1.26228907067177	1.32059770496186	24.766982843367	40	2018.95277207392	A_White, Non-Hispanic	M	P	O	Head_trauma	N	N	N	N	N	N	N	7.41	N	0	45	81	1.4	4	N
A	1.2715944942155	1.24511133379803	1.29864094384788	24.9232538129517	40	2018.95277207392	A_White, Non-Hispanic	M	P	O	Head_trauma	N	N	N	N	N	N	N	7.41	N	0	45	81	1.4	4	N
A	1.25096984660881	1.22689488445466	1.27551722397153	25.0795247825365	40	2018.95277207392	A_White, Non-Hispanic	M	P	O	Head_trauma	N	N	N	N	N	N	N	7.41	N	0	45	81	1.4	4	N
A	1.22933359155486	1.20771352859581	1.25134068927942	25.2357957521212	40	2018.95277207392	A_White, Non-Hispanic	M	P	O	Head_trauma	N	N	N	N	N	N	N	7.41	N	0	45	81	1.4	4	N
A	1.20677921446902	1.18764162651672	1.22622518439822	25.3920667217059	40	2018.95277207392	A_White, Non-Hispanic	M	P	O	Head_trauma	N	N	N	N	N	N	N	7.41	N	0	45	81	1.4	4	N
A	1.18339987576596	1.16675376758324	1.20028347443323	25.5483376912907	40	2018.95277207392	A_White, Non-Hispanic	M	P	O	Head_trauma	N	N	N	N	N	N	N	7.41	N	0	45	81	1.4	4	N
A	1.1592879017121	1.1451244506871	1.17362653312454	25.7046086608754	40	2018.95277207392	A_White, Non-Hispanic	M	P	O	Head_trauma	N	N	N	N	N	N	N	7.41	N	0	45	81	1.4	4	N
A	1.1345343112699	1.12282777400594	1.14636290021256	25.8608796304602	40	2018.95277207392	A_White, Non-Hispanic	M	P	O	Head_trauma	N	N	N	N	N	N	N	7.41	N	0	45	81	1.4	4	N
A	1.10922838076173	1.09993713708699	1.1185981082026	26.0171506000449	40	2018.95277207392	A_White, Non-Hispanic	M	P	O	Head_trauma	N	N	N	N	N	N	N	7.41	N	0	45	81	1.4	4	N
A	1.08345724765	1.07652495777382	1.09043417805454	26.1734215696297	40	2018.95277207392	A_White, Non-Hispanic	M	P	O	Head_trauma	N	N	N	N	N	N	N	7.41	N	0	45	81	1.4	4	N
A	1.05730555422532	1.05266240604972	1.06196918268487	26.3296925392144	40	2018.95277207392	A_White, Non-Hispanic	M	P	O	Head_trauma	N	N	N	N	N	N	N	7.41	N	0	45	81	1.4	4	N
A	1.03085513152109	1.02841915646947	1.03329687656875	26.4859635087991	40	2018.95277207392	A_White, Non-Hispanic	M	P	O	Head_trauma	N	N	N	N	N	N	N	7.41	N	0	45	81	1.4	4	N
A	1.00418472333257	1.00386316048831	1.00450638918156	26.6422344783839	40	2018.95277207392	A_White, Non-Hispanic	M	P	O	Head_trauma	N	N	N	N	N	N	N	7.41	N	0	45	81	1.4	4	N
A	0.977369749818674	0.975681979533802	0.979060439670161	26.7985054479686	40	2018.95277207392	A_White, Non-Hispanic	M	P	O	Head_trauma	N	N	N	N	N	N	N	7.41	N	0	45	81	1.4	4	N
A	0.950482109801701	0.946902848631593	0.954074900459594	26.9547764175534	40	2018.95277207392	A_White, Non-Hispanic	M	P	O	Head_trauma	N	N	N	N	N	N	N	7.41	N	0	45	81	1.4	4	N
A	0.92359002056076	0.918243006344952	0.928968170936416	27.1110473871381	40	2018.95277207392	A_White, Non-Hispanic	M	P	O	Head_trauma	N	N	N	N	N	N	N	7.41	N	0	45	81	1.4	4	N
A	0.896757893635986	0.889771188884585	0.903799459731396	27.2673183567229	40	2018.95277207392	A_White, Non-Hispanic	M	P	O	Head_trauma	N	N	N	N	N	N	N	7.41	N	0	45	81	1.4	4	N
A	0.870046244923687	0.861550822875891	0.878625437068213	27.4235893263076	40	2018.95277207392	A_White, Non-Hispanic	M	P	O	Head_trauma	N	N	N	N	N	N	N	7.41	N	0	45	81	1.4	4	N
A	0.843511637146687	0.833640031873311	0.853500137706935	27.5798602958923	40	2018.95277207392	A_White, Non-Hispanic	M	P	O	Head_trauma	N	N	N	N	N	N	N	7.41	N	0	45	81	1.4	4	N
A	0.817206652627885	0.806091681075901	0.828474885397547	27.7361312654771	40	2018.95277207392	A_White, Non-Hispanic	M	P	O	Head_trauma	N	N	N	N	N	N	N	7.41	N	0	45	81	1.4	4	N
A	0.791179894176232	0.778953455981659	0.803598238305336	27.8924022350618	40	2018.95277207392	A_White, Non-Hispanic	M	P	O	Head_trauma	N	N	N	N	N	N	N	7.41	N	0	45	81	1.4	4	N
A	0.76547601181235	0.752267970751254	0.7789159547428	28.0486732046466	40	2018.95277207392	A_White, Non-Hispanic	M	P	O	Head_trauma	N	N	N	N	N	N	N	7.41	N	0	45	81	1.4	4	N
A	0.740135753010526	0.726072902135073	0.754470978428761	28.2049441742313	40	2018.95277207392	A_White, Non-Hispanic	M	P	O	Head_trauma	N	N	N	N	N	N	N	7.41	N	0	45	81	1.4	4	N
A	0.71519603411622	0.700401144952033	0.730303442394572	28.3612151438161	40	2018.95277207392	A_White, Non-Hispanic	M	P	O	Head_trauma	N	N	N	N	N	N	N	7.41	N	0	45	81	1.4	4	N
A	0.690690030606265	0.675280985288914	0.706450690559248	28.5174861134008	40	2018.95277207392	A_White, Non-Hispanic	M	P	O	Head_trauma	N	N	N	N	N	N	N	7.41	N	0	45	81	1.4	4	N
A	0.666647283893463	0.650736287819543	0.682947315896073	28.6737570829856	40	2018.95277207392	A_White, Non-Hispanic	M	P	O	Head_trauma	N	N	N	N	N	N	N	7.41	N	0	45	81	1.4	4	N
A	0.643093822432541	0.626786693924914	0.659825213999263	28.8300280525703	40	2018.95277207392	A_White, Non-Hispanic	M	P	O	Head_trauma	N	N	N	N	N	N	N	7.41	N	0	45	81	1.4	4	N
A	0.620052294959697	0.603447827637739	0.637113650719095	28.986299022155	40	2018.95277207392	A_White, Non-Hispanic	M	P	O	Head_trauma	N	N	N	N	N	N	N	7.41	N	0	45	81	1.4	4	N
A	0.597542113788046	0.580731506847182	0.614839342347313	29.1425699917398	40	2018.95277207392	A_White, Non-Hispanic	M	P	O	Head_trauma	N	N	N	N	N	N	N	7.41	N	0	45	81	1.4	4	N
A	0.575579306461772	0.558645536635154	0.59302637594217	29.2988409613245	40	2018.95277207392	A_White, Non-Hispanic	M	P	O	Head_trauma	N	N	N	N	N	N	N	7.41	N	0	45	81	1.4	4	N
A	0.554171915044843	0.537187345355718	0.571693495908969	29.4551119309093	40	2018.95277207392	A_White, Non-Hispanic	M	P	O	Head_trauma	N	N	N	N	N	N	N	7.41	N	0	45	81	1.4	4	N
A	0.533321817391468	0.51634693751134	0.550854745603078	29.611382900494	40	2018.95277207392	A_White, Non-Hispanic	M	P	O	Head_trauma	N	N	N	N	N	N	N	7.41	N	0	45	81	1.4	4	N
A	0.513029553599892	0.496113821289233	0.530522052747771	29.7676538700788	40	2018.95277207392	A_White, Non-Hispanic	M	P	O	Head_trauma	N	N	N	N	N	N	N	7.41	N	0	45	81	1.4	4	N
A	0.493294542552496	0.476477307271764	0.510705341048457	29.9239248396635	40	2018.95277207392	A_White, Non-Hispanic	M	P	O	Head_trauma	N	N	N	N	N	N	N	7.41	N	0	45	81	1.4	4	N
A	0.474115145936212	0.457426588037312	0.491412562113202	30.0801958092482	40	2018.95277207392	A_White, Non-Hispanic	M	P	O	Head_trauma	N	N	N	N	N	N	N	7.41	N	0	45	81	1.4	4	N
A	0.455488732003742	0.438950814595862	0.472649732233423	30.236466778833	40	2018.95277207392	A_White, Non-Hispanic	M	P	O	Head_trauma	N	N	N	N	N	N	N	7.41	N	0	45	81	1.4	4	N
A	0.437411738829645	0.421039168207644	0.454420974847679	30.3927377484177	40	2018.95277207392	A_White, Non-Hispanic	M	P	O	Head_trauma	N	N	N	N	N	N	N	7.41	N	0	45	81	1.4	4	N
A	0.419879736834711	0.403680925570328	0.436728570108452	30.5490087180025	40	2018.95277207392	A_White, Non-Hispanic	M	P	O	Head_trauma	N	N	N	N	N	N	N	7.41	N	0	45	81	1.4	4	N
A	0.402887490370927	0.386865515030113	0.419573013337075	30.7052796875872	40	2018.95277207392	A_White, Non-Hispanic	M	P	O	Head_trauma	N	N	N	N	N	N	N	7.41	N	0	45	81	1.4	4	N
A	0.386429018178136	0.370582561422541	0.402953084238236	30.861550657172	40	2018.95277207392	A_White, Non-Hispanic	M	P	O	Head_trauma	N	N	N	N	N	N	N	7.41	N	0	45	81	1.4	4	N
A	0.37049765254205	0.354821917420562	0.386865928511593	31.0178216267567	40	2018.95277207392	A_White, Non-Hispanic	M	P	O	Head_trauma	N	N	N	N	N	N	N	7.41	N	0	45	81	1.4	4	N
A	0.35508609700144	0.33957367986817	0.371307152935603	31.1740925963415	40	2018.95277207392	A_White, Non-Hispanic	M	P	O	Head_trauma	N	N	N	N	N	N	N	7.41	N	0	45	81	1.4	4	N
A	0.340186482469647	0.324828190464872	0.356270934149684	31.3303635659262	40	2018.95277207392	A_White, Non-Hispanic	M	P	O	Head_trauma	N	N	N	N	N	N	N	7.41	N	0	45	81	1.4	4	N
A	0.325790421653038	0.310576021242601	0.341750140323794	31.4866345355109	40	2018.95277207392	A_White, Non-Hispanic	M	P	O	Head_trauma	N	N	N	N	N	N	N	7.41	N	0	45	81	1.4	4	N
A	0.311889061664988	0.296807946398879	0.327736463819399	31.6429055050957	40	2018.95277207392	A_White, Non-Hispanic	M	P	O	Head_trauma	N	N	N	N	N	N	N	7.41	N	0	45	81	1.4	4	N
A	0.298473134750155	0.283514903060031	0.314220561974201	31.7991764746804	40	2018.95277207392	A_White, Non-Hispanic	M	P	O	Head_trauma	N	N	N	N	N	N	N	7.41	N	0	45	81	1.4	4	N
A	0.285533007048461	0.270687944299539	0.301192202427448	31.9554474442652	40	2018.95277207392	A_White, Non-Hispanic	M	P	O	Head_trauma	N	N	N	N	N	N	N	7.41	N	0	45	81	1.4	4	N
A	0.27305872534274	0.258318188132466	0.288640409043	32.1117184138499	40	2018.95277207392	A_White, Non-Hispanic	M	P	O	Head_trauma	N	N	N	N	N	N	N	7.41	N	0	45	81	1.4	4	N
A	0.261040061747241	0.246396766212583	0.2765536045153	32.2679893834347	40	2018.95277207392	A_White, Non-Hispanic	M	P	O	Head_trauma	N	N	N	N	N	N	N	7.41	N	0	45	81	1.4	4	N
A	0.249466556307199	0.234914775608968	0.264919746126846	32.4242603530194	40	2018.95277207392	A_White, Non-Hispanic	M	P	O	Head_trauma	N	N	N	N	N	N	N	7.41	N	0	45	81	1.4	4	N
A	0.238327557491013	0.223863236417566	0.25372645177739	32.5805313226041	40	2018.95277207392	A_White, Non-Hispanic	M	P	O	Head_trauma	N	N	N	N	N	N	N	7.41	N	0	45	81	1.4	4	N
A	0.227612260568233	0.213233057185987	0.242961114213138	32.7368022921889	40	2018.95277207392	A_White, Non-Hispanic	M	P	O	Head_trauma	N	N	N	N	N	N	N	7.41	N	0	45	81	1.4	4	N
A	0.21730974387612	0.203015009310063	0.23261100223078	32.8930732617736	40	2018.95277207392	A_White, Non-Hispanic	M	P	O	Head_trauma	N	N	N	N	N	N	N	7.41	N	0	45	81	1.4	4	N
A	0.207409002987504	0.193199710797788	0.222663348421342	33.0493442313584	40	2018.95277207392	A_White, Non-Hispanic	M	P	O	Head_trauma	N	N	N	N	N	N	N	7.41	N	0	45	81	1.4	4	N
A	0.197898982800792	0.183777619154931	0.213105423683673	33.2056152009431	40	2018.95277207392	A_White, Non-Hispanic	M	P	O	Head_trauma	N	N	N	N	N	N	N	7.41	N	0	45	81	1.4	4	N
A	0.188768607580987	0.174739032662648	0.203924599244286	33.3618861705279	40	2018.95277207392	A_White, Non-Hispanic	M	P	O	Head_trauma	N	N	N	N	N	N	N	7.41	N	0	45	81	1.4	4	N
A	0.180006808987617	0.166074098995724	0.195108397262711	33.5181571401126	40	2018.95277207392	A_White, Non-Hispanic	M	P	O	Head_trauma	N	N	N	N	N	N	N	7.41	N	0	45	81	1.4	4	N
A	0.171602552131551	0.157772829955906	0.186644531294086	33.6744281096973	40	2018.95277207392	A_White, Non-Hispanic	M	P	O	Head_trauma	N	N	N	N	N	N	N	7.41	N	0	45	81	1.4	4	N
A	0.16354485970839	0.149825121042389	0.178520937950516	33.8306990792821	40	2018.95277207392	A_White, Non-Hispanic	M	P	O	Head_trauma	N	N	N	N	N	N	N	7.41	N	0	45	81	1.4	4	N
A	0.155822834260883	0.142220774619433	0.170725801079816	33.9869700488668	40	2018.95277207392	A_White, Non-Hispanic	M	P	O	Head_trauma	N	N	N	N	N	N	N	7.41	N	0	45	81	1.4	4	N
A	0.148425678626949	0.13494952554007	0.163247569694708	34.1432410184516	40	2018.95277207392	A_White, Non-Hispanic	M	P	O	Head_trauma	N	N	N	N	N	N	N	7.41	N	0	45	81	1.4	4	N
A	0.141342714633561	0.128001068219417	0.156074970763047	34.2995119880363	40	2018.95277207392	A_White, Non-Hispanic	M	P	O	Head_trauma	N	N	N	N	N	N	N	7.41	N	0	45	81	1.4	4	N
A	0.134563400099541	0.121365084300932	0.1491970178297	34.4557829576211	40	2018.95277207392	A_White, Non-Hispanic	M	P	O	Head_trauma	N	N	N	N	N	N	N	7.41	N	0	45	81	1.4	4	N
A	0.128077344212788	0.115031270210088	0.142603016298453	34.6120539272058	40	2018.95277207392	A_White, Non-Hispanic	M	P	O	Head_trauma	N	N	N	N	N	N	N	7.41	N	0	45	81	1.4	4	N
A	0.121874321349254	0.108989364032541	0.13628256606678	34.7683248967906	40	2018.95277207392	A_White, Non-Hispanic	M	P	O	Head_trauma	N	N	N	N	N	N	N	7.41	N	0	45	81	1.4	4	N
A	0.11594428340243	0.103229171282748	0.130225562083434	34.9245958663753	40	2018.95277207392	A_White, Non-Hispanic	M	P	O	Head_trauma	N	N	N	N	N	N	N	7.41	N	0	45	81	1.4	4	N
A	0.110277370692819	0.0977405892411056	0.124422193290881	35.08086683596	40	2018.95277207392	A_White, Non-Hispanic	M	P	O	Head_trauma	N	N	N	N	N	N	N	7.41	N	0	45	81	1.4	4	N
A	0.104863921527588	0.092513629633201	0.118862940322879	35.2371378055448	40	2018.95277207392	A_White, Non-Hispanic	M	P	O	Head_trauma	N	N	N	N	N	N	N	7.41	N	0	45	81	1.4	4	N
A	0.0996944804804276	0.0875384395035072	0.11353857225047	35.3934087751295	40	2018.95277207392	A_White, Non-Hispanic	M	P	O	Head_trauma	N	N	N	N	N	N	N	7.41	N	0	45	81	1.4	4	N
A	0.0947598054615787	0.0828053202001694	0.108440142606898	35.5496797447143	40	2018.95277207392	A_White, Non-Hispanic	M	P	O	Head_trauma	N	N	N	N	N	N	N	7.41	N	0	45	81	1.4	4	N
A	0.0900508736472626	0.0783047444385392	0.103558984870962	35.705950714299	40	2018.95277207392	A_White, Non-Hispanic	M	P	O	Head_trauma	N	N	N	N	N	N	N	7.41	N	0	45	81	1.4	4	N
A	0.0855588863369216	0.0740273714510901	0.0988867075477726	35.8622216838838	40	2018.95277207392	A_White, Non-Hispanic	M	P	O	Head_trauma	N	N	N	N	N	N	N	7.41	N	0	45	81	1.4	4	N
A	0.0812752728055254	0.0699640602619479	0.0944151889538818	36.0184926534685	40	2018.95277207392	A_White, Non-Hispanic	M	P	O	Head_trauma	N	N	N	N	N	N	N	7.41	N	0	45	81	1.4	4	N
A	0.0771916932168478	0.0661058811471734	0.090136571788798	36.1747636230532	40	2018.95277207392	A_White, Non-Hispanic	M	P	O	Head_trauma	N	N	N	N	N	N	N	7.41	N	0	45	81	1.4	4	N
A	0.0733000406619847	0.062444125358501	0.0860432575554869	36.331034592638	40	2018.95277207392	A_White, Non-Hispanic	M	P	O	Head_trauma	N	N	N	N	N	N	N	7.41	N	0	45	81	1.4	4	N
A	0.0695924423857351	0.0589703131998972	0.0821279008777641	36.4873055622227	40	2018.95277207392	A_White, Non-Hispanic	M	P	O	Head_trauma	N	N	N	N	N	N	N	7.41	N	0	45	81	1.4	4	N
A	0.0660612602614752	0.0556762005537912	0.0783834037510878	36.6435765318075	40	2018.95277207392	A_White, Non-Hispanic	M	P	O	Head_trauma	N	N	N	N	N	N	N	7.41	N	0	45	81	1.4	4	N
A	0.0626990905732146	0.0525537839583049	0.074802909754835	36.7998475013922	40	2018.95277207392	A_White, Non-Hispanic	M	P	O	Head_trauma	N	N	N	N	N	N	N	7.41	N	0	45	81	1.4	4	N
A	0.0594987631613441	0.0495953043387057	0.0713797982476924	36.956118470977	40	2018.95277207392	A_White, Non-Hispanic	M	P	O	Head_trauma	N	N	N	N	N	N	N	7.41	N	0	45	81	1.4	4	N
A	0.0564533399864538	0.0467932494964158	0.0681076785631281	37.1123894405617	40	2018.95277207392	A_White, Non-Hispanic	M	P	O	Head_trauma	N	N	N	N	N	N	N	7.41	N	0	45	81	1.4	4	N
A	0.0535561131632402	0.0441403554574134	0.0649803842182712	37.2686604101465	40	2018.95277207392	A_White, Non-Hispanic	M	P	O	Head_trauma	N	N	N	N	N	N	N	7.41	N	0	45	81	1.4	4	N
A	0.0508006025143254	0.0416296067794663	0.0619919671470789	37.4249313797312	40	2018.95277207392	A_White, Non-Hispanic	M	P	O	Head_trauma	N	N	N	N	N	N	N	7.41	N	0	45	81	1.4	4	N
A	0.0481805526913937	0.0392542359142561	0.0591366919666651	37.5812023493159	40	2018.95277207392	A_White, Non-Hispanic	M	P	O	Head_trauma	N	N	N	N	N	N	N	7.41	N	0	45	81	1.4	4	N
A	0.0456899299087343	0.0370077217165984	0.0564090302843136	37.7374733189007	40	2018.95277207392	A_White, Non-Hispanic	M	P	O	Head_trauma	N	N	N	N	N	N	N	7.41	N	0	45	81	1.4	4	N
A	0.0433229183319609	0.0348837871886962	0.0538036550517067	37.8937442884854	40	2018.95277207392	A_White, Non-Hispanic	M	P	O	Head_trauma	N	N	N	N	N	N	N	7.41	N	0	45	81	1.4	4	N
A	0.0410739161623004	0.0328763965427849	0.0513154349720827	38.0500152580702	40	2018.95277207392	A_White, Non-Hispanic	M	P	O	Head_trauma	N	N	N	N	N	N	N	7.41	N	0	45	81	1.4	4	N
A	0.038937531454578	0.0309797516608658	0.0489394289655155	38.2062862276549	40	2018.95277207392	A_White, Non-Hispanic	M	P	O	Head_trauma	N	N	N	N	N	N	N	7.41	N	0	45	81	1.4	4	N
A	0.0369085777047335	0.0291882880254483	0.0466708806970336	38.3625571972397	40	2018.95277207392	A_White, Non-Hispanic	M	P	O	Head_trauma	N	N	N	N	N	N	N	7.41	N	0	45	81	1.4	4	N
A	0.0349820692404842	0.0274966701904773	0.0445052131719514	38.5188281668244	40	2018.95277207392	A_White, Non-Hispanic	M	P	O	Head_trauma	N	N	N	N	N	N	N	7.41	N	0	45	81	1.4	4	N
A	0.0331532164465809	0.0258997868569314	0.0424380234024856	38.6750991364091	40	2018.95277207392	A_White, Non-Hispanic	M	P	O	Head_trauma	N	N	N	N	N	N	N	7.41	N	0	45	81	1.4	4	N
A	0.031417420853962	0.0243927456129582	0.0404650771494379	38.8313701059939	40	2018.95277207392	A_White, Non-Hispanic	M	P	O	Head_trauma	N	N	N	N	N	N	N	7.41	N	0	45	81	1.4	4	N
A	0.0297702701200779	0.0229708673939614	0.0385823037424954	38.9876410755786	40	2018.95277207392	A_White, Non-Hispanic	M	P	O	Head_trauma	N	N	N	N	N	N	N	7.41	N	0	45	81	1.4	4	N
A	0.0282075329256587	0.0216296807137201	0.0367857909824539	39.1439120451634	40	2018.95277207392	A_White, Non-Hispanic	M	P	O	Head_trauma	N	N	N	N	N	N	N	7.41	N	0	45	81	1.4	4	N
A	0.0267251538112783	0.0203649157134649	0.0350717801284219	39.3001830147481	40	2018.95277207392	A_White, Non-Hispanic	M	P	O	Head_trauma	N	N	N	N	N	N	N	7.41	N	0	45	81	1.4	4	N
A	0.0253192479752248	0.0191724980718591	0.0334366609728266	39.4564539843329	40	2018.95277207392	A_White, Non-Hispanic	M	P	O	Head_trauma	N	N	N	N	N	N	N	7.41	N	0	45	81	1.4	4	N
A	0.0239860960524251	0.0180485428150436	0.0318769670068112	39.6127249539176	40	2018.95277207392	A_White, Non-Hispanic	M	P	O	Head_trauma	N	N	N	N	N	N	N	7.41	N	0	45	81	1.4	4	N
A	0.0227221388924723	0.0169893480623017	0.0303893706783506	39.7689959235023	40	2018.95277207392	A_White, Non-Hispanic	M	P	O	Head_trauma	N	N	N	N	N	N	N	7.41	N	0	45	81	1.4	4	N
A	0.0215239723532014	0.0159913887394979	0.028970678745186	39.9252668930871	40	2018.95277207392	A_White, Non-Hispanic	M	P	O	Head_trauma	N	N	N	N	N	N	N	7.41	N	0	45	81	1.4	4	N
A	0.0203883421247183	0.0150513102892278	0.027617827724412	40.0815378626718	40	2018.95277207392	A_White, Non-Hispanic	M	P	O	Head_trauma	N	N	N	N	N	N	N	7.41	N	0	45	81	1.4	4	N
A	0.0193121385973437	0.0141659224036043	0.0263278794403195	40.2378088322566	40	2018.95277207392	A_White, Non-Hispanic	M	P	O	Head_trauma	N	N	N	N	N	N	N	7.41	N	0	45	81	1.4	4	N
A	0.0182923917855473	0.013332192802766	0.0250980166718364	40.3940798018413	40	2018.95277207392	A_White, Non-Hispanic	M	P	O	Head_trauma	N	N	N	N	N	N	N	7.41	N	0	45	81	1.4	4	N
A	0.0173262663186627	0.0125472410795597	0.0239255389006807	40.5503507714261	40	2018.95277207392	A_White, Non-Hispanic	M	P	O	Head_trauma	N	N	N	N	N	N	N	7.41	N	0	45	81	1.4	4	N
A	0.0164110565079417	0.0118083326283728	0.0228078581610863	40.7066217410108	40	2018.95277207392	A_White, Non-Hispanic	M	P	O	Head_trauma	N	N	N	N	N	N	N	7.41	N	0	45	81	1.4	4	N
A	0.0155441692922269	0.011112860985899	0.0217424837125201	40.8628927105955	40	2018.95277207392	A_White, Non-Hispanic	M	P	O	Head_trauma	N	N	N	N	N	N	N	7.41	N	0	45	81	1.4	4	N
A	0.0147230739652614	0.0104582989980155	0.0207269754888143	41.0191636801803	40	2018.95277207392	A_White, Non-Hispanic	M	P	O	Head_trauma	N	N	N	N	N	N	N	7.41	N	0	45	81	1.4	4	N
A	0.0139453516563893	0.00984224595300491	0.0197589893352529	41.175434649765	40	2018.95277207392	A_White, Non-Hispanic	M	P	O	Head_trauma	N	N	N	N	N	N	N	7.41	N	0	45	81	1.4	4	N
A	0.0132087112568488	0.00926244133506927	0.0188362923721016	41.3317056193498	40	2018.95277207392	A_White, Non-Hispanic	M	P	O	Head_trauma	N	N	N	N	N	N	N	7.41	N	0	45	81	1.4	4	N
A	0.012510982681951	0.00871675673279184	0.0179567575953156	41.4879765889345	40	2018.95277207392	A_White, Non-Hispanic	M	P	O	Head_trauma	N	N	N	N	N	N	N	7.41	N	0	45	81	1.4	4	N
A	0.0118501104781827	0.00820318819303484	0.0171183587454898	41.6442475585193	40	2018.95277207392	A_White, Non-Hispanic	M	P	O	Head_trauma	N	N	N	N	N	N	N	7.41	N	0	45	81	1.4	4	N
A	0.0112241477680027	0.00771984900742575	0.0163191654392174	41.800518528104	40	2018.95277207392	A_White, Non-Hispanic	M	P	O	Head_trauma	N	N	N	N	N	N	N	7.41	N	0	45	81	1.4	4	N
A	0.0106312505144913	0.00726496290839878	0.0155573385476213	41.9567894976888	40	2018.95277207392	A_White, Non-Hispanic	M	P	O	Head_trauma	N	N	N	N	N	N	N	7.41	N	0	45	81	1.4	4	N
A	0.0100696720889644	0.00683685765276191	0.0148311258079662	42.1130604672735	40	2018.95277207392	A_White, Non-Hispanic	M	P	O	Head_trauma	N	N	N	N	N	N	N	7.41	N	0	45	81	1.4	4	N
A	0.00953775812554286	0.00643395897175067	0.0141388576552589	42.2693314368582	40	2018.95277207392	A_White, Non-Hispanic	M	P	O	Head_trauma	N	N	N	N	N	N	N	7.41	N	0	45	81	1.4	4	N
A	0.00903394164751914	0.00605478486751366	0.0134789432616611	42.425602406443	40	2018.95277207392	A_White, Non-Hispanic	M	P	O	Head_trauma	N	N	N	N	N	N	N	7.41	N	0	45	81	1.4	4	N
A	0.0085567384511691	0.00569794023694653	0.0128498667723747	42.5818733760277	40	2018.95277207392	A_White, Non-Hispanic	M	P	O	Head_trauma	N	N	N	N	N	N	N	7.41	N	0	45	81	1.4	4	N
A	0.00810474273340281	0.00536211180472016	0.0122501837273932	42.7381443456125	40	2018.95277207392	A_White, Non-Hispanic	M	P	O	Head_trauma	N	N	N	N	N	N	N	7.41	N	0	45	81	1.4	4	N
A	0.00767662295038001	0.00504606334827183	0.0116785176592132	42.8944153151972	40	2018.95277207392	A_White, Non-Hispanic	M	P	O	Head_trauma	N	N	N	N	N	N	N	7.41	N	0	45	81	1.4	4	N
A	0.00727111789488727	0.00474863119840268	0.0111335568572126	43.050686284782	40	2018.95277207392	A_White, Non-Hispanic	M	P	O	Head_trauma	N	N	N	N	N	N	N	7.41	N	0	45	81	1.4	4	N
A	0.0068870329809194	0.00446871999997468	0.0106140512899757	43.2069572543667	40	2018.95277207392	A_White, Non-Hispanic	M	P	O	Head_trauma	N	N	N	N	N	N	N	7.41	N	0	45	81	1.4	4	N
A	0.00652323672452371	0.00420529871801912	0.0101188096773822	43.3632282239514	40	2018.95277207392	A_White, Non-Hispanic	M	P	O	Head_trauma	N	N	N	N	N	N	N	7.41	N	0	45	81	1.4	4	N
A	0.00617865741053783	0.00395739687534636	0.00964669670475058	43.5194991935362	40	2018.95277207392	A_White, Non-Hispanic	M	P	O	Head_trauma	N	N	N	N	N	N	N	7.41	N	0	45	81	1.4	4	N
A	0.00585227993539975	0.00372410100849328	0.00919663037177912	43.6757701631209	40	2018.95277207392	A_White, Non-Hispanic	M	P	O	Head_trauma	N	N	N	N	N	N	N	7.41	N	0	45	81	1.4	4	N
A	0.00554314281673407	0.0035045513295627	0.00876757946945083	43.8320411327057	40	2018.95277207392	A_White, Non-Hispanic	M	P	O	Head_trauma	N	N	N	N	N	N	N	7.41	N	0	45	81	1.4	4	N
A	0.0052503353608991	0.00329793858218168	0.00835856117844129	43.9883121022904	40	2018.95277207392	A_White, Non-Hispanic	M	P	O	Head_trauma	N	N	N	N	N	N	N	7.41	N	0	45	81	1.4	4	N
A	0.00497299498015636	0.00310350108045995	0.00796863878294354	44.1445830718752	40	2018.95277207392	A_White, Non-Hispanic	M	P	O	Head_trauma	N	N	N	N	N	N	N	7.41	N	0	45	81	1.4	4	N
A	0.00471030465155378	0.00292052192043798	0.00759691949414368	44.3008540414599	40	2018.95277207392	A_White, Non-Hispanic	M	P	O	Head_trauma	N	N	N	N	N	N	N	7.41	N	0	45	81	1.4	4	N
A	0.00446149051004101	0.00274832635410437	0.00724255237790808	44.4571250110447	40	2018.95277207392	A_White, Non-Hispanic	M	P	O	Head_trauma	N	N	N	N	N	N	N	7.41	N	0	45	81	1.4	4	N
A	0.00422581956872353	0.00258627931661259	0.00690472638152477	44.6133959806294	40	2018.95277207392	A_White, Non-Hispanic	M	P	O	Head_trauma	N	N	N	N	N	N	N	7.41	N	0	45	81	1.4	4	N
A	0.0040025975595414	0.00243378309785507	0.00658266845462364	44.7696669502141	40	2018.95277207392	A_White, Non-Hispanic	M	P	O	Head_trauma	N	N	N	N	N	N	N	7.41	N	0	45	81	1.4	4	N
A	0.00379116688800938	0.00229027515004934	0.00627564175965019	44.9259379197989	40	2018.95277207392	A_White, Non-Hispanic	M	P	O	Head_trauma	N	N	N	N	N	N	N	7.41	N	0	45	81	1.4	4	N
A	0.00359090469599575	0.00215522602346474	0.00598294396751715	45.0822088893836	40	2018.95277207392	A_White, Non-Hispanic	M	P	O	Head_trauma	N	N	N	N	N	N	N	7.41	N	0	45	81	1.4	4	N
A	0.00340122102683146	0.00202813742286287	0.0057039056342794	45.2384798589684	40	2018.95277207392	A_White, Non-Hispanic	M	P	O	Head_trauma	N	N	N	N	N	N	N	7.41	N	0	45	81	1.4	4	N
A	0.00322155708734348	0.00190854037764773	0.00543788865489156	45.3947508285531	40	2018.95277207392	A_White, Non-Hispanic	M	P	O	Head_trauma	N	N	N	N	N	N	N	7.41	N	0	45	81	1.4	4	N
A	0.00305138360169488	0.00179599351912273	0.00518428479031508	45.5510217981379	40	2018.95277207392	A_White, Non-Hispanic	M	P	O	Head_trauma	N	N	N	N	N	N	N	7.41	N	0	45	81	1.4	4	N
A	0.0028901992521791	0.00169008145862633	0.00494251426442251	45.7072927677226	40	2018.95277207392	A_White, Non-Hispanic	M	P	O	Head_trauma	N	N	N	N	N	N	N	7.41	N	0	45	81	1.4	4	N
A	0.00273752920237777	0.00159041326067788	0.00471202442733462	45.8635637373073	40	2018.95277207392	A_White, Non-Hispanic	M	P	O	Head_trauma	N	N	N	N	N	N	N	7.41	N	0	45	81	1.4	4	N
A	0.00259292369833015	0.00149662100560032	0.00449228848198966	46.0198347068921	40	2018.95277207392	A_White, Non-Hispanic	M	P	O	Head_trauma	N	N	N	N	N	N	N	7.41	N	0	45	81	1.4	4	N
A	0.00245595674359288	0.00140835843640483	0.00428280427090475	46.1761056764768	40	2018.95277207392	A_White, Non-Hispanic	M	P	O	Head_trauma	N	N	N	N	N	N	N	7.41	N	0	45	81	1.4	4	N
A	0.00232622484428817	0.00132529968502407	0.00408309312024417	46.3323766460616	40	2018.95277207392	A_White, Non-Hispanic	M	P	O	Head_trauma	N	N	N	N	N	N	N	7.41	N	0	45	81	1.4	4	N
A	0.00220334582044274	0.00124713807326312	0.00389269873844853	46.4886476156463	40	2018.95277207392	A_White, Non-Hispanic	M	P	O	Head_trauma	N	N	N	N	N	N	N	7.41	N	0	45	81	1.4	4	N
A	0.00208695768011548	0.00117358498410499	0.00371118616681563	46.6449185852311	40	2018.95277207392	A_White, Non-Hispanic	M	P	O	Head_trauma	N	N	N	N	N	N	N	7.41	N	0	45	81	1.4	4	N
A	0.00197671755299756	0.00110436879926036	0.00353814077955264	46.8011895548158	40	2018.95277207392	A_White, Non-Hispanic	M	P	O	Head_trauma	N	N	N	N	N	N	N	7.41	N	0	45	81	1.4	4	N
A	0.00187230068034362	0.00103923389908935	0.00337316733094151	46.9574605244005	40	2018.95277207392	A_White, Non-Hispanic	M	P	O	Head_trauma	N	N	N	N	N	N	N	7.41	N	0	45	81	1.4	4	N
A	0.00177339945825816	0.000977939721247324	0.00321588904737307	47.1137314939853	40	2018.95277207392	A_White, Non-Hispanic	M	P	O	Head_trauma	N	N	N	N	N	N	N	7.41	N	0	45	81	1.4	4	N
A	0.00167972253151837	0.000920259874618408	0.0030659467621148	47.27000246357	40	2018.95277207392	A_White, Non-Hispanic	M	P	O	Head_trauma	N	N	N	N	N	N	N	7.41	N	0	45	81	1.4	4	N
A	0.00159099393526472	0.000865981305300963	0.00292299809078373	47.4262734331548	40	2018.95277207392	A_White, Non-Hispanic	M	P	O	Head_trauma	N	N	N	N	N	N	N	7.41	N	0	45	81	1.4	4	N
A	0.00150695228203014	0.000814903511596359	0.00278671664559065	47.5825444027395	40	2018.95277207392	A_White, Non-Hispanic	M	P	O	Head_trauma	N	N	N	N	N	N	N	7.41	N	0	45	81	1.4	4	N
A	0.0014273499917132	0.000766837805130621	0.00265679128651806	47.7388153723243	40	2018.95277207392	A_White, Non-Hispanic	M	P	O	Head_trauma	N	N	N	N	N	N	N	7.41	N	0	45	81	1.4	4	N
A	0.00135195256222654	0.000721606615405244	0.00253292540768138	47.895086341909	40	2018.95277207392	A_White, Non-Hispanic	M	P	O	Head_trauma	N	N	N	N	N	N	N	7.41	N	0	45	81	1.4	4	N
A	0.00128053787867192	0.000679042835231246	0.0024148362572078	48.0513573114938	40	2018.95277207392	A_White, Non-Hispanic	M	P	O	Head_trauma	N	N	N	N	N	N	N	7.41	N	0	45	81	1.4	4	N
A	0.00121289555900765	0.000638989204649578	0.00230225428904898	48.2076282810785	40	2018.95277207392	A_White, Non-Hispanic	M	P	O	Head_trauma	N	N	N	N	N	N	N	7.41	N	0	45	81	1.4	4	N
A	0.00114882633427936	0.000601297731079609	0.00219492254521581	48.3638992506632	40	2018.95277207392	A_White, Non-Hispanic	M	P	O	Head_trauma	N	N	N	N	N	N	N	7.41	N	0	45	81	1.4	4	N
A	0.00108814146158929	0.000565829143570597	0.00209259606699976	48.520170220248	40	2018.95277207392	A_White, Non-Hispanic	M	P	O	Head_trauma	N	N	N	N	N	N	N	7.41	N	0	45	81	1.4	4	N
A	0.0010306621680747	0.000532452379154656	0.00199504133381269	48.6764411898327	40	2018.95277207392	A_White, Non-Hispanic	M	P	O	Head_trauma	N	N	N	N	N	N	N	7.41	N	0	45	81	1.4	4	N
A	0.000976219124256987	0.000501044099416598	0.00190203572834154	48.8327121594175	40	2018.95277207392	A_White, Non-Hispanic	M	P	O	Head_trauma	N	N	N	N	N	N	N	7.41	N	0	45	81	1.4	4	N
A	0.000924651945210463	0.000471488235506647	0.00181336702677799	48.9889831290022	40	2018.95277207392	A_White, Non-Hispanic	M	P	O	Head_trauma	N	N	N	N	N	N	N	7.41	N	0	45	81	1.4	4	N
A	0.00087580871808082	0.000443675559925375	0.00172883291294067	49.145254098587	40	2018.95277207392	A_White, Non-Hispanic	M	P	O	Head_trauma	N	N	N	N	N	N	N	7.41	N	0	45	81	1.4	4	N
A	0.000829545554561895	0.000417503283508512	0.0016482405151656	49.3015250681717	40	2018.95277207392	A_White, Non-Hispanic	M	P	O	Head_trauma	N	N	N	N	N	N	N	7.41	N	0	45	81	1.4	4	N
A	0.000785726167012074	0.000392874676130956	0.00157140596489274	49.4577960377564	40	2018.95277207392	A_White, Non-Hispanic	M	P	O	Head_trauma	N	N	N	N	N	N	N	7.41	N	0	45	81	1.4	4	N
A	0.000744221466961572	0.000369698709736141	0.00149815397592741	49.6140670073412	40	2018.95277207392	A_White, Non-Hispanic	M	P	O	Head_trauma	N	N	N	N	N	N	N	7.41	N	0	45	81	1.4	4	N
A	0.000704909184827903	0.000347889722378714	0.00142831744340471	49.7703379769259	40	2018.95277207392	A_White, Non-Hispanic	M	P	O	Head_trauma	N	N	N	N	N	N	N	7.41	N	0	45	81	1.4	4	N
A	0.000667673509719361	0.000327367102045334	0.0013617370615305	49.9266089465107	40	2018.95277207392	A_White, Non-Hispanic	M	P	O	Head_trauma	N	N	N	N	N	N	N	7.41	N	0	45	81	1.4	4	N
A	0.000632404748265274	0.000308054989090768	0.00129826095921668	50.0828799160954	40	2018.95277207392	A_White, Non-Hispanic	M	P	O	Head_trauma	N	N	N	N	N	N	N	7.41	N	0	45	81	1.4	4	N
A	0.000598999001467916	0.000289881996194683	0.00123774435276964	50.2391508856802	40	2018.95277207392	A_White, Non-Hispanic	M	P	O	Head_trauma	N	N	N	N	N	N	N	7.41	N	0	45	81	1.4	4	N
A	0.000567357858624214	0.000272780944808802	0.00118004921483162	50.3954218552649	40	2018.95277207392	A_White, Non-Hispanic	M	P	O	Head_trauma	N	N	N	N	N	N	N	7.41	N	0	45	81	1.4	4	N
A	0.000537388107415514	0.000256688617124529	0.00112504395881149	50.5516928248497	40	2018.95277207392	A_White, Non-Hispanic	M	P	O	Head_trauma	N	N	N	N	N	N	N	7.41	N	0	45	81	1.4	4	N
A	0.000509001459311626	0.00024154552264818	0.00107260313807898	50.7079637944344	40	2018.95277207392	A_White, Non-Hispanic	M	P	O	Head_trauma	N	N	N	N	N	N	N	7.41	N	0	45	81	1.4	4	N
A	0.000482114289479516	0.000227295678524145	0.00102260715922783	50.8642347640191	40	2018.95277207392	A_White, Non-Hispanic	M	P	O	Head_trauma	N	N	N	N	N	N	N	7.41	N	0	45	81	1.4	4	N
A	0.000456647390431185	0.000213886402797437	0.000974942008749838	51.0205057336039	40	2018.95277207392	A_White, Non-Hispanic	M	P	O	Head_trauma	N	N	N	N	N	N	N	7.41	N	0	45	81	1.4	4	N
A	0.000432525738684795	0.000201268119854115	0.000929498992490353	51.1767767031886	40	2018.95277207392	A_White, Non-Hispanic	M	P	O	Head_trauma	N	N	N	N	N	N	N	7.41	N	0	45	81	1.4	4	N
A	0.000409678273751188	0.000189394177322737	0.000886174487285067	51.3330476727734	40	2018.95277207392	A_White, Non-Hispanic	M	P	O	Head_trauma	N	N	N	N	N	N	N	7.41	N	0	45	81	1.4	4	N
A	0.000388037688795327	0.000178220673762568	0.000844869704208494	51.4893186423581	40	2018.95277207392	A_White, Non-Hispanic	M	P	O	Head_trauma	N	N	N	N	N	N	N	7.41	N	0	45	81	1.4	4	N
A	0.000367540232355782	0.000167706296503537	0.000805490462889647	51.6455896119429	40	2018.95277207392	A_White, Non-Hispanic	M	P	O	Head_trauma	N	N	N	N	N	N	N	7.41	N	0	45	81	1.4	4	N
A	0.00034812552053777	0.000157812169040197	0.000767946976375592	51.8018605815276	40	2018.95277207392	A_White, Non-Hispanic	M	P	O	Head_trauma	N	N	N	N	N	N	N	7.41	N	0	45	81	1.4	4	N
A	0.000329736359126988	0.000148501707417447	0.000732153646049918	51.9581315511123	40	2018.95277207392	A_White, Non-Hispanic	M	P	O	Head_trauma	N	N	N	N	N	N	N	7.41	N	0	45	81	1.4	4	N
A	0.000312318575100075	0.000139740485078556	0.000698028866135013	52.1144025206971	40	2018.95277207392	A_White, Non-Hispanic	M	P	O	Head_trauma	N	N	N	N	N	N	N	7.41	N	0	45	81	1.4	4	N
A	0.000295820857034985	0.000131496105677087	0.000665494837328563	52.2706734902818	40	2018.95277207392	A_White, Non-Hispanic	M	P	O	Head_trauma	N	N	N	N	N	N	N	7.41	N	0	45	81	1.4	4	N
A	0.000280194603951654	0.000123738083383972	0.00063447738914787	52.4269444598666	40	2018.95277207392	A_White, Non-Hispanic	M	P	O	Head_trauma	N	N	N	N	N	N	N	7.41	N	0	45	81	1.4	4	N
A	0.000265393782137349	0.000116437730248228	0.000604905810573701	52.5832154294513	40	2018.95277207392	A_White, Non-Hispanic	M	P	O	Head_trauma	N	N	N	N	N	N	N	7.41	N	0	45	81	1.4	4	N
A	0.000251374789534917	0.000109568050195912	0.00057671268860529	52.7394863990361	40	2018.95277207392	A_White, Non-Hispanic	M	P	O	Head_trauma	N	N	N	N	N	N	N	7.41	N	0	45	81	1.4	4	N
A	0.000238096327294579	0.000103103639276391	0.000549833754356604	52.8957573686208	40	2018.95277207392	A_White, Non-Hispanic	M	P	O	Head_trauma	N	N	N	N	N	N	N	7.41	N	0	45	81	1.4	4	N
A	0.000225519278110813	9.70205917879387e-05	0.000524207736341027	53.0520283382055	40	2018.95277207392	A_White, Non-Hispanic	M	P	O	Head_trauma	N	N	N	N	N	N	N	7.41	N	0	45	81	1.4	4	N
A	0.000213606590985743	9.12964119362704e-05	0.000499776220607674	53.2082993077903	40	2018.95277207392	A_White, Non-Hispanic	M	P	O	Head_trauma	N	N	N	N	N	N	N	7.41	N	0	45	81	1.4	4	N
A	0.000202323172079902	8.59099307002196e-05	0.000476483517409809	53.364570277375	40	2018.95277207392	A_White, Non-Hispanic	M	P	O	Head_trauma	N	N	N	N	N	N	N	7.41	N	0	45	81	1.4	4	N
A	0.00019163578132851	8.08412275976786e-05	0.000454276534099084	53.5208412469598	40	2018.95277207392	A_White, Non-Hispanic	M	P	O	Head_trauma	N	N	N	N	N	N	N	7.41	N	0	45	81	1.4	4	N
A	0.000181512934518887	7.60715570631735e-05	0.000433104653954923	53.6771122165445	40	2018.95277207392	A_White, Non-Hispanic	M	P	O	Head_trauma	N	N	N	N	N	N	N	7.41	N	0	45	81	1.4	4	N
A	0.000171924810540345	7.15832791653059e-05	0.000412919620671127	53.8333831861293	40	2018.95277207392	A_White, Non-Hispanic	M	P	O	Head_trauma	N	N	N	N	N	N	N	7.41	N	0	45	81	1.4	4	N
A	0.000162843163533659	6.73597944084785e-05	0.000393675428236048	53.989654155714	40	2018.95277207392	A_White, Non-Hispanic	M	P	O	Head_trauma	N	N	N	N	N	N	N	7.41	N	0	45	81	1.4	4	N
A	0.000154241239680923	6.33854823781018e-05	0.000375328215953234	54.1459251252988	40	2018.95277207392	A_White, Non-Hispanic	M	P	O	Head_trauma	N	N	N	N	N	N	N	7.41	N	0	45	81	1.4	4	N
A	0.000146093698390915	5.9645644002896e-05	0.000357836168362928	54.3021960948835	40	2018.95277207392	A_White, Non-Hispanic	M	P	O	Head_trauma	N	N	N	N	N	N	N	7.41	N	0	45	81	1.4	4	N
A	0.00013837653764769	5.61264472211093e-05	0.000341159419835165	54.4584670644682	40	2018.95277207392	A_White, Non-Hispanic	M	P	O	Head_trauma	N	N	N	N	N	N	N	7.41	N	0	45	81	1.4	4	N
A	0.000131067023302595	5.28148758500906e-05	0.000325259963616359	54.614738034053	40	2018.95277207392	A_White, Non-Hispanic	M	P	O	Head_trauma	N	N	N	N	N	N	N	7.41	N	0	45	81	1.4	4	N
A	0.000124143622101165	4.96986814703541e-05	0.000310101565120799	54.7710090036377	40	2018.95277207392	A_White, Non-Hispanic	M	P	O	Head_trauma	N	N	N	N	N	N	N	7.41	N	0	45	81	1.4	4	N
A	0.000117585938247904	4.67663381465809e-05	0.000295649679269377	54.9272799732225	40	2018.95277207392	A_White, Non-Hispanic	M	P	O	Head_trauma	N	N	N	N	N	N	N	7.41	N	0	45	81	1.4	4	N
A	0.0001113746533219	4.40069998182955e-05	0.000281871371686113	55.0835509428072	40	2018.95277207392	A_White, Non-Hispanic	M	P	O	Head_trauma	N	N	N	N	N	N	N	7.41	N	0	45	81	1.4	4	N
A	0.000105491469366175	4.14104602028323e-05	0.00026873524357195	55.239821912392	40	2018.95277207392	A_White, Non-Hispanic	M	P	O	Head_trauma	N	N	N	N	N	N	N	7.41	N	0	45	81	1.4	4	N
A	9.99190549834592e-05	3.89671150626389e-05	0.000256211360085004	55.3960928819767	40	2018.95277207392	A_White, Non-Hispanic	M	P	O	Head_trauma	N	N	N	N	N	N	N	7.41	N	0	45	81	1.4	4	N
A	9.46409942792008e-05	3.66679266974143e-05	0.000244271182062425	55.5523638515614	40	2018.95277207392	A_White, Non-Hispanic	M	P	O	Head_trauma	N	N	N	N	N	N	N	7.41	N	0	45	81	1.4	4	N
A	8.96417385016073e-05	3.45043905300082e-05	0.000232887500928382	55.7086348211462	40	2018.95277207392	A_White, Non-Hispanic	M	P	O	Head_trauma	N	N	N	N	N	N	N	7.41	N	0	45	81	1.4	4	N
A	8.49065602363002e-05	3.24685036626838e-05	0.000222034376639474	55.8649057907309	40	2018.95277207392	A_White, Non-Hispanic	M	P	O	Head_trauma	N	N	N	N	N	N	N	7.41	N	0	45	81	1.4	4	N
A	8.04215100204916e-05	3.05527352875319e-05	0.000211687078525351	56.0211767603157	40	2018.95277207392	A_White, Non-Hispanic	M	P	O	Head_trauma	N	N	N	N	N	N	N	7.41	N	0	45	81	1.4	4	N
A	7.61733752489288e-05	2.87499988417589e-05	0.000201822028889485	56.1774477299004	40	2018.95277207392	A_White, Non-Hispanic	M	P	O	Head_trauma	N	N	N	N	N	N	N	7.41	N	0	45	81	1.4	4	N
A	7.21496412506513e-05	2.70536258050171e-05	0.000192416749241512	56.3337186994852	40	2018.95277207392	A_White, Non-Hispanic	M	P	O	Head_trauma	N	N	N	N	N	N	N	7.41	N	0	45	81	1.4	4	N
A	6.83384544217263e-05	2.54573410419158e-05	0.00018344980903783	56.4899896690699	40	2018.95277207392	A_White, Non-Hispanic	M	P	O	Head_trauma	N	N	N	N	N	N	N	7.41	N	0	45	81	1.4	4	N
A	6.47285873054558e-05	2.39552395986519e-05	0.000174900776813595	56.6462606386546	40	2018.95277207392	A_White, Non-Hispanic	M	P	O	Head_trauma	N	N	N	N	N	N	N	7.41	N	0	45	81	1.4	4	N
A	6.1309405517194e-05	2.25417648680294e-05	0.000166750173594563	56.8025316082394	40	2018.95277207392	A_White, Non-Hispanic	M	P	O	Head_trauma	N	N	N	N	N	N	N	7.41	N	0	45	81	1.4	4	N
A	5.80708364162788e-05	2.12116880421759e-05	0.000158979428482124	56.9588025778241	40	2018.95277207392	A_White, Non-Hispanic	M	P	O	Head_trauma	N	N	N	N	N	N	N	7.41	N	0	45	81	1.4	4	N
A	5.50033394328133e-05	1.99600887770357e-05	0.000151570836310207	57.1150735474089	40	2018.95277207392	A_White, Non-Hispanic	M	P	O	Head_trauma	N	N	N	N	N	N	N	7.41	N	0	45	81	1.4	4	N
A	5.2097877961909e-05	1.87823369972063e-05	0.000144507517277412	57.2713445169936	40	2018.95277207392	A_White, Non-Hispanic	M	P	O	Head_trauma	N	N	N	N	N	N	N	7.41	N	0	45	81	1.4	4	N
A	4.93458927425552e-05	1.76740757738651e-05	0.000137773378462056	57.4276154865784	40	2018.95277207392	A_White, Non-Hispanic	M	P	O	Head_trauma	N	N	N	N	N	N	N	7.41	N	0	45	81	1.4	4	N
A	4.67392766427078e-05	1.66312052125195e-05	0.000131353077132323	57.5838864561631	40	2018.95277207392	A_White, Non-Hispanic	M	P	O	Head_trauma	N	N	N	N	N	N	N	7.41	N	0	45	81	1.4	4	N
A	4.4270350776321e-05	1.56498672910388e-05	0.000125231985767748	57.7401574257479	40	2018.95277207392	A_White, Non-Hispanic	M	P	O	Head_trauma	N	N	N	N	N	N	N	7.41	N	0	45	81	1.4	4	N
A	4.1931841881945e-05	1.47264315919257e-05	0.000119396158712099	57.8964283953326	40	2018.95277207392	A_White, Non-Hispanic	M	P	O	Head_trauma	N	N	N	N	N	N	N	7.41	N	0	45	81	1.4	4	N
A	3.97168608962737e-05	1.38574818761053e-05	0.00011383230038164	58.0526993649173	40	2018.95277207392	A_White, Non-Hispanic	M	P	O	Head_trauma	N	N	N	N	N	N	N	7.41	N	0	45	81	1.4	4	N
A	3.76188826595075e-05	1.3039803448604e-05	0.000108527734956104	58.2089703345021	40	2018.95277207392	A_White, Non-Hispanic	M	P	O	Head_trauma	N	N	N	N	N	N	N	7.41	N	0	45	81	1.4	4	N
A	3.5631726692749e-05	1.22703712694234e-05	0.000103470377483242	58.3652413040868	40	2018.95277207392	A_White, Non-Hispanic	M	P	O	Head_trauma	N	N	N	N	N	N	N	7.41	N	0	45	81	1.4	4	N
A	3.37495389907826e-05	1.15463387656559e-05	9.86487063309074e-05	58.5215122736716	40	2018.95277207392	A_White, Non-Hispanic	M	P	O	Head_trauma	N	N	N	N	N	N	N	7.41	N	0	45	81	1.4	4	N
A	3.19667747766492e-05	1.08650273035068e-05	9.40517369239558e-05	58.6777832432563	40	2018.95277207392	A_White, Non-Hispanic	M	P	O	Head_trauma	N	N	N	N	N	N	N	7.41	N	0	45	81	1.4	4	N
A	3.02781821671754e-05	1.02239162812925e-05	8.96689967059041e-05	58.8340542128411	40	2018.95277207392	A_White, Non-Hispanic	M	P	O	Head_trauma	N	N	N	N	N	N	N	7.41	N	0	45	81	1.4	4	N
A	2.86787867013216e-05	9.62063380679069e-06	8.54905012681555e-05	58.9903251824258	40	2018.95277207392	A_White, Non-Hispanic	M	P	O	Head_trauma	N	N	N	N	N	N	N	7.41	N	0	45	81	1.4	4	N
A	2.71638766858146e-05	9.05294792449347e-06	8.15067315924526e-05	59.1465961520105	40	2018.95277207392	A_White, Non-Hispanic	M	P	O	Head_trauma	N	N	N	N	N	N	N	7.41	N	0	45	81	1.4	4	N
A	2.57289893148862e-05	8.51875836033041e-06	7.77086123546123e-05	59.3028671215953	40	2018.95277207392	A_White, Non-Hispanic	M	P	O	Head_trauma	N	N	N	N	N	N	N	7.41	N	0	45	81	1.4	4	N
A	2.43698975231781e-05	8.01608875332815e-06	7.40874912398678e-05	59.45913809118	40	2018.95277207392	A_White, Non-Hispanic	M	P	O	Head_trauma	N	N	N	N	N	N	N	7.41	N	0	45	81	1.4	4	N
A	2.30825975331461e-05	7.54307934550854e-06	7.06351192228219e-05	59.6154090607648	40	2018.95277207392	A_White, Non-Hispanic	M	P	O	Head_trauma	N	N	N	N	N	N	N	7.41	N	0	45	81	1.4	4	N
A	2.18632970602569e-05	7.09798010299065e-06	6.73436317669638e-05	59.7716800303495	40	2018.95277207392	A_White, Non-Hispanic	M	P	O	Head_trauma	N	N	N	N	N	N	N	7.41	N	0	45	81	1.4	4	N
A	2.07084041411987e-05	6.67914424285743e-06	6.42055309007298e-05	59.9279509999343	40	2018.95277207392	A_White, Non-Hispanic	M	P	O	Head_trauma	N	N	N	N	N	N	N	7.41	N	0	45	81	1.4	4	N
A	1.9614516552251e-05	6.28502214187128e-06	6.12136681294143e-05	60.084221969519	40	2018.95277207392	A_White, Non-Hispanic	M	P	O	Head_trauma	N	N	N	N	N	N	N	7.41	N	0	45	81	1.4	4	N
A	1.8578411786603e-05	5.91415560450491e-06	5.83612281438246e-05	60.2404929391038	40	2018.95277207392	A_White, Non-Hispanic	M	P	O	Head_trauma	N	N	N	N	N	N	N	7.41	N	0	45	81	1.4	4	N
A	1.75970375610879e-05	5.56517246909455e-06	5.56417132884864e-05	60.3967639086885	40	2018.95277207392	A_White, Non-Hispanic	M	P	O	Head_trauma	N	N	N	N	N	N	N	7.41	N	0	45	81	1.4	4	N
A	1.66675028244138e-05	5.23678153218474e-06	5.30489287541356e-05	60.5530348782732	40	2018.95277207392	A_White, Non-Hispanic	M	P	O	Head_trauma	N	N	N	N	N	N	N	7.41	N	0	45	81	1.4	4	N
A	1.57870692403475e-05	4.92776777228223e-06	5.0576968460528e-05	60.709305847858	40	2018.95277207392	A_White, Non-Hispanic	M	P	O	Head_trauma	N	N	N	N	N	N	N	7.41	N	0	45	81	1.4	4	N
A	1.49531431207819e-05	4.63698785536445e-06	4.82202015974472e-05	60.8655768174427	40	2018.95277207392	A_White, Non-Hispanic	M	P	O	Head_trauma	N	N	N	N	N	N	N	7.41	N	0	45	81	1.4	4	N
A	1.41632677849492e-05	4.3633659055309e-06	4.59732597932952e-05	61.0218477870275	40	2018.95277207392	A_White, Non-Hispanic	M	P	O	Head_trauma	N	N	N	N	N	N	N	7.41	N	0	45	81	1.4	4	N
A	1.34151163222276e-05	4.1058895251471e-06	4.38310248818619e-05	61.1781187566122	40	2018.95277207392	A_White, Non-Hispanic	M	P	O	Head_trauma	N	N	N	N	N	N	N	7.41	N	0	45	81	1.4	4	N
A	1.27064847372388e-05	3.8636060497685e-06	4.178861723942e-05	61.334389726197	40	2018.95277207392	A_White, Non-Hispanic	M	P	O	Head_trauma	N	N	N	N	N	N	N	7.41	N	0	45	81	1.4	4	N
A	1.2035285457061e-05	3.63561902400176e-06	3.98413846656322e-05	61.4906606957817	40	2018.95277207392	A_White, Non-Hispanic	M	P	O	Head_trauma	N	N	N	N	N	N	N	7.41	N	0	45	81	1.4	4	N
A	1.13995411813968e-05	3.4210848852616e-06	3.79848917827787e-05	61.6469316653664	40	2018.95277207392	A_White, Non-Hispanic	M	P	O	Head_trauma	N	N	N	N	N	N	N	7.41	N	0	45	81	1.4	4	N
A	1.07973790576041e-05	3.21920984316729e-06	3.62149099292283e-05	61.8032026349512	40	2018.95277207392	A_White, Non-Hispanic	M	P	O	Head_trauma	N	N	N	N	N	N	N	7.41	N	0	45	81	1.4	4	N
A	1.02270251634204e-05	3.02924694303523e-06	3.45274075240741e-05	61.9594736045359	40	2018.95277207392	A_White, Non-Hispanic	M	P	O	Head_trauma	N	N	N	N	N	N	N	7.41	N	0	45	81	1.4	4	N
A	9.68679928112437e-06	2.85049330260881e-06	3.29185408809463e-05	62.1157445741207	40	2018.95277207392	A_White, Non-Hispanic	M	P	O	Head_trauma	N	N	N	N	N	N	N	7.41	N	0	45	81	1.4	4	N
A	9.17510994775143e-06	2.68228751180793e-06	3.13846454501016e-05	62.2720155437054	40	2018.95277207392	A_White, Non-Hispanic	M	P	O	Head_trauma	N	N	N	N	N	N	N	7.41	N	0	45	81	1.4	4	N
A	8.69044976676177e-06	2.52400718587833e-06	2.99222274687495e-05	62.4282865132902	40	2018.95277207392	A_White, Non-Hispanic	M	P	O	Head_trauma	N	N	N	N	N	N	N	7.41	N	0	45	81	1.4	4	N
A	8.23139096737721e-06	2.37506666289768e-06	2.85279560006767e-05	62.5845574828749	40	2018.95277207392	A_White, Non-Hispanic	M	P	O	Head_trauma	N	N	N	N	N	N	N	7.41	N	0	45	81	1.4	4	N
A	7.79658119847507e-06	2.2349148371158e-06	2.7198655346913e-05	62.7408284524596	40	2018.95277207392	A_White, Non-Hispanic	M	P	O	Head_trauma	N	N	N	N	N	N	N	7.41	N	0	45	81	1.4	4	N
A	7.38473954466692e-06	2.10303312012101e-06	2.59312978101977e-05	62.8970994220444	40	2018.95277207392	A_White, Non-Hispanic	M	P	O	Head_trauma	N	N	N	N	N	N	N	7.41	N	0	45	81	1.4	4	N
A	6.99465275282906e-06	1.97893352229232e-06	2.47229967967727e-05	63.0533703916291	40	2018.95277207392	A_White, Non-Hispanic	M	P	O	Head_trauma	N	N	N	N	N	N	N	7.41	N	0	45	81	1.4	4	N
A	6.62517165795005e-06	1.86215684743727e-06	2.3571000239701e-05	63.2096413612139	40	2018.95277207392	A_White, Non-Hispanic	M	P	O	Head_trauma	N	N	N	N	N	N	N	7.41	N	0	45	81	1.4	4	N
A	6.27520779777638e-06	1.75227099394148e-06	2.2472684328751e-05	63.3659123307986	40	2018.95277207392	A_White, Non-Hispanic	M	P	O	Head_trauma	N	N	N	N	N	N	N	7.41	N	0	45	81	1.4	4	N
A	5.9437302062998e-06	1.6488693561495e-06	2.14255475326315e-05	63.5221833003834	40	2018.95277207392	A_White, Non-Hispanic	M	P	O	Head_trauma	N	N	N	N	N	N	N	7.41	N	0	45	81	1.4	4	N
A	5.62976237660244e-06	1.55156932005602e-06	2.04272048997876e-05	63.6784542699681	40	2018.95277207392	A_White, Non-Hispanic	M	P	O	Head_trauma	N	N	N	N	N	N	N	7.41	N	0	45	81	1.4	4	N
A	5.33237938414637e-06	1.46001084775132e-06	1.94753826249052e-05	63.8347252395529	40	2018.95277207392	A_White, Non-Hispanic	M	P	O	Head_trauma	N	N	N	N	N	N	N	7.41	N	0	45	81	1.4	4	N
A	5.0507051620238e-06	1.3738551453828e-06	1.85679128687079e-05	63.9909962091376	40	2018.95277207392	A_White, Non-Hispanic	M	P	O	Head_trauma	N	N	N	N	N	N	N	7.41	N	0	45	81	1.4	4	N
A	4.78390992012625e-06	1.29278340970257e-06	1.77027288191667e-05	64.1472671787223	40	2018.95277207392	A_White, Non-Hispanic	M	P	O	Head_trauma	N	N	N	N	N	N	N	7.41	N	0	45	81	1.4	4	N
A	4.53120770065096e-06	1.21649564856965e-06	1.68778599829598e-05	64.3035381483071	40	2018.95277207392	A_White, Non-Hispanic	M	P	O	Head_trauma	N	N	N	N	N	N	N	7.41	N	0	45	81	1.4	4	N
A	4.29185406273301e-06	1.14470957104142e-06	1.60914276964068e-05	64.4598091178918	40	2018.95277207392	A_White, Non-Hispanic	M	P	O	Head_trauma	N	N	N	N	N	N	N	7.41	N	0	45	81	1.4	4	N
A	4.06514388937577e-06	1.0771595429477e-06	1.53416408456138e-05	64.6160800874766	40	2018.95277207392	A_White, Non-Hispanic	M	P	O	Head_trauma	N	N	N	N	N	N	N	7.41	N	0	45	81	1.4	4	N
A	3.85040931023814e-06	1.01359560408846e-06	1.46267917861596e-05	64.7723510570613	40	2018.95277207392	A_White, Non-Hispanic	M	P	O	Head_trauma	N	N	N	N	N	N	N	7.41	N	0	45	81	1.4	4	N
A	3.64701773413644e-06	9.53782543414333e-07	1.39452524529249e-05	64.928622026646	40	2018.95277207392	A_White, Non-Hispanic	M	P	O	Head_trauma	N	N	N	N	N	N	N	7.41	N	0	45	81	1.4	4	N
A	3.45436998548124e-06	8.9749902877325e-07	1.32954706512651e-05	65.0848929962308	40	2018.95277207392	A_White, Non-Hispanic	M	P	O	Head_trauma	N	N	N	N	N	N	N	7.41	N	0	45	81	1.4	4	N
A	3.27189853915527e-06	8.44536788002644e-07	1.26759665210616e-05	65.2411639658155	40	2018.95277207392	A_White, Non-Hispanic	M	P	O	Head_trauma	N	N	N	N	N	N	N	7.41	N	0	45	81	1.4	4	N
A	3.0990658486268e-06	7.94699838337137e-07	1.20853291655642e-05	65.3974349354003	40	2018.95277207392	A_White, Non-Hispanic	M	P	O	Head_trauma	N	N	N	N	N	N	N	7.41	N	0	45	81	1.4	4	N
A	2.93536276238077e-06	7.47803761282662e-07	1.15222134373763e-05	65.553705904985	40	2018.95277207392	A_White, Non-Hispanic	M	P	O	Head_trauma	N	N	N	N	N	N	N	7.41	N	0	45	81	1.4	4	N
A	2.78030702399904e-06	7.03675020273885e-07	1.0985336874243e-05	65.7099768745698	40	2018.95277207392	A_White, Non-Hispanic	M	P	O	Head_trauma	N	N	N	N	N	N	N	7.41	N	0	45	81	1.4	4	N
A	2.63344185146911e-06	6.62150318590466e-07	1.04734767776474e-05	65.8662478441545	40	2018.95277207392	A_White, Non-Hispanic	M	P	O	Head_trauma	N	N	N	N	N	N	N	7.41	N	0	45	81	1.4	4	N
A	2.49433459154253e-06	6.23075995158298e-07	9.98546742758876e-06	66.0225188137393	40	2018.95277207392	A_White, Non-Hispanic	M	P	O	Head_trauma	N	N	N	N	N	N	N	7.41	N	0	45	81	1.4	4	N
A	2.36257544517078e-06	5.86307455998763e-07	9.52019742715957e-06	66.178789783324	40	2018.95277207392	A_White, Non-Hispanic	M	P	O	Head_trauma	N	N	N	N	N	N	N	7.41	N	0	45	81	1.4	4	N
A	2.23777626026958e-06	5.51708639224277e-07	9.07660717089197e-06	66.3350607529087	40	2018.95277207392	A_White, Non-Hispanic	M	P	O	Head_trauma	N	N	N	N	N	N	N	7.41	N	0	45	81	1.4	4	N
A	2.11956938825491e-06	5.19151511600607e-07	8.65368643110781e-06	66.4913317224935	40	2018.95277207392	A_White, Non-Hispanic	M	P	O	Head_trauma	N	N	N	N	N	N	N	7.41	N	0	45	81	1.4	4	N
A	2.00760660097714e-06	4.88515594812643e-07	8.25047205674729e-06	66.6476026920782	40	2018.95277207392	A_White, Non-Hispanic	M	P	O	Head_trauma	N	N	N	N	N	N	N	7.41	N	0	45	81	1.4	4	N
A	1.90155806486956e-06	4.59687519682579e-07	7.86604577946193e-06	66.803873661663	40	2018.95277207392	A_White, Non-Hispanic	M	P	O	Head_trauma	N	N	N	N	N	N	N	7.41	N	0	45	81	1.4	4	N
A	1.80111136928452e-06	4.32560606690256e-07	7.49953212195508e-06	66.9601446312477	40	2018.95277207392	A_White, Non-Hispanic	M	P	O	Head_trauma	N	N	N	N	N	N	N	7.41	N	0	45	81	1.4	4	N
A	1.70597060615583e-06	4.07034471244158e-07	7.15009640380544e-06	67.1164156008325	40	2018.95277207392	A_White, Non-Hispanic	M	P	O	Head_trauma	N	N	N	N	N	N	N	7.41	N	0	45	81	1.4	4	N
A	1.61585549827701e-06	3.83014652242908e-07	6.81694284023408e-06	67.2726865704172	40	2018.95277207392	A_White, Non-Hispanic	M	P	O	Head_trauma	N	N	N	N	N	N	N	7.41	N	0	45	81	1.4	4	N
A	1.53050057362706e-06	3.60412262552981e-07	6.49931272948415e-06	67.428957540002	40	2018.95277207392	A_White, Non-Hispanic	M	P	O	Head_trauma	N	N	N	N	N	N	N	7.41	N	0	45	81	1.4	4	N
A	1.44965438330963e-06	3.39143660109374e-07	6.19648272466926e-06	67.5852285095867	40	2018.95277207392	A_White, Non-Hispanic	M	P	O	Head_trauma	N	N	N	N	N	N	N	7.41	N	0	45	81	1.4	4	N
A	1.37307876080619e-06	3.19130138423181e-07	5.90776318618021e-06	67.7414994791714	40	2018.95277207392	A_White, Non-Hispanic	M	P	O	Head_trauma	N	N	N	N	N	N	N	7.41	N	0	45	81	1.4	4	N
A	1.30054812035465e-06	3.00297635349874e-07	5.63249661086192e-06	67.8977704487562	40	2018.95277207392	A_White, Non-Hispanic	M	P	O	Head_trauma	N	N	N	N	N	N	N	7.41	N	0	45	81	1.4	4	N
A	1.23184879239175e-06	2.82576459041929e-07	5.37005613440667e-06	68.0540414183409	40	2018.95277207392	A_White, Non-Hispanic	M	P	O	Head_trauma	N	N	N	N	N	N	N	7.41	N	0	45	81	1.4	4	N
A	1.16677839409982e-06	2.65901030071481e-07	5.11984410354552e-06	68.2103123879257	40	2018.95277207392	A_White, Non-Hispanic	M	P	O	Head_trauma	N	N	N	N	N	N	N	7.41	N	0	45	81	1.4	4	N
A	1.10514523320278e-06	2.502096387689e-07	4.88129071477892e-06	68.3665833575104	40	2018.95277207392	A_White, Non-Hispanic	M	P	O	Head_trauma	N	N	N	N	N	N	N	7.41	N	0	45	81	1.4	4	N
A	1.0467677432551e-06	2.35444216879449e-07	4.65385271654564e-06	68.5228543270952	40	2018.95277207392	A_White, Non-Hispanic	M	P	O	Head_trauma	N	N	N	N	N	N	N	7.41	N	0	45	81	1.4	4	N
A	9.91473948762322e-07	2.21550122693645e-07	4.43701217188515e-06	68.6791252966799	40	2018.95277207392	A_White, Non-Hispanic	M	P	O	Head_trauma	N	N	N	N	N	N	N	7.41	N	0	45	81	1.4	4	N
A	9.39100958554126e-07	2.08475938855815e-07	4.23027527875638e-06	68.8353962662646	40	2018.95277207392	A_White, Non-Hispanic	M	P	O	Head_trauma	N	N	N	N	N	N	N	7.41	N	0	45	81	1.4	4	N
A	8.89494485919813e-07	1.96173282103109e-07	4.03317124533755e-06	68.9916672358494	40	2018.95277207392	A_White, Non-Hispanic	M	P	O	Head_trauma	N	N	N	N	N	N	N	7.41	N	0	45	81	1.4	4	N
A	8.42508394092133e-07	1.84596624231034e-07	3.8452512177434e-06	69.1479382054341	40	2018.95277207392	A_White, Non-Hispanic	M	P	O	Head_trauma	N	N	N	N	N	N	N	7.41	N	0	45	81	1.4	4	N
A	7.98004265739354e-07	1.73703123622904e-07	3.66608725770914e-06	69.3042091750189	40	2018.95277207392	A_White, Non-Hispanic	M	P	O	Head_trauma	N	N	N	N	N	N	N	7.41	N	0	45	81	1.4	4	N
A	7.55850995199163e-07	1.63452466720191e-07	3.49527136792357e-06	69.4604801446036	40	2018.95277207392	A_White, Non-Hispanic	M	P	O	Head_trauma	N	N	N	N	N	N	N	7.41	N	0	45	81	1.4	4	N
A	7.15924402251585e-07	1.53806718846986e-07	3.33241456278121e-06	69.6167511141884	40	2018.95277207392	A_White, Non-Hispanic	M	P	O	Head_trauma	N	N	N	N	N	N	N	7.41	N	0	45	81	1.4	4	N
A	6.78106866293296e-07	1.44730183836657e-07	3.17714598243776e-06	69.7730220837731	40	2018.95277207392	A_White, Non-Hispanic	M	P	O	Head_trauma	N	N	N	N	N	N	N	7.41	N	0	45	81	1.4	4	N
A	6.42286979837521e-07	1.36189271941669e-07	3.02911204816114e-06	69.9292930533579	40	2018.95277207392	A_White, Non-Hispanic	M	P	O	Head_trauma	N	N	N	N	N	N	N	7.41	N	0	45	81	1.4	4	N
A	6.08359220315558e-07	1.2815237553728e-07	2.88797565703564e-06	70.0855640229426	40	2018.95277207392	A_White, Non-Hispanic	M	P	O	Head_trauma	N	N	N	N	N	N	N	7.41	N	0	45	81	1.4	4	N
A	5.76223639215831e-07	1.20589752159708e-07	2.75341541420031e-06	70.2418349925273	40	2018.95277207392	A_White, Non-Hispanic	M	P	O	Head_trauma	N	N	N	N	N	N	N	7.41	N	0	45	81	1.4	4	N
A	5.45785567643696e-07	1.13473414445827e-07	2.62512490086708e-06	70.3981059621121	40	2018.95277207392	A_White, Non-Hispanic	M	P	O	Head_trauma	N	N	N	N	N	N	N	7.41	N	0	45	81	1.4	4	N
A	5.16955337433695e-07	1.06777026567032e-07	2.5028119764453e-06	70.5543769316968	40	2018.95277207392	A_White, Non-Hispanic	M	P	O	Head_trauma	N	N	N	N	N	N	N	7.41	N	0	45	81	1.4	4	N
A	4.89648016994967e-07	1.00475806774459e-07	2.38619811319643e-06	70.7106479012816	40	2018.95277207392	A_White, Non-Hispanic	M	P	O	Head_trauma	N	N	N	N	N	N	N	7.41	N	0	45	81	1.4	4	N
A	4.6378316110894e-07	9.45464356945028e-08	2.27501776188806e-06	70.8669188708663	40	2018.95277207392	A_White, Non-Hispanic	M	P	O	Head_trauma	N	N	N	N	N	N	N	7.41	N	0	45	81	1.4	4	N
A	4.39284573943949e-07	8.89669700356475e-08	2.16901774701102e-06	71.023189840451	40	2018.95277207392	A_White, Non-Hispanic	M	P	O	Head_trauma	N	N	N	N	N	N	N	7.41	N	0	45	81	1.4	4	N
A	4.16080084588939e-07	8.37167613873355e-08	2.06795669018473e-06	71.1794608100358	40	2018.95277207392	A_White, Non-Hispanic	M	P	O	Head_trauma	N	N	N	N	N	N	N	7.41	N	0	45	81	1.4	4	N
A	3.94101334443076e-07	7.87763798101174e-08	1.97160446042566e-06	71.3357317796205	40	2018.95277207392	A_White, Non-Hispanic	M	P	O	Head_trauma	N	N	N	N	N	N	N	7.41	N	0	45	81	1.4	4	N
A	3.7328357583671e-07	7.41275419346608e-08	1.87974165003692e-06	71.4920027492053	40	2018.95277207392	A_White, Non-Hispanic	M	P	O	Head_trauma	N	N	N	N	N	N	N	7.41	N	0	45	81	1.4	4	N
A	3.535654812901e-07	6.97530433034984e-08	1.79215907492355e-06	71.64827371879	40	2018.95277207392	A_White, Non-Hispanic	M	P	O	Head_trauma	N	N	N	N	N	N	N	7.41	N	0	45	81	1.4	4	N
A	3.34888962847353e-07	6.56366947050978e-08	1.70865729819063e-06	71.8045446883748	40	2018.95277207392	A_White, Non-Hispanic	M	P	O	Head_trauma	N	N	N	N	N	N	N	7.41	N	0	45	81	1.4	4	N
A	3.17199000953792e-07	6.176326226472e-08	1.62904617594263e-06	71.9608156579595	40	2018.95277207392	A_White, Non-Hispanic	M	P	O	Head_trauma	N	N	N	N	N	N	N	7.41	N	0	45	81	1.4	4	N
A	3.00443482372906e-07	5.81184110704465e-08	1.55314442425043e-06	72.1170866275443	40	2018.95277207392	A_White, Non-Hispanic	M	P	O	Head_trauma	N	N	N	N	N	N	N	7.41	N	0	45	81	1.4	4	N
A	2.84573046664402e-07	5.46886521256344e-08	1.48077920629353e-06	72.273357597129	40	2018.95277207392	A_White, Non-Hispanic	M	P	O	Head_trauma	N	N	N	N	N	N	N	7.41	N	0	45	81	1.4	4	N
B	1.37346404188349	1.2157453441095	1.5516435933618	26.6666666666667	0	2018.95277207392	A_White, Non-Hispanic	M	P	O	Head_trauma	N	N	N	N	N	N	N	7.41	N	0	45	81	1.4	4	N
B	1.39354887400342	1.23464902167998	1.57289920466123	26.6666666666667	0.220551378446115	2018.95277207392	A_White, Non-Hispanic	M	P	O	Head_trauma	N	N	N	N	N	N	N	7.41	N	0	45	81	1.4	4	N
B	1.41392741638372	1.25384114923034	1.59445296561588	26.6666666666667	0.441102756892231	2018.95277207392	A_White, Non-Hispanic	M	P	O	Head_trauma	N	N	N	N	N	N	N	7.41	N	0	45	81	1.4	4	N
B	1.4346039640922	1.27332591427684	1.61630931304646	26.6666666666667	0.661654135338346	2018.95277207392	A_White, Non-Hispanic	M	P	O	Head_trauma	N	N	N	N	N	N	N	7.41	N	0	45	81	1.4	4	N
B	1.45558287500561	1.29310755633053	1.63847275939051	26.6666666666667	0.882205513784461	2018.95277207392	A_White, Non-Hispanic	M	P	O	Head_trauma	N	N	N	N	N	N	N	7.41	N	0	45	81	1.4	4	N
B	1.47686857072801	1.31319036716855	1.66094789433087	26.6666666666667	1.10275689223058	2018.95277207392	A_White, Non-Hispanic	M	P	O	Head_trauma	N	N	N	N	N	N	N	7.41	N	0	45	81	1.4	4	N
B	1.49846553752271	1.33357869109019	1.68373938646818	26.6666666666667	1.32330827067669	2018.95277207392	A_White, Non-Hispanic	M	P	O	Head_trauma	N	N	N	N	N	N	N	7.41	N	0	45	81	1.4	4	N
B	1.52037832725795	1.35427692515688	1.70685198503838	26.6666666666667	1.54385964912281	2018.95277207392	A_White, Non-Hispanic	M	P	O	Head_trauma	N	N	N	N	N	N	N	7.41	N	0	45	81	1.4	4	N
B	1.54261155836602	1.37528951941531	1.73029052167585	26.6666666666667	1.76441102756892	2018.95277207392	A_White, Non-Hispanic	M	P	O	Head_trauma	N	N	N	N	N	N	N	7.41	N	0	45	81	1.4	4	N
B	1.56516991681684	1.39662097710333	1.75405991222426	26.6666666666667	1.98496240601504	2018.95277207392	A_White, Non-Hispanic	M	P	O	Head_trauma	N	N	N	N	N	N	N	7.41	N	0	45	81	1.4	4	N
B	1.58805815710547	1.41827585483767	1.77816515859525	26.6666666666667	2.20551378446115	2018.95277207392	A_White, Non-Hispanic	M	P	O	Head_trauma	N	N	N	N	N	N	N	7.41	N	0	45	81	1.4	4	N
B	1.61128110325445	1.44025876278323	1.80261135067687	26.6666666666667	2.42606516290727	2018.95277207392	A_White, Non-Hispanic	M	P	O	Head_trauma	N	N	N	N	N	N	N	7.41	N	0	45	81	1.4	4	N
B	1.63484364983016	1.46257436480262	1.82740366829191	26.6666666666667	2.64661654135338	2018.95277207392	A_White, Non-Hispanic	M	P	O	Head_trauma	N	N	N	N	N	N	N	7.41	N	0	45	81	1.4	4	N
B	1.65875076297468	1.48522737858633	1.85254738320807	26.6666666666667	2.8671679197995	2018.95277207392	A_White, Non-Hispanic	M	P	O	Head_trauma	N	N	N	N	N	N	N	7.41	N	0	45	81	1.4	4	N
B	1.68300748145239	1.50822257576235	1.87804786120045	26.6666666666667	3.08771929824561	2018.95277207392	A_White, Non-Hispanic	M	P	O	Head_trauma	N	N	N	N	N	N	N	7.41	N	0	45	81	1.4	4	N
B	1.70761891771191	1.5315647819849	1.90391056416728	26.6666666666667	3.30827067669173	2018.95277207392	A_White, Non-Hispanic	M	P	O	Head_trauma	N	N	N	N	N	N	N	7.41	N	0	45	81	1.4	4	N
B	1.73259025896385	1.55525887700221	1.93014105230029	26.6666666666667	3.52882205513784	2018.95277207392	A_White, Non-Hispanic	M	P	O	Head_trauma	N	N	N	N	N	N	N	7.41	N	0	45	81	1.4	4	N
B	1.75792676827374	1.57930979470228	1.95674498630961	26.6666666666667	3.74937343358396	2018.95277207392	A_White, Non-Hispanic	M	P	O	Head_trauma	N	N	N	N	N	N	N	7.41	N	0	45	81	1.4	4	N
B	1.78363378567156	1.60372252313726	1.98372812970513	26.6666666666667	3.96992481203007	2018.95277207392	A_White, Non-Hispanic	M	P	O	Head_trauma	N	N	N	N	N	N	N	7.41	N	0	45	81	1.4	4	N
B	1.80971672927708	1.62850210452552	2.01109635113401	26.6666666666667	4.19047619047619	2018.95277207392	A_White, Non-Hispanic	M	P	O	Head_trauma	N	N	N	N	N	N	N	7.41	N	0	45	81	1.4	4	N
B	1.83618109644201	1.65365363523195	2.03885562677584	26.6666666666667	4.41102756892231	2018.95277207392	A_White, Non-Hispanic	M	P	O	Head_trauma	N	N	N	N	N	N	N	7.41	N	0	45	81	1.4	4	N
B	1.86303246490836	1.67918226572582	2.06701204279469	26.6666666666667	4.63157894736842	2018.95277207392	A_White, Non-Hispanic	M	P	O	Head_trauma	N	N	N	N	N	N	N	7.41	N	0	45	81	1.4	4	N
B	1.89027649398424	1.70509320051711	2.09557179784994	26.6666666666667	4.85213032581454	2018.95277207392	A_White, Non-Hispanic	M	P	O	Head_trauma	N	N	N	N	N	N	N	7.41	N	0	45	81	1.4	4	N
B	1.91791892573654	1.73139169807115	2.12454120566497	26.6666666666667	5.07268170426065	2018.95277207392	A_White, Non-Hispanic	M	P	O	Head_trauma	N	N	N	N	N	N	N	7.41	N	0	45	81	1.4	4	N
B	1.94596558620115	1.75808307070212	2.1539266976542	26.6666666666667	5.29323308270677	2018.95277207392	A_White, Non-Hispanic	M	P	O	Head_trauma	N	N	N	N	N	N	N	7.41	N	0	45	81	1.4	4	N
B	1.97442238661108	1.78517268444628	2.18373482560885	26.6666666666667	5.51378446115288	2018.95277207392	A_White, Non-Hispanic	M	P	O	Head_trauma	N	N	N	N	N	N	N	7.41	N	0	45	81	1.4	4	N
B	2.003295324642	1.81266595891505	2.21397226444001	26.6666666666667	5.734335839599	2018.95277207392	A_White, Non-Hispanic	M	P	O	Head_trauma	N	N	N	N	N	N	N	7.41	N	0	45	81	1.4	4	N
B	2.03259048567656	1.84056836712993	2.24464581498005	26.6666666666667	5.95488721804511	2018.95277207392	A_White, Non-Hispanic	M	P	O	Head_trauma	N	N	N	N	N	N	N	7.41	N	0	45	81	1.4	4	N
B	2.06231404408693	1.86888543533967	2.27576240684072	26.6666666666667	6.17543859649123	2018.95277207392	A_White, Non-Hispanic	M	P	O	Head_trauma	N	N	N	N	N	N	N	7.41	N	0	45	81	1.4	4	N
B	2.09247226453605	1.89762274282147	2.30732910132736	26.6666666666667	6.39598997493734	2018.95277207392	A_White, Non-Hispanic	M	P	O	Head_trauma	N	N	N	N	N	N	N	7.41	N	0	45	81	1.4	4	N
B	2.12307150329826	1.92678592166814	2.33935309440852	26.6666666666667	6.61654135338346	2018.95277207392	A_White, Non-Hispanic	M	P	O	Head_trauma	N	N	N	N	N	N	N	7.41	N	0	45	81	1.4	4	N
B	2.1541182095986	1.95638065656235	2.37184171973866	26.6666666666667	6.83709273182957	2018.95277207392	A_White, Non-Hispanic	M	P	O	Head_trauma	N	N	N	N	N	N	N	7.41	N	0	45	81	1.4	4	N
B	2.18561892697234	1.98641268454141	2.40480245173351	26.6666666666667	7.05764411027569	2018.95277207392	A_White, Non-Hispanic	M	P	O	Head_trauma	N	N	N	N	N	N	N	7.41	N	0	45	81	1.4	4	N
B	2.21758029464396	2.01688779475411	2.43824290869524	26.6666666666667	7.2781954887218	2018.95277207392	A_White, Non-Hispanic	M	P	O	Head_trauma	N	N	N	N	N	N	N	7.41	N	0	45	81	1.4	4	N
B	2.25000904892674	2.04781182821324	2.47217085598602	26.6666666666667	7.49874686716792	2018.95277207392	A_White, Non-Hispanic	M	P	O	Head_trauma	N	N	N	N	N	N	N	7.41	N	0	45	81	1.4	4	N
B	2.28291202464217	2.07919067754612	2.50659420924623	26.6666666666667	7.71929824561403	2018.95277207392	A_White, Non-Hispanic	M	P	O	Head_trauma	N	N	N	N	N	N	N	7.41	N	0	45	81	1.4	4	N
B	2.31629615656071	2.11103028674765	2.5415210376559	26.6666666666667	7.93984962406015	2018.95277207392	A_White, Non-Hispanic	M	P	O	Head_trauma	N	N	N	N	N	N	N	7.41	N	0	45	81	1.4	4	N
B	2.35016848086332	2.14333665093914	2.57695956723518	26.6666666666667	8.16040100250627	2018.95277207392	A_White, Non-Hispanic	M	P	O	Head_trauma	N	N	N	N	N	N	N	7.41	N	0	45	81	1.4	4	N
B	2.38453613662442	2.17611581613726	2.61291818418044	26.6666666666667	8.38095238095238	2018.95277207392	A_White, Non-Hispanic	M	P	O	Head_trauma	N	N	N	N	N	N	N	7.41	N	0	45	81	1.4	4	N
B	2.41940636731676	2.20937387903818	2.64940543823263	26.6666666666667	8.6015037593985	2018.95277207392	A_White, Non-Hispanic	M	P	O	Head_trauma	N	N	N	N	N	N	N	7.41	N	0	45	81	1.4	4	N
B	2.45478652233771	2.24311698682093	2.68643004607229	26.6666666666667	8.82205513784461	2018.95277207392	A_White, Non-Hispanic	M	P	O	Head_trauma	N	N	N	N	N	N	N	7.41	N	0	45	81	1.4	4	N
B	2.49068405855854	2.27735133697668	2.72400089473817	26.6666666666667	9.04260651629073	2018.95277207392	A_White, Non-Hispanic	M	P	O	Head_trauma	N	N	N	N	N	N	N	7.41	N	0	45	81	1.4	4	N
B	2.52710654189596	2.3120831771687	2.76212704506321	26.6666666666667	9.26315789473684	2018.95277207392	A_White, Non-Hispanic	M	P	O	Head_trauma	N	N	N	N	N	N	N	7.41	N	0	45	81	1.4	4	N
B	2.56406164890666	2.34731880512951	2.80081773512279	26.6666666666667	9.48370927318296	2018.95277207392	A_White, Non-Hispanic	M	P	O	Head_trauma	N	N	N	N	N	N	N	7.41	N	0	45	81	1.4	4	N
B	2.60155716840561	2.38306456860204	2.84008238369008	26.6666666666667	9.70426065162907	2018.95277207392	A_White, Non-Hispanic	M	P	O	Head_trauma	N	N	N	N	N	N	N	7.41	N	0	45	81	1.4	4	N
B	2.63960100310716	2.41932686533077	2.87993059369087	26.6666666666667	9.92481203007519	2018.95277207392	A_White, Non-Hispanic	M	P	O	Head_trauma	N	N	N	N	N	N	N	7.41	N	0	45	81	1.4	4	N
B	2.67820117129097	2.45611214311125	2.92037215565341	26.6666666666667	10.1453634085213	2018.95277207392	A_White, Non-Hispanic	M	P	O	Head_trauma	N	N	N	N	N	N	N	7.41	N	0	45	81	1.4	4	N
B	2.71736580849182	2.49342689990443	2.96141705114493	26.6666666666667	10.3659147869674	2018.95277207392	A_White, Non-Hispanic	M	P	O	Head_trauma	N	N	N	N	N	N	N	7.41	N	0	45	81	1.4	4	N
B	2.75710316921461	2.53127768402455	3.00307545618909	26.6666666666667	10.5864661654135	2018.95277207392	A_White, Non-Hispanic	M	P	O	Head_trauma	N	N	N	N	N	N	N	7.41	N	0	45	81	1.4	4	N
B	2.79742162867365	2.56967109440725	3.04535774465574	26.6666666666667	10.8070175438596	2018.95277207392	A_White, Non-Hispanic	M	P	O	Head_trauma	N	N	N	N	N	N	N	7.41	N	0	45	81	1.4	4	N
B	2.83832968455812	2.60861378096768	3.08827449161729	26.6666666666667	11.0275689223058	2018.95277207392	A_White, Non-Hispanic	M	P	O	Head_trauma	N	N	N	N	N	N	N	7.41	N	0	45	81	1.4	4	N
B	2.87983595882308	2.64811244505563	3.131836476663	26.6666666666667	11.2481203007519	2018.95277207392	A_White, Non-Hispanic	M	P	O	Head_trauma	N	N	N	N	N	N	N	7.41	N	0	45	81	1.4	4	N
B	2.92194919950653	2.68817384001669	3.17605468716409	26.6666666666667	11.468671679198	2018.95277207392	A_White, Non-Hispanic	M	P	O	Head_trauma	N	N	N	N	N	N	N	7.41	N	0	45	81	1.4	4	N
B	2.96467828257353	2.7288047718679	3.2209403214825	26.6666666666667	11.6892230576441	2018.95277207392	A_White, Non-Hispanic	M	P	O	Head_trauma	N	N	N	N	N	N	N	7.41	N	0	45	81	1.4	4	N
B	3.00803221378644	2.77001210009525	3.26650479211474	26.6666666666667	11.9097744360902	2018.95277207392	A_White, Non-Hispanic	M	P	O	Head_trauma	N	N	N	N	N	N	N	7.41	N	0	45	81	1.4	4	N
B	3.05201916699956	2.81180185981586	3.31275867224253	26.6666666666667	12.1303258145363	2018.95277207392	A_White, Non-Hispanic	M	P	O	Head_trauma	N	N	N	N	N	N	N	7.41	N	0	45	81	1.4	4	N
B	3.09663222419965	2.85416626014234	3.3596960576058	26.6666666666667	12.3508771929825	2018.95277207392	A_White, Non-Hispanic	M	P	O	Head_trauma	N	N	N	N	N	N	N	7.41	N	0	45	81	1.4	4	N
B	3.14185152345956	2.8970856572874	3.40729690564544	26.6666666666667	12.5714285714286	2018.95277207392	A_White, Non-Hispanic	M	P	O	Head_trauma	N	N	N	N	N	N	N	7.41	N	0	45	81	1.4	4	N
B	3.18765532024781	2.94053865210058	3.45553915213648	26.6666666666667	12.7919799498747	2018.95277207392	A_White, Non-Hispanic	M	P	O	Head_trauma	N	N	N	N	N	N	N	7.41	N	0	45	81	1.4	4	N
B	3.23402024834041	2.98450233485869	3.50439898957928	26.6666666666667	13.0125313283208	2018.95277207392	A_White, Non-Hispanic	M	P	O	Head_trauma	N	N	N	N	N	N	N	7.41	N	0	45	81	1.4	4	N
B	3.28092126709308	3.02895224443655	3.5538508012582	26.6666666666667	13.2330827067669	2018.95277207392	A_White, Non-Hispanic	M	P	O	Head_trauma	N	N	N	N	N	N	N	7.41	N	0	45	81	1.4	4	N
B	3.32833161046155	3.07386232950108	3.60386709674002	26.6666666666667	13.453634085213	2018.95277207392	A_White, Non-Hispanic	M	P	O	Head_trauma	N	N	N	N	N	N	N	7.41	N	0	45	81	1.4	4	N
B	3.37622273804531	3.11920491194435	3.65441844915175	26.6666666666667	13.6741854636591	2018.95277207392	A_White, Non-Hispanic	M	P	O	Head_trauma	N	N	N	N	N	N	N	7.41	N	0	45	81	1.4	4	N
B	3.42456428843828	3.16495065277325	3.70547343459228	26.6666666666667	13.8947368421053	2018.95277207392	A_White, Non-Hispanic	M	P	O	Head_trauma	N	N	N	N	N	N	N	7.41	N	0	45	81	1.4	4	N
B	3.47332403518616	3.21106852068325	3.75699857405562	26.6666666666667	14.1152882205514	2018.95277207392	A_White, Non-Hispanic	M	P	O	Head_trauma	N	N	N	N	N	N	N	7.41	N	0	45	81	1.4	4	N
B	3.52246784566067	3.25752576354822	3.80895827826035	26.6666666666667	14.3358395989975	2018.95277207392	A_White, Non-Hispanic	M	P	O	Head_trauma	N	N	N	N	N	N	N	7.41	N	0	45	81	1.4	4	N
B	3.57195964317142	3.30428788306381	3.86131479579647	26.6666666666667	14.5563909774436	2018.95277207392	A_White, Non-Hispanic	M	P	O	Head_trauma	N	N	N	N	N	N	N	7.41	N	0	45	81	1.4	4	N
B	3.62176137264869	3.3513186127892	3.91402816501923	26.6666666666667	14.7769423558897	2018.95277207392	A_White, Non-Hispanic	M	P	O	Head_trauma	N	N	N	N	N	N	N	7.41	N	0	45	81	1.4	4	N
B	3.67183297023789	3.3985798998352	3.96705617013147	26.6666666666667	14.9974937343358	2018.95277207392	A_White, Non-Hispanic	M	P	O	Head_trauma	N	N	N	N	N	N	N	7.41	N	0	45	81	1.4	4	N
B	3.72213233715554	3.44603189045229	4.02035430191001	26.6666666666667	15.218045112782	2018.95277207392	A_White, Non-Hispanic	M	P	O	Head_trauma	N	N	N	N	N	N	N	7.41	N	0	45	81	1.4	4	N
B	3.77261531816465	3.49363291977698	4.07387572354313	26.6666666666667	15.4385964912281	2018.95277207392	A_White, Non-Hispanic	M	P	O	Head_trauma	N	N	N	N	N	N	N	7.41	N	0	45	81	1.4	4	N
B	3.82323568503228	3.54133950599748	4.12757124205381	26.6666666666667	15.6591478696742	2018.95277207392	A_White, Non-Hispanic	M	P	O	Head_trauma	N	N	N	N	N	N	N	7.41	N	0	45	81	1.4	4	N
B	3.87394512533511	3.58910634920134	4.18138928578898	26.6666666666667	15.8796992481203	2018.95277207392	A_White, Non-Hispanic	M	P	O	Head_trauma	N	N	N	N	N	N	N	7.41	N	0	45	81	1.4	4	N
B	3.92469323698558	3.63688633517335	4.23527588846303	26.6666666666667	16.1002506265664	2018.95277207392	A_White, Non-Hispanic	M	P	O	Head_trauma	N	N	N	N	N	N	N	7.41	N	0	45	81	1.4	4	N
B	3.97542752884655	3.68463054440765	4.28917468023965	26.6666666666667	16.3208020050125	2018.95277207392	A_White, Non-Hispanic	M	P	O	Head_trauma	N	N	N	N	N	N	N	7.41	N	0	45	81	1.4	4	N
B	4.02609342780585	3.73228826660195	4.34302688633943	26.6666666666667	16.5413533834586	2018.95277207392	A_White, Non-Hispanic	M	P	O	Head_trauma	N	N	N	N	N	N	N	7.41	N	0	45	81	1.4	4	N
B	4.0766342926762	3.77980702089731	4.39677133365352	26.6666666666667	16.7619047619048	2018.95277207392	A_White, Non-Hispanic	M	P	O	Head_trauma	N	N	N	N	N	N	N	7.41	N	0	45	81	1.4	4	N
B	4.1269914352819	3.82713258212545	4.45034446583797	26.6666666666667	16.9824561403509	2018.95277207392	A_White, Non-Hispanic	M	P	O	Head_trauma	N	N	N	N	N	N	N	7.41	N	0	45	81	1.4	4	N
B	4.17710414908464	3.87420901331899	4.50368036735127	26.6666666666667	17.203007518797	2018.95277207392	A_White, Non-Hispanic	M	P	O	Head_trauma	N	N	N	N	N	N	N	7.41	N	0	45	81	1.4	4	N
B	4.22690974569142	3.92097870473478	4.556710796885	26.6666666666667	17.4235588972431	2018.95277207392	A_White, Non-Hispanic	M	P	O	Head_trauma	N	N	N	N	N	N	N	7.41	N	0	45	81	1.4	4	N
B	4.27634359957356	3.96738241963046	4.60936523061901	26.6666666666667	17.6441102756892	2018.95277207392	A_White, Non-Hispanic	M	P	O	Head_trauma	N	N	N	N	N	N	N	7.41	N	0	45	81	1.4	4	N
B	4.3253392013113	4.01335934702522	4.66157091571365	26.6666666666667	17.8646616541353	2018.95277207392	A_White, Non-Hispanic	M	P	O	Head_trauma	N	N	N	N	N	N	N	7.41	N	0	45	81	1.4	4	N
B	4.37382821965806	4.05884716166074	4.7132529344243	26.6666666666667	18.0852130325815	2018.95277207392	A_White, Non-Hispanic	M	P	O	Head_trauma	N	N	N	N	N	N	N	7.41	N	0	45	81	1.4	4	N
B	4.42174057269785	4.10378209136386	4.76433427919766	26.6666666666667	18.3057644110276	2018.95277207392	A_White, Non-Hispanic	M	P	O	Head_trauma	N	N	N	N	N	N	N	7.41	N	0	45	81	1.4	4	N
B	4.46900450834409	4.1480989919945	4.81473593907573	26.6666666666667	18.5263157894737	2018.95277207392	A_White, Non-Hispanic	M	P	O	Head_trauma	N	N	N	N	N	N	N	7.41	N	0	45	81	1.4	4	N
B	4.51554669440088	4.19173143014183	4.8643769976992	26.6666666666667	18.7468671679198	2018.95277207392	A_White, Non-Hispanic	M	P	O	Head_trauma	N	N	N	N	N	N	N	7.41	N	0	45	81	1.4	4	N
B	4.56129231837478	4.23461177370714	4.91317474315973	26.6666666666667	18.9674185463659	2018.95277207392	A_White, Non-Hispanic	M	P	O	Head_trauma	N	N	N	N	N	N	N	7.41	N	0	45	81	1.4	4	N
B	4.60616519719308	4.27667129048796	4.96104478990995	26.6666666666667	19.187969924812	2018.95277207392	A_White, Non-Hispanic	M	P	O	Head_trauma	N	N	N	N	N	N	N	7.41	N	0	45	81	1.4	4	N
B	4.65008789694603	4.31784025484813	5.0079012128911	26.6666666666667	19.4085213032581	2018.95277207392	A_White, Non-Hispanic	M	P	O	Head_trauma	N	N	N	N	N	N	N	7.41	N	0	45	81	1.4	4	N
B	4.69298186272814	4.3580480625258	5.05365669398577	26.6666666666667	19.6290726817043	2018.95277207392	A_White, Non-Hispanic	M	P	O	Head_trauma	N	N	N	N	N	N	N	7.41	N	0	45	81	1.4	4	N
B	4.7347675586129	4.39722335360034	5.09822268085104	26.6666666666667	19.8496240601504	2018.95277207392	A_White, Non-Hispanic	M	P	O	Head_trauma	N	N	N	N	N	N	N	7.41	N	0	45	81	1.4	4	N
B	4.77536461774494	4.43529414359871	5.14150955812538	26.6666666666667	20.0701754385965	2018.95277207392	A_White, Non-Hispanic	M	P	O	Head_trauma	N	N	N	N	N	N	N	7.41	N	0	45	81	1.4	4	N
B	4.8146920024855	4.47218796268499	5.18342683094215	26.6666666666667	20.2907268170426	2018.95277207392	A_White, Non-Hispanic	M	P	O	Head_trauma	N	N	N	N	N	N	N	7.41	N	0	45	81	1.4	4	N
B	4.85266817449252	4.50783200283282	5.22388332061493	26.6666666666667	20.5112781954887	2018.95277207392	A_White, Non-Hispanic	M	P	O	Head_trauma	N	N	N	N	N	N	N	7.41	N	0	45	81	1.4	4	N
B	4.88921127456372	4.54215327283917	5.26278737229383	26.6666666666667	20.7318295739348	2018.95277207392	A_White, Non-Hispanic	M	P	O	Head_trauma	N	N	N	N	N	N	N	7.41	N	0	45	81	1.4	4	N
B	4.92423931200803	4.57507876098691	5.30004707431412	26.6666666666667	20.952380952381	2018.95277207392	A_White, Non-Hispanic	M	P	O	Head_trauma	N	N	N	N	N	N	N	7.41	N	0	45	81	1.4	4	N
B	4.95767036325463	4.60653560511977	5.33557048888897	26.6666666666667	21.1729323308271	2018.95277207392	A_White, Non-Hispanic	M	P	O	Head_trauma	N	N	N	N	N	N	N	7.41	N	0	45	81	1.4	4	N
B	4.98942277934335	4.63645126983992	5.36926589371656	26.6666666666667	21.3934837092732	2018.95277207392	A_White, Non-Hispanic	M	P	O	Head_trauma	N	N	N	N	N	N	N	7.41	N	0	45	81	1.4	4	N
B	5.01941540187717	4.66475373048887	5.40104203399423	26.6666666666667	21.6140350877193	2018.95277207392	A_White, Non-Hispanic	M	P	O	Head_trauma	N	N	N	N	N	N	N	7.41	N	0	45	81	1.4	4	N
B	5.0475677869495	4.69137166351675	5.43080838424799	26.6666666666667	21.8345864661654	2018.95277207392	A_White, Non-Hispanic	M	P	O	Head_trauma	N	N	N	N	N	N	N	7.41	N	0	45	81	1.4	4	N
B	5.07380043649492	4.71623464279471	5.45847541930636	26.6666666666667	22.0551378446115	2018.95277207392	A_White, Non-Hispanic	M	P	O	Head_trauma	N	N	N	N	N	N	N	7.41	N	0	45	81	1.4	4	N
B	5.09803503644145	4.73927334136738	5.48395489366013	26.6666666666667	22.2756892230576	2018.95277207392	A_White, Non-Hispanic	M	P	O	Head_trauma	N	N	N	N	N	N	N	7.41	N	0	45	81	1.4	4	N
B	5.1201947009752	4.76041973808905	5.50716012836683	26.6666666666667	22.4962406015038	2018.95277207392	A_White, Non-Hispanic	M	P	O	Head_trauma	N	N	N	N	N	N	N	7.41	N	0	45	81	1.4	4	N
B	5.14020422216213	4.77960732853381	5.52800630457619	26.6666666666667	22.7167919799499	2018.95277207392	A_White, Non-Hispanic	M	P	O	Head_trauma	N	N	N	N	N	N	N	7.41	N	0	45	81	1.4	4	N
B	5.15799032410162	4.796771339513	5.54641076266667	26.6666666666667	22.937343358396	2018.95277207392	A_White, Non-Hispanic	M	P	O	Head_trauma	N	N	N	N	N	N	N	7.41	N	0	45	81	1.4	4	N
B	5.17348192072254	4.8118489464828	5.56229330590409	26.6666666666667	23.1578947368421	2018.95277207392	A_White, Non-Hispanic	M	P	O	Head_trauma	N	N	N	N	N	N	N	7.41	N	0	45	81	1.4	4	N
B	5.18661037626767	4.8247794930713	5.57557650745261	26.6666666666667	23.3784461152882	2018.95277207392	A_White, Non-Hispanic	M	P	O	Head_trauma	N	N	N	N	N	N	N	7.41	N	0	45	81	1.4	4	N
B	5.19730976745128	4.83550471190626	5.58618601949324	26.6666666666667	23.5989974937343	2018.95277207392	A_White, Non-Hispanic	M	P	O	Head_trauma	N	N	N	N	N	N	N	7.41	N	0	45	81	1.4	4	N
B	5.2055171462125	4.84396894587364	5.59405088312869	26.6666666666667	23.8195488721804	2018.95277207392	A_White, Non-Hispanic	M	P	O	Head_trauma	N	N	N	N	N	N	N	7.41	N	0	45	81	1.4	4	N
B	5.21117280193763	4.8501193688976	5.5991038376911	26.6666666666667	24.0401002506266	2018.95277207392	A_White, Non-Hispanic	M	P	O	Head_trauma	N	N	N	N	N	N	N	7.41	N	0	45	81	1.4	4	N
B	5.21422052196639	4.85390620528521	5.60128162799922	26.6666666666667	24.2606516290727	2018.95277207392	A_White, Non-Hispanic	M	P	O	Head_trauma	N	N	N	N	N	N	N	7.41	N	0	45	81	1.4	4	N
B	5.21460784915436	4.85528294664404	5.60052530805797	26.6666666666667	24.4812030075188	2018.95277207392	A_White, Non-Hispanic	M	P	O	Head_trauma	N	N	N	N	N	N	N	7.41	N	0	45	81	1.4	4	N
B	5.21228633522285	4.85420656534803	5.59678053964376	26.6666666666667	24.7017543859649	2018.95277207392	A_White, Non-Hispanic	M	P	O	Head_trauma	N	N	N	N	N	N	N	7.41	N	0	45	81	1.4	4	N
B	5.20721178858838	4.85063772349393	5.58999788417154	26.6666666666667	24.922305764411	2018.95277207392	A_White, Non-Hispanic	M	P	O	Head_trauma	N	N	N	N	N	N	N	7.41	N	0	45	81	1.4	4	N
B	5.19934451534043	4.8445409762718	5.58013308621128	26.6666666666667	25.1428571428571	2018.95277207392	A_White, Non-Hispanic	M	P	O	Head_trauma	N	N	N	N	N	N	N	7.41	N	0	45	81	1.4	4	N
B	5.18864955200736	4.83588496864791	5.56714734698775	26.6666666666667	25.3634085213033	2018.95277207392	A_White, Non-Hispanic	M	P	O	Head_trauma	N	N	N	N	N	N	N	7.41	N	0	45	81	1.4	4	N
B	5.17509688874355	4.82464262425266	5.55100758619022	26.6666666666667	25.5839598997494	2018.95277207392	A_White, Non-Hispanic	M	P	O	Head_trauma	N	N	N	N	N	N	N	7.41	N	0	45	81	1.4	4	N
B	5.15866168155875	4.81079132535414	5.53168669040608	26.6666666666667	25.8045112781955	2018.95277207392	A_White, Non-Hispanic	M	P	O	Head_trauma	N	N	N	N	N	N	N	7.41	N	0	45	81	1.4	4	N
B	5.13932445221687	4.79431308280197	5.50916374650229	26.6666666666667	26.0250626566416	2018.95277207392	A_White, Non-Hispanic	M	P	O	Head_trauma	N	N	N	N	N	N	N	7.41	N	0	45	81	1.4	4	N
B	5.1170712744403	4.77519469483067	5.48342425829208	26.6666666666667	26.2456140350877	2018.95277207392	A_White, Non-Hispanic	M	P	O	Head_trauma	N	N	N	N	N	N	N	7.41	N	0	45	81	1.4	4	N
B	5.0918939450791	4.75342789362902	5.45446034485627	26.6666666666667	26.4661654135338	2018.95277207392	A_White, Non-Hispanic	M	P	O	Head_trauma	N	N	N	N	N	N	N	7.41	N	0	45	81	1.4	4	N
B	5.06379013893429	4.72900947860319	5.42227091892867	26.6666666666667	26.6867167919799	2018.95277207392	A_White, Non-Hispanic	M	P	O	Head_trauma	N	N	N	N	N	N	N	7.41	N	0	45	81	1.4	4	N
B	5.03276354596334	4.70194143528969	5.38686184380706	26.6666666666667	26.9072681704261	2018.95277207392	A_White, Non-Hispanic	M	P	O	Head_trauma	N	N	N	N	N	N	N	7.41	N	0	45	81	1.4	4	N
B	4.99882398965045	4.67223103891609	5.34824606732244	26.6666666666667	27.1278195488722	2018.95277207392	A_White, Non-Hispanic	M	P	O	Head_trauma	N	N	N	N	N	N	N	7.41	N	0	45	81	1.4	4	N
B	4.9619875253806	4.63989094164849	5.3064437314738	26.6666666666667	27.3483709273183	2018.95277207392	A_White, Non-Hispanic	M	P	O	Head_trauma	N	N	N	N	N	N	N	7.41	N	0	45	81	1.4	4	N
B	4.92227651773305	4.60493924262424	5.26148225643447	26.6666666666667	27.5689223057644	2018.95277207392	A_White, Non-Hispanic	M	P	O	Head_trauma	N	N	N	N	N	N	N	7.41	N	0	45	81	1.4	4	N
B	4.87971969568452	4.56739953992359	5.2133963977344	26.6666666666667	27.7894736842105	2018.95277207392	A_White, Non-Hispanic	M	P	O	Head_trauma	N	N	N	N	N	N	N	7.41	N	0	45	81	1.4	4	N
B	4.83435218481119	4.52730096371088	5.16222827554905	26.6666666666667	28.0100250626566	2018.95277207392	A_White, Non-Hispanic	M	P	O	Head_trauma	N	N	N	N	N	N	N	7.41	N	0	45	81	1.4	4	N
B	4.7862155156735	4.4846781898473	5.10802737514902	26.6666666666667	28.2305764411028	2018.95277207392	A_White, Non-Hispanic	M	P	O	Head_trauma	N	N	N	N	N	N	N	7.41	N	0	45	81	1.4	4	N
B	4.73535760768218	4.43957143336589	5.05085051771155	26.6666666666667	28.4511278195489	2018.95277207392	A_White, Non-Hispanic	M	P	O	Head_trauma	N	N	N	N	N	N	N	7.41	N	0	45	81	1.4	4	N
B	4.68183272786034	4.39202642128832	4.9907618008442	26.6666666666667	28.671679197995	2018.95277207392	A_White, Non-Hispanic	M	P	O	Head_trauma	N	N	N	N	N	N	N	7.41	N	0	45	81	1.4	4	N
B	4.62570142404674	4.34209434436399	4.92783250833813	26.6666666666667	28.8922305764411	2018.95277207392	A_White, Non-Hispanic	M	P	O	Head_trauma	N	N	N	N	N	N	N	7.41	N	0	45	81	1.4	4	N
B	4.56703043221832	4.28983178741435	4.86214098883817	26.6666666666667	29.1127819548872	2018.95277207392	A_White, Non-Hispanic	M	P	O	Head_trauma	N	N	N	N	N	N	N	7.41	N	0	45	81	1.4	4	N
B	4.5058925577548	4.23530063807755	4.79377250330117	26.6666666666667	29.3333333333333	2018.95277207392	A_White, Non-Hispanic	M	P	O	Head_trauma	N	N	N	N	N	N	N	7.41	N	0	45	81	1.4	4	N
B	4.44236653061096	4.17856797385876	4.72281904129664	26.6666666666667	29.5538847117794	2018.95277207392	A_White, Non-Hispanic	M	P	O	Head_trauma	N	N	N	N	N	N	N	7.41	N	0	45	81	1.4	4	N
B	4.37653683452422	4.11970592751826	4.64937910640769	26.6666666666667	29.7744360902256	2018.95277207392	A_White, Non-Hispanic	M	P	O	Head_trauma	N	N	N	N	N	N	N	7.41	N	0	45	81	1.4	4	N
B	4.3084935105317	4.05879153094203	4.57355747117797	26.6666666666667	29.9949874686717	2018.95277207392	A_White, Non-Hispanic	M	P	O	Head_trauma	N	N	N	N	N	N	N	7.41	N	0	45	81	1.4	4	N
B	4.23833193524025	3.99590653777249	4.49546490226247	26.6666666666667	30.2155388471178	2018.95277207392	A_White, Non-Hispanic	M	P	O	Head_trauma	N	N	N	N	N	N	N	7.41	N	0	45	81	1.4	4	N
B	4.1661525744486	3.9311372251974	4.41521785663768	26.6666666666667	30.4360902255639	2018.95277207392	A_White, Non-Hispanic	M	P	O	Head_trauma	N	N	N	N	N	N	N	7.41	N	0	45	81	1.4	4	N
B	4.09206071288554	3.8645741754235	4.33293814993376	26.6666666666667	30.65664160401	2018.95277207392	A_White, Non-Hispanic	M	P	O	Head_trauma	N	N	N	N	N	N	N	7.41	N	0	45	81	1.4	4	N
B	4.01616616098959	3.79631203748683	4.24875259815462	26.6666666666667	30.8771929824561	2018.95277207392	A_White, Non-Hispanic	M	P	O	Head_trauma	N	N	N	N	N	N	N	7.41	N	0	45	81	1.4	4	N
B	3.93858293981199	3.72644927017271	4.16279263424914	26.6666666666667	31.0977443609023	2018.95277207392	A_White, Non-Hispanic	M	P	O	Head_trauma	N	N	N	N	N	N	N	7.41	N	0	45	81	1.4	4	N
B	3.85942894528542	3.65508786694227	4.07519390119827	26.6666666666667	31.3182957393484	2018.95277207392	A_White, Non-Hispanic	M	P	O	Head_trauma	N	N	N	N	N	N	N	7.41	N	0	45	81	1.4	4	N
B	3.77882559324543	3.58233306387207	3.98609582346657	26.6666666666667	31.5388471177945	2018.95277207392	A_White, Non-Hispanic	M	P	O	Head_trauma	N	N	N	N	N	N	N	7.41	N	0	45	81	1.4	4	N
B	3.69689744674109	3.50829303172638	3.89564115885595	26.6666666666667	31.7593984962406	2018.95277207392	A_White, Non-Hispanic	M	P	O	Head_trauma	N	N	N	N	N	N	N	7.41	N	0	45	81	1.4	4	N
B	3.61377182730469	3.4330785533784	3.80397553297163	26.6666666666667	31.9799498746867	2018.95277207392	A_White, Non-Hispanic	M	P	O	Head_trauma	N	N	N	N	N	N	N	7.41	N	0	45	81	1.4	4	N
B	3.5295884570103	3.35681138377447	3.71125846869965	26.6666666666667	32.2005012531328	2018.95277207392	A_White, Non-Hispanic	M	P	O	Head_trauma	N	N	N	N	N	N	N	7.41	N	0	45	81	1.4	4	N
B	3.4445396024106	3.27965912051785	3.61770923031219	26.6666666666667	32.4210526315789	2018.95277207392	A_White, Non-Hispanic	M	P	O	Head_trauma	N	N	N	N	N	N	N	7.41	N	0	45	81	1.4	4	N
B	3.35882939439419	3.20180021834119	3.52355991358241	26.6666666666667	32.6416040100251	2018.95277207392	A_White, Non-Hispanic	M	P	O	Head_trauma	N	N	N	N	N	N	N	7.41	N	0	45	81	1.4	4	N
B	3.27265513299053	3.1234078479843	3.42903397210875	26.6666666666667	32.8621553884712	2018.95277207392	A_White, Non-Hispanic	M	P	O	Head_trauma	N	N	N	N	N	N	N	7.41	N	0	45	81	1.4	4	N
B	3.18620677896225	3.044649451825	3.33434564436303	26.6666666666667	33.0827067669173	2018.95277207392	A_White, Non-Hispanic	M	P	O	Head_trauma	N	N	N	N	N	N	N	7.41	N	0	45	81	1.4	4	N
B	3.09966652284071	2.96568635929971	3.23969947890515	26.6666666666667	33.3032581453634	2018.95277207392	A_White, Non-Hispanic	M	P	O	Head_trauma	N	N	N	N	N	N	N	7.41	N	0	45	81	1.4	4	N
B	3.0132084198931	2.88667345273755	3.14528994372546	26.6666666666667	33.5238095238095	2018.95277207392	A_White, Non-Hispanic	M	P	O	Head_trauma	N	N	N	N	N	N	N	7.41	N	0	45	81	1.4	4	N
B	2.92699808935808	2.80775888278261	3.05130111693041	26.6666666666667	33.7443609022556	2018.95277207392	A_White, Non-Hispanic	M	P	O	Head_trauma	N	N	N	N	N	N	N	7.41	N	0	45	81	1.4	4	N
B	2.84119247589898	2.72908383226962	2.95790645551246	26.6666666666667	33.9649122807018	2018.95277207392	A_White, Non-Hispanic	M	P	O	Head_trauma	N	N	N	N	N	N	N	7.41	N	0	45	81	1.4	4	N
B	2.75593967088249	2.65078232713974	2.86526863853785	26.6666666666667	34.1854636591479	2018.95277207392	A_White, Non-Hispanic	M	P	O	Head_trauma	N	N	N	N	N	N	N	7.41	N	0	45	81	1.4	4	N
B	2.67137879079312	2.57298109273333	2.77353948074228	26.6666666666667	34.406015037594	2018.95277207392	A_White, Non-Hispanic	M	P	O	Head_trauma	N	N	N	N	N	N	N	7.41	N	0	45	81	1.4	4	N
B	2.5876399098448	2.49579945358011	2.68285991224842	26.6666666666667	34.6265664160401	2018.95277207392	A_White, Non-Hispanic	M	P	O	Head_trauma	N	N	N	N	N	N	N	7.41	N	0	45	81	1.4	4	N
B	2.50484404364623	2.41934927462147	2.59336001990521	26.6666666666667	34.8471177944862	2018.95277207392	A_White, Non-Hispanic	M	P	O	Head_trauma	N	N	N	N	N	N	N	7.41	N	0	45	81	1.4	4	N
B	2.42310318061275	2.34373494164151	2.50515914559151	26.6666666666667	35.0676691729323	2018.95277207392	A_White, Non-Hispanic	M	P	O	Head_trauma	N	N	N	N	N	N	N	7.41	N	0	45	81	1.4	4	N
B	2.34252035769903	2.26905337855903	2.41836603672989	26.6666666666667	35.2882205513784	2018.95277207392	A_White, Non-Hispanic	M	P	O	Head_trauma	N	N	N	N	N	N	N	7.41	N	0	45	81	1.4	4	N
B	2.26318977694351	2.19539409913218	2.33307904420728	26.6666666666667	35.5087719298246	2018.95277207392	A_White, Non-Hispanic	M	P	O	Head_trauma	N	N	N	N	N	N	N	7.41	N	0	45	81	1.4	4	N
B	2.18519695927209	2.1228392905574	2.24938636290183	26.6666666666667	35.7293233082707	2018.95277207392	A_White, Non-Hispanic	M	P	O	Head_trauma	N	N	N	N	N	N	N	7.41	N	0	45	81	1.4	4	N
B	2.10861893199721	2.05146392639748	2.16736631005987	26.6666666666667	35.9498746867168	2018.95277207392	A_White, Non-Hispanic	M	P	O	Head_trauma	N	N	N	N	N	N	N	7.41	N	0	45	81	1.4	4	N
B	2.03352444647055	1.98133590625326	2.08708763685262	26.6666666666667	36.1704260651629	2018.95277207392	A_White, Non-Hispanic	M	P	O	Head_trauma	N	N	N	N	N	N	N	7.41	N	0	45	81	1.4	4	N
B	1.95997422239547	1.91251621959152	2.00860986856113	26.6666666666667	36.390977443609	2018.95277207392	A_White, Non-Hispanic	M	P	O	Head_trauma	N	N	N	N	N	N	N	7.41	N	0	45	81	1.4	4	N
B	1.88802121538204	1.84505913116532	1.93198366899022	26.6666666666667	36.6115288220551	2018.95277207392	A_White, Non-Hispanic	M	P	O	Head_trauma	N	N	N	N	N	N	N	7.41	N	0	45	81	1.4	4	N
B	1.81771090442394	1.77901238550021	1.85725122488829	26.6666666666667	36.8320802005013	2018.95277207392	A_White, Non-Hispanic	M	P	O	Head_trauma	N	N	N	N	N	N	N	7.41	N	0	45	81	1.4	4	N
B	1.74908159609493	1.71441742797744	1.78444664634979	26.6666666666667	37.0526315789474	2018.95277207392	A_White, Non-Hispanic	M	P	O	Head_trauma	N	N	N	N	N	N	N	7.41	N	0	45	81	1.4	4	N
B	1.68216474239638	1.65130964011584	1.71359637939433	26.6666666666667	37.2731829573935	2018.95277207392	A_White, Non-Hispanic	M	P	O	Head_trauma	N	N	N	N	N	N	N	7.41	N	0	45	81	1.4	4	N
B	1.61698526933668	1.58971858673878	1.64471962714835	26.6666666666667	37.4937343358396	2018.95277207392	A_White, Non-Hispanic	M	P	O	Head_trauma	N	N	N	N	N	N	N	7.41	N	0	45	81	1.4	4	N
B	1.55356191348233	1.52966827280707	1.57782877629659	26.6666666666667	37.7142857142857	2018.95277207392	A_White, Non-Hispanic	M	P	O	Head_trauma	N	N	N	N	N	N	N	7.41	N	0	45	81	1.4	4	N
B	1.49190756388998	1.47117740780411	1.51292982571991	26.6666666666667	37.9348370927318	2018.95277207392	A_White, Non-Hispanic	M	P	O	Head_trauma	N	N	N	N	N	N	N	7.41	N	0	45	81	1.4	4	N
B	1.43202960700421	1.41425967567195	1.45002281448935	26.6666666666667	38.1553884711779	2018.95277207392	A_White, Non-Hispanic	M	P	O	Head_trauma	N	N	N	N	N	N	N	7.41	N	0	45	81	1.4	4	N
B	1.37393027228496	1.3589240084149	1.38910224663915	26.6666666666667	38.3759398496241	2018.95277207392	A_White, Non-Hispanic	M	P	O	Head_trauma	N	N	N	N	N	N	N	7.41	N	0	45	81	1.4	4	N
B	1.31760697651071	1.30517486161081	1.33015751039447	26.6666666666667	38.5964912280702	2018.95277207392	A_White, Non-Hispanic	M	P	O	Head_trauma	N	N	N	N	N	N	N	7.41	N	0	45	81	1.4	4	N
B	1.26305266488554	1.25301249019584	1.27317328977713	26.6666666666667	38.8170426065163	2018.95277207392	A_White, Non-Hispanic	M	P	O	Head_trauma	N	N	N	N	N	N	N	7.41	N	0	45	81	1.4	4	N
B	1.2102561472594	1.20243322301685	1.21812996675546	26.6666666666667	39.0375939849624	2018.95277207392	A_White, Non-Hispanic	M	P	O	Head_trauma	N	N	N	N	N	N	N	7.41	N	0	45	81	1.4	4	N
B	1.15920242794798	1.15342973477305	1.16500401233795	26.6666666666667	39.2581453634085	2018.95277207392	A_White, Non-Hispanic	M	P	O	Head_trauma	N	N	N	N	N	N	N	7.41	N	0	45	81	1.4	4	N
B	1.10987302781355	1.10599131409745	1.11376836523644	26.6666666666667	39.4786967418546	2018.95277207392	A_White, Non-Hispanic	M	P	O	Head_trauma	N	N	N	N	N	N	N	7.41	N	0	45	81	1.4	4	N
B	1.06224629743475	1.06010412665341	1.06439279693771	26.6666666666667	39.6992481203008	2018.95277207392	A_White, Non-Hispanic	M	P	O	Head_trauma	N	N	N	N	N	N	N	7.41	N	0	45	81	1.4	4	N
B	1.01629772035708	1.01575147224688	1.01684426222713	26.6666666666667	39.9197994987469	2018.95277207392	A_White, Non-Hispanic	M	P	O	Head_trauma	N	N	N	N	N	N	N	7.41	N	0	45	81	1.4	4	N
B	0.972000205569044	0.971087234396998	0.972914035074236	26.6666666666667	40.140350877193	2018.95277207392	A_White, Non-Hispanic	M	P	O	Head_trauma	N	N	N	N	N	N	N	7.41	N	0	45	81	1.4	4	N
B	0.929324368496447	0.927084024551045	0.931570126342704	26.6666666666667	40.3609022556391	2018.95277207392	A_White, Non-Hispanic	M	P	O	Head_trauma	N	N	N	N	N	N	N	7.41	N	0	45	81	1.4	4	N
B	0.888238799945926	0.884795084580893	0.89169591861272	26.6666666666667	40.5814536340852	2018.95277207392	A_White, Non-Hispanic	M	P	O	Head_trauma	N	N	N	N	N	N	N	7.41	N	0	45	81	1.4	4	N
B	0.848710322557959	0.84417929354113	0.853265671318366	26.6666666666667	40.8020050125313	2018.95277207392	A_White, Non-Hispanic	M	P	O	Head_trauma	N	N	N	N	N	N	N	7.41	N	0	45	81	1.4	4	N
B	0.81070423445071	0.805194227287696	0.816251947024305	26.6666666666667	41.0225563909774	2018.95277207392	A_White, Non-Hispanic	M	P	O	Head_trauma	N	N	N	N	N	N	N	7.41	N	0	45	81	1.4	4	N
B	0.774184539847228	0.767796411368392	0.780625818073649	26.6666666666667	41.2431077694236	2018.95277207392	A_White, Non-Hispanic	M	P	O	Head_trauma	N	N	N	N	N	N	N	7.41	N	0	45	81	1.4	4	N
B	0.739114166581357	0.73194155726618	0.74635706337219	26.6666666666667	41.4636591478697	2018.95277207392	A_White, Non-Hispanic	M	P	O	Head_trauma	N	N	N	N	N	N	N	7.41	N	0	45	81	1.4	4	N
B	0.705455170469918	0.697584782193743	0.71341435513787	26.6666666666667	41.6842105263158	2018.95277207392	A_White, Non-Hispanic	M	P	O	Head_trauma	N	N	N	N	N	N	N	7.41	N	0	45	81	1.4	4	N
B	0.673168926624032	0.664680812725497	0.68176543552386	26.6666666666667	41.9047619047619	2018.95277207392	A_White, Non-Hispanic	M	P	O	Head_trauma	N	N	N	N	N	N	N	7.41	N	0	45	81	1.4	4	N
B	0.642216307846782	0.633184172627178	0.651377283094537	26.6666666666667	42.125313283208	2018.95277207392	A_White, Non-Hispanic	M	P	O	Head_trauma	N	N	N	N	N	N	N	7.41	N	0	45	81	1.4	4	N
B	0.612557850332017	0.60304935530802	0.622216269200266	26.6666666666667	42.3458646616541	2018.95277207392	A_White, Non-Hispanic	M	P	O	Head_trauma	N	N	N	N	N	N	N	7.41	N	0	45	81	1.4	4	N
B	0.58415390693733	0.574230981374029	0.59424830435591	26.6666666666667	42.5664160401003	2018.95277207392	A_White, Non-Hispanic	M	P	O	Head_trauma	N	N	N	N	N	N	N	7.41	N	0	45	81	1.4	4	N
B	0.556964788355034	0.546683941805349	0.567438974781191	26.6666666666667	42.7869674185464	2018.95277207392	A_White, Non-Hispanic	M	P	O	Head_trauma	N	N	N	N	N	N	N	7.41	N	0	45	81	1.4	4	N
B	0.530950892548751	0.520363527317096	0.541753669308431	26.6666666666667	43.0075187969925	2018.95277207392	A_White, Non-Hispanic	M	P	O	Head_trauma	N	N	N	N	N	N	N	7.41	N	0	45	81	1.4	4	N
B	0.506072822859375	0.495225544490957	0.517157696903765	26.6666666666667	43.2280701754386	2018.95277207392	A_White, Non-Hispanic	M	P	O	Head_trauma	N	N	N	N	N	N	N	7.41	N	0	45	81	1.4	4	N
B	0.482291495213745	0.471226419285914	0.49361639508242	26.6666666666667	43.4486215538847	2018.95277207392	A_White, Non-Hispanic	M	P	O	Head_trauma	N	N	N	N	N	N	N	7.41	N	0	45	81	1.4	4	N
B	0.459568234893837	0.448323288552382	0.471095229528233	26.6666666666667	43.6691729323308	2018.95277207392	A_White, Non-Hispanic	M	P	O	Head_trauma	N	N	N	N	N	N	N	7.41	N	0	45	81	1.4	4	N
B	0.437864863341528	0.426474080183085	0.449559885249736	26.6666666666667	43.8897243107769	2018.95277207392	A_White, Non-Hispanic	M	P	O	Head_trauma	N	N	N	N	N	N	N	7.41	N	0	45	81	1.4	4	N
B	0.417143775487628	0.405637582540017	0.428976349623389	26.6666666666667	44.1102756892231	2018.95277207392	A_White, Non-Hispanic	M	P	O	Head_trauma	N	N	N	N	N	N	N	7.41	N	0	45	81	1.4	4	N
B	0.397368008101754	0.385773503797883	0.409310987686401	26.6666666666667	44.3308270676692	2018.95277207392	A_White, Non-Hispanic	M	P	O	Head_trauma	N	N	N	N	N	N	N	7.41	N	0	45	81	1.4	4	N
B	0.37850129966342	0.366842521842322	0.390530610048734	26.6666666666667	44.5513784461153	2018.95277207392	A_White, Non-Hispanic	M	P	O	Head_trauma	N	N	N	N	N	N	N	7.41	N	0	45	81	1.4	4	N
B	0.360508142255101	0.348806325356558	0.372602533796856	26.6666666666667	44.7719298245614	2018.95277207392	A_White, Non-Hispanic	M	P	O	Head_trauma	N	N	N	N	N	N	N	7.41	N	0	45	81	1.4	4	N
B	0.343353825974573	0.33162764672266	0.355494636760397	26.6666666666667	44.9924812030075	2018.95277207392	A_White, Non-Hispanic	M	P	O	Head_trauma	N	N	N	N	N	N	N	7.41	N	0	45	81	1.4	4	N
B	0.327004476357368	0.315270287353739	0.339175405507772	26.6666666666667	45.2130325814536	2018.95277207392	A_White, Non-Hispanic	M	P	O	Head_trauma	N	N	N	N	N	N	N	7.41	N	0	45	81	1.4	4	N
B	0.311427085291317	0.299699136061795	0.323613977429176	26.6666666666667	45.4335839598997	2018.95277207392	A_White, Non-Hispanic	M	P	O	Head_trauma	N	N	N	N	N	N	N	7.41	N	0	45	81	1.4	4	N
B	0.296589535893845	0.284880181052092	0.308780177255088	26.6666666666667	45.6541353383459	2018.95277207392	A_White, Non-Hispanic	M	P	O	Head_trauma	N	N	N	N	N	N	N	7.41	N	0	45	81	1.4	4	N
B	0.282460621809397	0.27078051611914	0.294644548346482	26.6666666666667	45.874686716792	2018.95277207392	A_White, Non-Hispanic	M	P	O	Head_trauma	N	N	N	N	N	N	N	7.41	N	0	45	81	1.4	4	N
B	0.269010061369709	0.257368341601788	0.28117837908014	26.6666666666667	46.0952380952381	2018.95277207392	A_White, Non-Hispanic	M	P	O	Head_trauma	N	N	N	N	N	N	N	7.41	N	0	45	81	1.4	4	N
B	0.256208507043304	0.244612960635078	0.268353724638847	26.6666666666667	46.3157894736842	2018.95277207392	A_White, Non-Hispanic	M	P	O	Head_trauma	N	N	N	N	N	N	N	7.41	N	0	45	81	1.4	4	N
B	0.244027550583398	0.232484771214873	0.256143424502824	26.6666666666667	46.5363408521303	2018.95277207392	A_White, Non-Hispanic	M	P	O	Head_trauma	N	N	N	N	N	N	N	7.41	N	0	45	81	1.4	4	N
B	0.232439724265561	0.220955254567837	0.244521115926041	26.6666666666667	46.7568922305764	2018.95277207392	A_White, Non-Hispanic	M	P	O	Head_trauma	N	N	N	N	N	N	N	7.41	N	0	45	81	1.4	4	N
B	0.22141849858763	0.209996960293742	0.233461243668589	26.6666666666667	46.9774436090226	2018.95277207392	A_White, Non-Hispanic	M	P	O	Head_trauma	N	N	N	N	N	N	N	7.41	N	0	45	81	1.4	4	N
B	0.210938276785519	0.199583488720121	0.222939066245306	26.6666666666667	47.1979949874687	2018.95277207392	A_White, Non-Hispanic	M	P	O	Head_trauma	N	N	N	N	N	N	N	7.41	N	0	45	81	1.4	4	N
B	0.20097438649944	0.189689470880947	0.212930658940876	26.6666666666667	47.4185463659148	2018.95277207392	A_White, Non-Hispanic	M	P	O	Head_trauma	N	N	N	N	N	N	N	7.41	N	0	45	81	1.4	4	N
B	0.191503068905665	0.180290546501323	0.2034129138325	26.6666666666667	47.6390977443609	2018.95277207392	A_White, Non-Hispanic	M	P	O	Head_trauma	N	N	N	N	N	N	N	7.41	N	0	45	81	1.4	4	N
B	0.182501465610032	0.171363340340129	0.194363537053498	26.6666666666667	47.859649122807	2018.95277207392	A_White, Non-Hispanic	M	P	O	Head_trauma	N	N	N	N	N	N	N	7.41	N	0	45	81	1.4	4	N
B	0.173947582131242	0.162885419106359	0.185761018360691	26.6666666666667	48.0802005012531	2018.95277207392	A_White, Non-Hispanic	M	P	O	Head_trauma	N	N	N	N	N	N	N	7.41	N	0	45	81	1.4	4	N
B	0.165819300116612	0.154834453637839	0.177583474770265	26.6666666666667	48.3007518796992	2018.95277207392	A_White, Non-Hispanic	M	P	O	Head_trauma	N	N	N	N	N	N	N	7.41	N	0	45	81	1.4	4	N
B	0.158094182187853	0.147188080988025	0.169808385800474	26.6666666666667	48.5213032581454	2018.95277207392	A_White, Non-Hispanic	M	P	O	Head_trauma	N	N	N	N	N	N	N	7.41	N	0	45	81	1.4	4	N
B	0.150750940072304	0.139925141388336	0.162414314591343	26.6666666666667	48.7418546365915	2018.95277207392	A_White, Non-Hispanic	M	P	O	Head_trauma	N	N	N	N	N	N	N	7.41	N	0	45	81	1.4	4	N
B	0.143769479616397	0.133025690858057	0.155380987956866	26.6666666666667	48.9624060150376	2018.95277207392	A_White, Non-Hispanic	M	P	O	Head_trauma	N	N	N	N	N	N	N	7.41	N	0	45	81	1.4	4	N
B	0.137130829930765	0.126470918299039	0.148689238367326	26.6666666666667	49.1829573934837	2018.95277207392	A_White, Non-Hispanic	M	P	O	Head_trauma	N	N	N	N	N	N	N	7.41	N	0	45	81	1.4	4	N
B	0.130817076962886	0.120243069278157	0.142320948124886	26.6666666666667	49.4035087719298	2018.95277207392	A_White, Non-Hispanic	M	P	O	Head_trauma	N	N	N	N	N	N	N	7.41	N	0	45	81	1.4	4	N
B	0.124811301207107	0.114325375996336	0.13625899563637	26.6666666666667	49.6240601503759	2018.95277207392	A_White, Non-Hispanic	M	P	O	Head_trauma	N	N	N	N	N	N	N	7.41	N	0	45	81	1.4	4	N
B	0.119097519281763	0.108701992945826	0.130487203727157	26.6666666666667	49.844611528822	2018.95277207392	A_White, Non-Hispanic	M	P	O	Head_trauma	N	N	N	N	N	N	N	7.41	N	0	45	81	1.4	4	N
B	0.113660629121527	0.103357937771409	0.124990289965663	26.6666666666667	50.0651629072682	2018.95277207392	A_White, Non-Hispanic	M	P	O	Head_trauma	N	N	N	N	N	N	N	7.41	N	0	45	81	1.4	4	N
B	0.108486358550314	0.0982790368734756	0.119753818982365	26.6666666666667	50.2857142857143	2018.95277207392	A_White, Non-Hispanic	M	P	O	Head_trauma	N	N	N	N	N	N	N	7.41	N	0	45	81	1.4	4	N
B	0.103561217015969	0.0934518753186804	0.114764156773264	26.6666666666667	50.5062656641604	2018.95277207392	A_White, Non-Hispanic	M	P	O	Head_trauma	N	N	N	N	N	N	N	7.41	N	0	45	81	1.4	4	N
B	0.0988724502827481	0.0888637506551354	0.11000842697775	26.6666666666667	50.7268170426065	2018.95277207392	A_White, Non-Hispanic	M	P	O	Head_trauma	N	N	N	N	N	N	N	7.41	N	0	45	81	1.4	4	N
B	0.0944079978914129	0.0845026302619705	0.105474469116923	26.6666666666667	50.9473684210526	2018.95277207392	A_White, Non-Hispanic	M	P	O	Head_trauma	N	N	N	N	N	N	N	7.41	N	0	45	81	1.4	4	N
B	0.0901564532094842	0.0803571118961772	0.101150798772057	26.6666666666667	51.1679197994987	2018.95277207392	A_White, Non-Hispanic	M	P	O	Head_trauma	N	N	N	N	N	N	N	7.41	N	0	45	81	1.4	4	N
B	0.0861070259061341	0.076416387131952	0.0970265696753865	26.6666666666667	51.3884711779449	2018.95277207392	A_White, Non-Hispanic	M	P	O	Head_trauma	N	N	N	N	N	N	N	7.41	N	0	45	81	1.4	4	N
B	0.0822495066972509	0.072670207418522	0.0930915376776106	26.6666666666667	51.609022556391	2018.95277207392	A_White, Non-Hispanic	M	P	O	Head_trauma	N	N	N	N	N	N	N	7.41	N	0	45	81	1.4	4	N
B	0.0785742342164941	0.0691088525111503	0.0893360265490205	26.6666666666667	51.8295739348371	2018.95277207392	A_White, Non-Hispanic	M	P	O	Head_trauma	N	N	N	N	N	N	N	7.41	N	0	45	81	1.4	4	N
B	0.0750720638777603	0.0657231010564788	0.0857508955644593	26.6666666666667	52.0501253132832	2018.95277207392	A_White, Non-Hispanic	M	P	O	Head_trauma	N	N	N	N	N	N	N	7.41	N	0	45	81	1.4	4	N
B	0.0717343386033459	0.0625042031373409	0.0823275088165279	26.6666666666667	52.2706766917293	2018.95277207392	A_White, Non-Hispanic	M	P	O	Head_trauma	N	N	N	N	N	N	N	7.41	N	0	45	81	1.4	4	N
B	0.0685528613004293	0.0594438546038238	0.0790577061968251	26.6666666666667	52.4912280701754	2018.95277207392	A_White, Non-Hispanic	M	P	O	Head_trauma	N	N	N	N	N	N	N	7.41	N	0	45	81	1.4	4	N
B	0.0655198689762351	0.0565341730366488	0.0759337759814783	26.6666666666667	52.7117794486215	2018.95277207392	A_White, Non-Hispanic	M	P	O	Head_trauma	N	N	N	N	N	N	N	7.41	N	0	45	81	1.4	4	N
B	0.0626280083893827	0.053767675205984	0.0729484289546533	26.6666666666667	52.9323308270677	2018.95277207392	A_White, Non-Hispanic	M	P	O	Head_trauma	N	N	N	N	N	N	N	7.41	N	0	45	81	1.4	4	N
B	0.0598703131416863	0.0511372559039348	0.0700947740022898	26.6666666666667	53.1528822055138	2018.95277207392	A_White, Non-Hispanic	M	P	O	Head_trauma	N	N	N	N	N	N	N	7.41	N	0	45	81	1.4	4	N
B	0.0572401821208778	0.0486361680421595	0.0673662951076066	26.6666666666667	53.3734335839599	2018.95277207392	A_White, Non-Hispanic	M	P	O	Head_trauma	N	N	N	N	N	N	N	7.41	N	0	45	81	1.4	4	N
B	0.0547313592105692	0.0462580039176827	0.0647568296800478	26.6666666666667	53.593984962406	2018.95277207392	A_White, Non-Hispanic	M	P	O	Head_trauma	N	N	N	N	N	N	N	7.41	N	0	45	81	1.4	4	N
B	0.052337914189193	0.0439966775601201	0.0622605481500784	26.6666666666667	53.8145363408521	2018.95277207392	A_White, Non-Hispanic	M	P	O	Head_trauma	N	N	N	N	N	N	N	7.41	N	0	45	81	1.4	4	N
B	0.0500542247447049	0.0418464080823727	0.0598719347634716	26.6666666666667	54.0350877192982	2018.95277207392	A_White, Non-Hispanic	M	P	O	Head_trauma	N	N	N	N	N	N	N	7.41	N	0	45	81	1.4	4	N
B	0.0478749595365766	0.0398017039646121	0.0575857695104382	26.6666666666667	54.2556390977444	2018.95277207392	A_White, Non-Hispanic	M	P	O	Head_trauma	N	N	N	N	N	N	N	7.41	N	0	45	81	1.4	4	N
B	0.0457950622409781	0.0378573482081134	0.0553971111269118	26.6666666666667	54.4761904761905	2018.95277207392	A_White, Non-Hispanic	M	P	O	Head_trauma	N	N	N	N	N	N	N	7.41	N	0	45	81	1.4	4	N
B	0.0438097365191857	0.0360083843014349	0.0533012811075778	26.6666666666667	54.6967418546366	2018.95277207392	A_White, Non-Hispanic	M	P	O	Head_trauma	N	N	N	N	N	N	N	7.41	N	0	45	81	1.4	4	N
B	0.0419144318530467	0.0342501029465949	0.0512938486726026	26.6666666666667	54.9172932330827	2018.95277207392	A_White, Non-Hispanic	M	P	O	Head_trauma	N	N	N	N	N	N	N	7.41	N	0	45	81	1.4	4	N
B	0.0401048301949605	0.0325780294974998	0.0493706166326006	26.6666666666667	55.1378446115288	2018.95277207392	A_White, Non-Hispanic	M	P	O	Head_trauma	N	N	N	N	N	N	N	7.41	N	0	45	81	1.4	4	N
B	0.0383768333830996	0.0309879120668215	0.0475276080988715	26.6666666666667	55.3583959899749	2018.95277207392	A_White, Non-Hispanic	M	P	O	Head_trauma	N	N	N	N	N	N	N	7.41	N	0	45	81	1.4	4	N
B	0.0367265512757947	0.0294757102611429	0.0457610539886369	26.6666666666667	55.578947368421	2018.95277207392	A_White, Non-Hispanic	M	P	O	Head_trauma	N	N	N	N	N	N	N	7.41	N	0	45	81	1.4	4	N
B	0.0351502905618504	0.0280375845072724	0.0440673812775145	26.6666666666667	55.7994987468672	2018.95277207392	A_White, Non-Hispanic	M	P	O	Head_trauma	N	N	N	N	N	N	N	7.41	N	0	45	81	1.4	4	N
B	0.0336445442063134	0.0266698859354647	0.0424432019540565	26.6666666666667	56.0200501253133	2018.95277207392	A_White, Non-Hispanic	M	P	O	Head_trauma	N	N	N	N	N	N	N	7.41	N	0	45	81	1.4	4	N
B	0.0322059814937517	0.0253691467877736	0.0408853026336603	26.6666666666667	56.2406015037594	2018.95277207392	A_White, Non-Hispanic	M	P	O	Head_trauma	N	N	N	N	N	N	N	7.41	N	0	45	81	1.4	4	N
B	0.0308314386334615	0.0241320713220042	0.0393906347915582	26.6666666666667	56.4611528822055	2018.95277207392	A_White, Non-Hispanic	M	P	O	Head_trauma	N	N	N	N	N	N	N	7.41	N	0	45	81	1.4	4	N
B	0.0295179098932599	0.0229555271837637	0.0379563055769368	26.6666666666667	56.6817042606516	2018.95277207392	A_White, Non-Hispanic	M	P	O	Head_trauma	N	N	N	N	N	N	N	7.41	N	0	45	81	1.4	4	N
B	0.0282625392305737	0.0218365372209262	0.0365795691724531	26.6666666666667	56.9022556390977	2018.95277207392	A_White, Non-Hispanic	M	P	O	Head_trauma	N	N	N	N	N	N	N	7.41	N	0	45	81	1.4	4	N
B	0.0270626123914945	0.0207722717165036	0.0352578186655621	26.6666666666667	57.1228070175439	2018.95277207392	A_White, Non-Hispanic	M	P	O	Head_trauma	N	N	N	N	N	N	N	7.41	N	0	45	81	1.4	4	N
B	0.0259155494502632	0.01976004101741	0.0339885784000801	26.6666666666667	57.34335839599	2018.95277207392	A_White, Non-Hispanic	M	P	O	Head_trauma	N	N	N	N	N	N	N	7.41	N	0	45	81	1.4	4	N
B	0.0248188977633735	0.0187972885380183	0.0327694967783756	26.6666666666667	57.5639097744361	2018.95277207392	A_White, Non-Hispanic	M	P	O	Head_trauma	N	N	N	N	N	N	N	7.41	N	0	45	81	1.4	4	N
B	0.0237703253140287	0.0178815841186482	0.0315983394863491	26.6666666666667	57.7844611528822	2018.95277207392	A_White, Non-Hispanic	M	P	O	Head_trauma	N	N	N	N	N	N	N	7.41	N	0	45	81	1.4	4	N
B	0.0227676144242218	0.0170106177203317	0.0304729831151555	26.6666666666667	58.0050125313283	2018.95277207392	A_White, Non-Hispanic	M	P	O	Head_trauma	N	N	N	N	N	N	N	7.41	N	0	45	81	1.4	4	N
B	0.0218086558130534	0.0161821934382554	0.0293914091551921	26.6666666666667	58.2255639097744	2018.95277207392	A_White, Non-Hispanic	M	P	O	Head_trauma	N	N	N	N	N	N	N	7.41	N	0	45	81	1.4	4	N
B	0.0208914429812412	0.0153942238173084	0.0283516983394596	26.6666666666667	58.4461152882205	2018.95277207392	A_White, Non-Hispanic	M	P	O	Head_trauma	N	N	N	N	N	N	N	7.41	N	0	45	81	1.4	4	N
B	0.020014066902964	0.0146447244540779	0.0273520253148074	26.6666666666667	58.6666666666667	2018.95277207392	A_White, Non-Hispanic	M	P	O	Head_trauma	N	N	N	N	N	N	N	7.41	N	0	45	81	1.4	4	N
B	0.0191747110073441	0.0139318088705161	0.0263906536209568	26.6666666666667	58.8872180451128	2018.95277207392	A_White, Non-Hispanic	M	P	O	Head_trauma	N	N	N	N	N	N	N	7.41	N	0	45	81	1.4	4	N
B	0.0183716464329357	0.0132536836453125	0.0254659309584602	26.6666666666667	59.1077694235589	2018.95277207392	A_White, Non-Hispanic	M	P	O	Head_trauma	N	N	N	N	N	N	N	7.41	N	0	45	81	1.4	4	N
B	0.0176032275395826	0.0126086437897574	0.0245762847279454	26.6666666666667	59.328320802005	2018.95277207392	A_White, Non-Hispanic	M	P	O	Head_trauma	N	N	N	N	N	N	N	7.41	N	0	45	81	1.4	4	N
B	0.0168678876629554	0.0119950683556024	0.0237202178241187	26.6666666666667	59.5488721804511	2018.95277207392	A_White, Non-Hispanic	M	P	O	Head_trauma	N	N	N	N	N	N	N	7.41	N	0	45	81	1.4	4	N
B	0.0161641350979587	0.0114114162630881	0.0228963046690536	26.6666666666667	59.7694235588972	2018.95277207392	A_White, Non-Hispanic	M	P	O	Head_trauma	N	N	N	N	N	N	N	7.41	N	0	45	81	1.4	4	N
B	0.0154905492980092	0.0108562223379311	0.0221031874702544	26.6666666666667	59.9899749373434	2018.95277207392	A_White, Non-Hispanic	M	P	O	Head_trauma	N	N	N	N	N	N	N	7.41	N	0	45	81	1.4	4	N
B	0.0148457772779818	0.0103280935466638	0.0213395726899312	26.6666666666667	60.2105263157895	2018.95277207392	A_White, Non-Hispanic	M	P	O	Head_trauma	N	N	N	N	N	N	N	7.41	N	0	45	81	1.4	4	N
B	0.0142285302093235	0.00982570542026551	0.020604227712758	26.6666666666667	60.4310776942356	2018.95277207392	A_White, Non-Hispanic	M	P	O	Head_trauma	N	N	N	N	N	N	N	7.41	N	0	45	81	1.4	4	N
B	0.0136375801965317	0.00934779865655519	0.0198959777002056	26.6666666666667	60.6516290726817	2018.95277207392	A_White, Non-Hispanic	M	P	O	Head_trauma	N	N	N	N	N	N	N	7.41	N	0	45	81	1.4	4	N
B	0.0130717572248219	0.00889317589230715	0.0192137026202858	26.6666666666667	60.8721804511278	2018.95277207392	A_White, Non-Hispanic	M	P	O	Head_trauma	N	N	N	N	N	N	N	7.41	N	0	45	81	1.4	4	N
B	0.0125299462694089	0.00846069863651798	0.018556334442245	26.6666666666667	61.0927318295739	2018.95277207392	A_White, Non-Hispanic	M	P	O	Head_trauma	N	N	N	N	N	N	N	7.41	N	0	45	81	1.4	4	N
B	0.0120110845573965	0.00804928435670031	0.0179228544864165	26.6666666666667	61.31328320802	2018.95277207392	A_White, Non-Hispanic	M	P	O	Head_trauma	N	N	N	N	N	N	N	7.41	N	0	45	81	1.4	4	N
B	0.0115141589737836	0.00765790371048686	0.0173122909200346	26.6666666666667	61.5338345864662	2018.95277207392	A_White, Non-Hispanic	M	P	O	Head_trauma	N	N	N	N	N	N	N	7.41	N	0	45	81	1.4	4	N
B	0.0110382036036028	0.00728557791523357	0.0167237163904086	26.6666666666667	61.7543859649123	2018.95277207392	A_White, Non-Hispanic	M	P	O	Head_trauma	N	N	N	N	N	N	N	7.41	N	0	45	81	1.4	4	N
B	0.0105822974026652	0.00693137624867801	0.0161562457873807	26.6666666666667	61.9749373433584	2018.95277207392	A_White, Non-Hispanic	M	P	O	Head_trauma	N	N	N	N	N	N	N	7.41	N	0	45	81	1.4	4	N
B	0.0101455619898216	0.006594413674065	0.0156090341274968	26.6666666666667	62.1954887218045	2018.95277207392	A_White, Non-Hispanic	M	P	O	Head_trauma	N	N	N	N	N	N	N	7.41	N	0	45	81	1.4	4	N
B	0.00972715955406573	0.00627384858348924	0.0150812745527929	26.6666666666667	62.4160401002506	2018.95277207392	A_White, Non-Hispanic	M	P	O	Head_trauma	N	N	N	N	N	N	N	7.41	N	0	45	81	1.4	4	N
B	0.00932629087018226	0.00596888065351808	0.0145721964375312	26.6666666666667	62.6365914786967	2018.95277207392	A_White, Non-Hispanic	M	P	O	Head_trauma	N	N	N	N	N	N	N	7.41	N	0	45	81	1.4	4	N
B	0.00894219341701373	0.00567874880746512	0.0140810635966442	26.6666666666667	62.8571428571429	2018.95277207392	A_White, Non-Hispanic	M	P	O	Head_trauma	N	N	N	N	N	N	N	7.41	N	0	45	81	1.4	4	N
B	0.00857413959275154	0.00540272927896423	0.0136071725900143	26.6666666666667	63.077694235589	2018.95277207392	A_White, Non-Hispanic	M	P	O	Head_trauma	N	N	N	N	N	N	N	7.41	N	0	45	81	1.4	4	N
B	0.00822143502198209	0.00514013377176922	0.0131498511170865	26.6666666666667	63.2982456140351	2018.95277207392	A_White, Non-Hispanic	M	P	O	Head_trauma	N	N	N	N	N	N	N	7.41	N	0	45	81	1.4	4	N
B	0.0078834169495183	0.00489030771096	0.012708456496647	26.6666666666667	63.5187969924812	2018.95277207392	A_White, Non-Hispanic	M	P	O	Head_trauma	N	N	N	N	N	N	N	7.41	N	0	45	81	1.4	4	N
B	0.0075594527163275	0.00465262858097852	0.0122823742269091	26.6666666666667	63.7393483709273	2018.95277207392	A_White, Non-Hispanic	M	P	O	Head_trauma	N	N	N	N	N	N	N	7.41	N	0	45	81	1.4	4	N
B	0.00724893831313462	0.00442650434615019	0.0118710166213509	26.6666666666667	63.9598997493734	2018.95277207392	A_White, Non-Hispanic	M	P	O	Head_trauma	N	N	N	N	N	N	N	7.41	N	0	45	81	1.4	4	N
B	0.00695129700753064	0.00421137194956642	0.0114738215160215	26.6666666666667	64.1804511278196	2018.95277207392	A_White, Non-Hispanic	M	P	O	Head_trauma	N	N	N	N	N	N	N	7.41	N	0	45	81	1.4	4	N
B	0.00666597804064639	0.00400669588640905	0.0110902510442849	26.6666666666667	64.4010025062657	2018.95277207392	A_White, Non-Hispanic	M	P	O	Head_trauma	N	N	N	N	N	N	N	7.41	N	0	45	81	1.4	4	N
B	0.00639245538968034	0.00381196684799864	0.010719790475226	26.6666666666667	64.6215538847118	2018.95277207392	A_White, Non-Hispanic	M	P	O	Head_trauma	N	N	N	N	N	N	N	7.41	N	0	45	81	1.4	4	N
B	0.00613022659277205	0.0036267004330337	0.0103619471121563	26.6666666666667	64.8421052631579	2018.95277207392	A_White, Non-Hispanic	M	P	O	Head_trauma	N	N	N	N	N	N	N	7.41	N	0	45	81	1.4	4	N
B	0.00587881163291057	0.00345043592266582	0.0100162492478757	26.6666666666667	65.062656641604	2018.95277207392	A_White, Non-Hispanic	M	P	O	Head_trauma	N	N	N	N	N	N	N	7.41	N	0	45	81	1.4	4	N
B	0.0056377518777524	0.00328273511622536	0.00968224517354532	26.6666666666667	65.2832080200501	2018.95277207392	A_White, Non-Hispanic	M	P	O	Head_trauma	N	N	N	N	N	N	N	7.41	N	0	45	81	1.4	4	N
B	0.00540660907239747	0.00312318122457254	0.00935950223821273	26.6666666666667	65.5037593984962	2018.95277207392	A_White, Non-Hispanic	M	P	O	Head_trauma	N	N	N	N	N	N	N	7.41	N	0	45	81	1.4	4	N
B	0.00518496438233358	0.00297137781819974	0.00904760595620111	26.6666666666667	65.7243107769423	2018.95277207392	A_White, Non-Hispanic	M	P	O	Head_trauma	N	N	N	N	N	N	N	7.41	N	0	45	81	1.4	4	N
B	0.00497241748391664	0.00282694782735681	0.00874615915974568	26.6666666666667	65.9448621553885	2018.95277207392	A_White, Non-Hispanic	M	P	O	Head_trauma	N	N	N	N	N	N	N	7.41	N	0	45	81	1.4	4	N
B	0.00476858631684523	0.00268953266236524	0.00845478315969066	26.6666666666667	66.1654135338346	2018.95277207392	A_White, Non-Hispanic	M	P	O	Head_trauma	N	N	N	N	N	N	N	7.41	N	0	45	81	1.4	4	N
B	0.00457311069388609	0.00255879180932605	0.00817313129669723	26.6666666666667	66.3859649122807	2018.95277207392	A_White, Non-Hispanic	M	P	O	Head_trauma	N	N	N	N	N	N	N	7.41	N	0	45	81	1.4	4	N
B	0.00438564807868908	0.00243440155507716	0.00790087774549569	26.6666666666667	66.6065162907268	2018.95277207392	A_White, Non-Hispanic	M	P	O	Head_trauma	N	N	N	N	N	N	N	7.41	N	0	45	81	1.4	4	N
B	0.00420586999912861	0.00231605384653696	0.00763770776574122	26.6666666666667	66.8270676691729	2018.95277207392	A_White, Non-Hispanic	M	P	O	Head_trauma	N	N	N	N	N	N	N	7.41	N	0	45	81	1.4	4	N
B	0.00403346144792748	0.00220345553486411	0.00738331724625457	26.6666666666667	67.047619047619	2018.95277207392	A_White, Non-Hispanic	M	P	O	Head_trauma	N	N	N	N	N	N	N	7.41	N	0	45	81	1.4	4	N
B	0.00386812033070159	0.00209632765815365	0.00713741233847245	26.6666666666667	67.2681704260652	2018.95277207392	A_White, Non-Hispanic	M	P	O	Head_trauma	N	N	N	N	N	N	N	7.41	N	0	45	81	1.4	4	N
B	0.00370955693662947	0.00199440475825759	0.00689970910324039	26.6666666666667	67.4887218045113	2018.95277207392	A_White, Non-Hispanic	M	P	O	Head_trauma	N	N	N	N	N	N	N	7.41	N	0	45	81	1.4	4	N
B	0.00355749343082095	0.00189743423015186	0.00666993317039575	26.6666666666667	67.7092731829574	2018.95277207392	A_White, Non-Hispanic	M	P	O	Head_trauma	N	N	N	N	N	N	N	7.41	N	0	45	81	1.4	4	N
B	0.00341166336749458	0.00180517570233813	0.00644781941061396	26.6666666666667	67.9298245614035	2018.95277207392	A_White, Non-Hispanic	M	P	O	Head_trauma	N	N	N	N	N	N	N	7.41	N	0	45	81	1.4	4	N
B	0.00327181122311133	0.00171740044683471	0.00623311161902096	26.6666666666667	68.1503759398496	2018.95277207392	A_White, Non-Hispanic	M	P	O	Head_trauma	N	N	N	N	N	N	N	7.41	N	0	45	81	1.4	4	N
B	0.00313769194864562	0.00163389081737379	0.00602556221009916	26.6666666666667	68.3709273182957	2018.95277207392	A_White, Non-Hispanic	M	P	O	Head_trauma	N	N	N	N	N	N	N	7.41	N	0	45	81	1.4	4	N
B	0.00300907054021094	0.00155443971448419	0.00582493192344222	26.6666666666667	68.5914786967418	2018.95277207392	A_White, Non-Hispanic	M	P	O	Head_trauma	N	N	N	N	N	N	N	7.41	N	0	45	81	1.4	4	N
B	0.00288572162728513	0.00147885007619582	0.00563098953992851	26.6666666666667	68.812030075188	2018.95277207392	A_White, Non-Hispanic	M	P	O	Head_trauma	N	N	N	N	N	N	N	7.41	N	0	45	81	1.4	4	N
B	0.00276742907781663	0.00140693439316098	0.00544351160791382	26.6666666666667	69.0325814536341	2018.95277207392	A_White, Non-Hispanic	M	P	O	Head_trauma	N	N	N	N	N	N	N	7.41	N	0	45	81	1.4	4	N
B	0.00265398561951737	0.0013385142470395	0.00526228217905337	26.6666666666667	69.2531328320802	2018.95277207392	A_White, Non-Hispanic	M	P	O	Head_trauma	N	N	N	N	N	N	N	7.41	N	0	45	81	1.4	4	N
B	0.00254519247668023	0.00127341987104892	0.0050870925533883	26.6666666666667	69.4736842105263	2018.95277207392	A_White, Non-Hispanic	M	P	O	Head_trauma	N	N	N	N	N	N	N	7.41	N	0	45	81	1.4	4	N
B	0.00244085902188418	0.00121148973163002	0.00491774103334525	26.6666666666667	69.6942355889724	2018.95277207392	A_White, Non-Hispanic	M	P	O	Head_trauma	N	N	N	N	N	N	N	7.41	N	0	45	81	1.4	4	N
B	0.00234080244197653	0.00115257013022604	0.00475403268631356	26.6666666666667	69.9147869674185	2018.95277207392	A_White, Non-Hispanic	M	P	O	Head_trauma	N	N	N	N	N	N	N	7.41	N	0	45	81	1.4	4	N
B	0.00224484741774781	0.00109651482422064	0.00459577911548141	26.6666666666667	70.1353383458647	2018.95277207392	A_White, Non-Hispanic	M	P	O	Head_trauma	N	N	N	N	N	N	N	7.41	N	0	45	81	1.4	4	N
B	0.00215282581673739	0.00104318466612302	0.00444279823862407	26.6666666666667	70.3558897243108	2018.95277207392	A_White, Non-Hispanic	M	P	O	Head_trauma	N	N	N	N	N	N	N	7.41	N	0	45	81	1.4	4	N
B	0.00206457639863151	0.000992447260131091	0.00429491407455064	26.6666666666667	70.5764411027569	2018.95277207392	A_White, Non-Hispanic	M	P	O	Head_trauma	N	N	N	N	N	N	N	7.41	N	0	45	81	1.4	4	N
B	0.00197994453273792	0.000944176635244165	0.00415195653693021	26.6666666666667	70.796992481203	2018.95277207392	A_White, Non-Hispanic	M	P	O	Head_trauma	N	N	N	N	N	N	N	7.41	N	0	45	81	1.4	4	N
B	0.00189878192704191	0.000898252934135111	0.00401376123522764	26.6666666666667	71.0175438596491	2018.95277207392	A_White, Non-Hispanic	M	P	O	Head_trauma	N	N	N	N	N	N	N	7.41	N	0	45	81	1.4	4	N
B	0.00182094636836896	0.000854562117028748	0.0038801692824918	26.6666666666667	71.2380952380952	2018.95277207392	A_White, Non-Hispanic	M	P	O	Head_trauma	N	N	N	N	N	N	N	7.41	N	0	45	81	1.4	4	N
B	0.00174630147319852	0.000812995679868605	0.00375102710974822	26.6666666666667	71.4586466165413	2018.95277207392	A_White, Non-Hispanic	M	P	O	Head_trauma	N	N	N	N	N	N	N	7.41	N	0	45	81	1.4	4	N
B	0.00167471644869302	0.000773450386088244	0.00362618628676072	26.6666666666667	71.6791979949875	2018.95277207392	A_White, Non-Hispanic	M	P	O	Head_trauma	N	N	N	N	N	N	N	7.41	N	0	45	81	1.4	4	N
B	0.00160606586352242	0.000735828011334773	0.00350550334893198	26.6666666666667	71.8997493734336	2018.95277207392	A_White, Non-Hispanic	M	P	O	Head_trauma	N	N	N	N	N	N	N	7.41	N	0	45	81	1.4	4	N
B	0.00154022942808317	0.00070003510052363	0.00338883963012556	26.6666666666667	72.1203007518797	2018.95277207392	A_White, Non-Hispanic	M	P	O	Head_trauma	N	N	N	N	N	N	N	7.41	N	0	45	81	1.4	4	N
B	0.00147709178372702	0.000665982736632981	0.00327606110119977	26.6666666666667	72.3408521303258	2018.95277207392	A_White, Non-Hispanic	M	P	O	Head_trauma	N	N	N	N	N	N	N	7.41	N	0	45	81	1.4	4	N
B	0.0014165423006293	0.000633586320673527	0.0031670382140496	26.6666666666667	72.5614035087719	2018.95277207392	A_White, Non-Hispanic	M	P	O	Head_trauma	N	N	N	N	N	N	N	7.41	N	0	45	81	1.4	4	N
B	0.00135847488394328	0.000602765362296966	0.00306164575096388	26.6666666666667	72.781954887218	2018.95277207392	A_White, Non-Hispanic	M	P	O	Head_trauma	N	N	N	N	N	N	N	7.41	N	0	45	81	1.4	4	N
B	0.00130278778790077	0.000573443280531405	0.00295976267911021	26.6666666666667	73.0025062656642	2018.95277207392	A_White, Non-Hispanic	M	P	O	Head_trauma	N	N	N	N	N	N	N	7.41	N	0	45	81	1.4	4	N
B	0.0012493834375331	0.000545547214156497	0.00286127200996803	26.6666666666667	73.2230576441103	2018.95277207392	A_White, Non-Hispanic	M	P	O	Head_trauma	N	N	N	N	N	N	N	7.41	N	0	45	81	1.4	4	N
B	0.00119816825770005	0.000519007841254154	0.00276606066353625	26.6666666666667	73.4436090225564	2018.95277207392	A_White, Non-Hispanic	M	P	O	Head_trauma	N	N	N	N	N	N	N	7.41	N	0	45	81	1.4	4	N
B	0.00114905250912769	0.000493759207493122	0.00267401933715035	26.6666666666667	73.6641604010025	2018.95277207392	A_White, Non-Hispanic	M	P	O	Head_trauma	N	N	N	N	N	N	N	7.41	N	0	45	81	1.4	4	N
B	0.00110195013116694	0.000469738562726232	0.00258504237874662	26.6666666666667	73.8847117794486	2018.95277207392	A_White, Non-Hispanic	M	P	O	Head_trauma	N	N	N	N	N	N	N	7.41	N	0	45	81	1.4	4	N
B	0.00105677859099817	0.00044688620549985	0.00249902766442061	26.6666666666667	74.1052631578947	2018.95277207392	A_White, Non-Hispanic	M	P	O	Head_trauma	N	N	N	N	N	N	N	7.41	N	0	45	81	1.4	4	N
B	0.00101345873901698	0.000425145335093713	0.00241587648013001	26.6666666666667	74.3258145363408	2018.95277207392	A_White, Non-Hispanic	M	P	O	Head_trauma	N	N	N	N	N	N	N	7.41	N	0	45	81	1.4	4	N
B	0.000971914670148414	0.000404461910728051	0.00233549340739983	26.6666666666667	74.546365914787	2018.95277207392	A_White, Non-Hispanic	M	P	O	Head_trauma	N	N	N	N	N	N	N	7.41	N	0	45	81	1.4	4	N
B	0.000932073590845911	0.0003847845175918	0.00225778621289024	26.6666666666667	74.7669172932331	2018.95277207392	A_White, Non-Hispanic	M	P	O	Head_trauma	N	N	N	N	N	N	N	7.41	N	0	45	81	1.4	4	N
B	0.000893865691542348	0.000366064239362656	0.00218266574169492	26.6666666666667	74.9874686716792	2018.95277207392	A_White, Non-Hispanic	M	P	O	Head_trauma	N	N	N	N	N	N	N	7.41	N	0	45	81	1.4	4	N
B	0.000857224024329847	0.000348254536905539	0.00211004581424183	26.6666666666667	75.2080200501253	2018.95277207392	A_White, Non-Hispanic	M	P	O	Head_trauma	N	N	N	N	N	N	N	7.41	N	0	45	81	1.4	4	N
B	0.000822084385653394	0.000331311132850661	0.00203984312667134	26.6666666666667	75.4285714285714	2018.95277207392	A_White, Non-Hispanic	M	P	O	Head_trauma	N	N	N	N	N	N	N	7.41	N	0	45	81	1.4	4	N
B	0.000788385203813504	0.000315191901767351	0.00197197715457435	26.6666666666667	75.6491228070175	2018.95277207392	A_White, Non-Hispanic	M	P	O	Head_trauma	N	N	N	N	N	N	N	7.41	N	0	45	81	1.4	4	N
B	0.000756067431080144	0.000299856765662846	0.00190637005997346	26.6666666666667	75.8696741854637	2018.95277207392	A_White, Non-Hispanic	M	P	O	Head_trauma	N	N	N	N	N	N	N	7.41	N	0	45	81	1.4	4	N
B	0.000725074440229286	0.000285267594548717	0.00184294660143751	26.6666666666667	76.0902255639098	2018.95277207392	A_White, Non-Hispanic	M	P	O	Head_trauma	N	N	N	N	N	N	N	7.41	N	0	45	81	1.4	4	N
B	0.000695351925320665	0.000271388111829736	0.00178163404722203	26.6666666666667	76.3107769423559	2018.95277207392	A_White, Non-Hispanic	M	P	O	Head_trauma	N	N	N	N	N	N	N	7.41	N	0	45	81	1.4	4	N
B	0.000666847806542792	0.000258183804281838	0.00172236209133206	26.6666666666667	76.531328320802	2018.95277207392	A_White, Non-Hispanic	M	P	O	Head_trauma	N	N	N	N	N	N	N	7.41	N	0	45	81	1.4	4	N
B	0.000639512138958793	0.000245621836397228	0.00166506277240856	26.6666666666667	76.7518796992481	2018.95277207392	A_White, Non-Hispanic	M	P	O	Head_trauma	N	N	N	N	N	N	N	7.41	N	0	45	81	1.4	4	N
B	0.00061329702499279	0.000233670968885063	0.00160967039534131	26.6666666666667	76.9724310776942	2018.95277207392	A_White, Non-Hispanic	M	P	O	Head_trauma	N	N	N	N	N	N	N	7.41	N	0	45	81	1.4	4	N
B	0.000588156530503688	0.00022230148112664	0.00155612145551594	26.6666666666667	77.1929824561403	2018.95277207392	A_White, Non-Hispanic	M	P	O	Head_trauma	N	N	N	N	N	N	N	7.41	N	0	45	81	1.4	4	N
B	0.000564046604299446	0.000211485097393614	0.00150435456560611	26.6666666666667	77.4135338345865	2018.95277207392	A_White, Non-Hispanic	M	P	O	Head_trauma	N	N	N	N	N	N	N	7.41	N	0	45	81	1.4	4	N
B	0.000540925000950476	0.000201194916646896	0.00145431038482347	26.6666666666667	77.6340852130326	2018.95277207392	A_White, Non-Hispanic	M	P	O	Head_trauma	N	N	N	N	N	N	N	7.41	N	0	45	81	1.4	4	N
B	0.000518751206767188	0.000191405345742853	0.00140593155054272	26.6666666666667	77.8546365914787	2018.95277207392	A_White, Non-Hispanic	M	P	O	Head_trauma	N	N	N	N	N	N	N	7.41	N	0	45	81	1.4	4	N
B	0.000497486368811892	0.000182092035881717	0.00135916261222104	26.6666666666667	78.0751879699248	2018.95277207392	A_White, Non-Hispanic	M	P	O	Head_trauma	N	N	N	N	N	N	N	7.41	N	0	45	81	1.4	4	N
B	0.000477093226820594	0.000173231822141043	0.00131394996753404	26.6666666666667	78.2957393483709	2018.95277207392	A_White, Non-Hispanic	M	P	O	Head_trauma	N	N	N	N	N	N	N	7.41	N	0	45	81	1.4	4	N
B	0.000457536047915622	0.000164802665944797	0.00127024180065368	26.6666666666667	78.516290726817	2018.95277207392	A_White, Non-Hispanic	M	P	O	Head_trauma	N	N	N	N	N	N	N	7.41	N	0	45	81	1.4	4	N
B	0.000438780563994396	0.000156783600325655	0.00122798802259509	26.6666666666667	78.7368421052632	2018.95277207392	A_White, Non-Hispanic	M	P	O	Head_trauma	N	N	N	N	N	N	N	7.41	N	0	45	81	1.4	4	N
B	0.000420793911684847	0.000149154677845189	0.00118714021356284	26.6666666666667	78.9573934837093	2018.95277207392	A_White, Non-Hispanic	M	P	O	Head_trauma	N	N	N	N	N	N	N	7.41	N	0	45	81	1.4	4	N
B	0.000403544574762195	0.000141896921043039	0.00114765156722891	26.6666666666667	79.1779448621554	2018.95277207392	A_White, Non-Hispanic	M	P	O	Head_trauma	N	N	N	N	N	N	N	7.41	N	0	45	81	1.4	4	N
B	0.00038700232892621	0.000134992275292427	0.00110947683687729	26.6666666666667	79.3984962406015	2018.95277207392	A_White, Non-Hispanic	M	P	O	Head_trauma	N	N	N	N	N	N	N	7.41	N	0	45	81	1.4	4	N
B	0.000371138188842124	0.00012842356394531	0.00107257228335191	26.6666666666667	79.6190476190476	2018.95277207392	A_White, Non-Hispanic	M	P	O	Head_trauma	N	N	N	N	N	N	N	7.41	N	0	45	81	1.4	4	N
B	0.000355924357352577	0.000122174445656148	0.00103689562474778	26.6666666666667	79.8395989974937	2018.95277207392	A_White, Non-Hispanic	M	P	O	Head_trauma	N	N	N	N	N	N	N	7.41	N	0	45	81	1.4	4	N
B	0.000341334176771383	0.000116229373778546	0.00100240598778571	26.6666666666667	80.0601503759398	2018.95277207392	A_White, Non-Hispanic	M	P	O	Head_trauma	N	N	N	N	N	N	N	7.41	N	0	45	81	1.4	4	N
B	0.000327342082173895	0.000110573557734244	0.000969063860814498	26.6666666666667	80.280701754386	2018.95277207392	A_White, Non-Hispanic	M	P	O	Head_trauma	N	N	N	N	N	N	N	7.41	N	0	45	81	1.4	4	N
B	0.000313923556602145	0.000105192926258744	0.000936831048385714	26.6666666666667	80.5012531328321	2018.95277207392	A_White, Non-Hispanic	M	P	O	Head_trauma	N	N	N	N	N	N	N	7.41	N	0	45	81	1.4	4	N
B	0.000301055088106234	0.000100074092432528	0.000905670627348031	26.6666666666667	80.7218045112782	2018.95277207392	A_White, Non-Hispanic	M	P	O	Head_trauma	N	N	N	N	N	N	N	7.41	N	0	45	81	1.4	4	N
B	0.000288714128546647	9.52043204111674e-05	0.000875546904409944	26.6666666666667	80.9423558897243	2018.95277207392	A_White, Non-Hispanic	M	P	O	Head_trauma	N	N	N	N	N	N	N	7.41	N	0	45	81	1.4	4	N
B	0.000276879054085397	9.05714937719164e-05	0.00084642537512167	26.6666666666667	81.1629072681704	2018.95277207392	A_White, Non-Hispanic	M	P	O	Head_trauma	N	N	N	N	N	N	N	7.41	N	0	45	81	1.4	4	N
B	0.00026552912729672	8.61640853983019e-05	0.000818272684228449	26.6666666666667	81.3834586466165	2018.95277207392	A_White, Non-Hispanic	M	P	O	Head_trauma	N	N	N	N	N	N	N	7.41	N	0	45	81	1.4	4	N
B	0.000254644460830944	8.19711288280619e-05	0.000791056587349126	26.6666666666667	81.6040100250626	2018.95277207392	A_White, Non-Hispanic	M	P	O	Head_trauma	N	N	N	N	N	N	N	7.41	N	0	45	81	1.4	4	N
B	0.000244205982567868	7.79821909933849e-05	0.000764745913935616	26.6666666666667	81.8245614035088	2018.95277207392	A_White, Non-Hispanic	M	P	O	Head_trauma	N	N	N	N	N	N	N	7.41	N	0	45	81	1.4	4	N
B	0.000234195402198551	7.41873462858494e-05	0.000739310531470013	26.6666666666667	82.0451127819549	2018.95277207392	A_White, Non-Hispanic	M	P	O	Head_trauma	N	N	N	N	N	N	N	7.41	N	0	45	81	1.4	4	N
B	0.000224595179177064	7.05771518817675e-05	0.000714721310858231	26.6666666666667	82.265664160401	2018.95277207392	A_White, Non-Hispanic	M	P	O	Head_trauma	N	N	N	N	N	N	N	7.41	N	0	45	81	1.4	4	N
B	0.0002153884919859	6.71426242666943e-05	0.000690950092979502	26.6666666666667	82.4862155388471	2018.95277207392	A_White, Non-Hispanic	M	P	O	Head_trauma	N	N	N	N	N	N	N	7.41	N	0	45	81	1.4	4	N
B	0.000206559208661319	6.38752169008985e-05	0.000667969656353375	26.6666666666667	82.7067669172932	2018.95277207392	A_White, Non-Hispanic	M	P	O	Head_trauma	N	N	N	N	N	N	N	7.41	N	0	45	81	1.4	4	N
B	0.000198091858526881	6.07667989703638e-05	0.000645753685886459	26.6666666666667	82.9273182957393	2018.95277207392	A_White, Non-Hispanic	M	P	O	Head_trauma	N	N	N	N	N	N	N	7.41	N	0	45	81	1.4	4	N
B	0.000189971605085759	5.78096351706293e-05	0.000624276742663048	26.6666666666667	83.1478696741855	2018.95277207392	A_White, Non-Hispanic	M	P	O	Head_trauma	N	N	N	N	N	N	N	7.41	N	0	45	81	1.4	4	N
B	0.000182184220024172	5.49963664732557e-05	0.000603514234744156	26.6666666666667	83.3684210526316	2018.95277207392	A_White, Non-Hispanic	M	P	O	Head_trauma	N	N	N	N	N	N	N	7.41	N	0	45	81	1.4	4	N
B	0.000174716058280566	5.23199918272423e-05	0.000583442388941729	26.6666666666667	83.5889724310777	2018.95277207392	A_White, Non-Hispanic	M	P	O	Head_trauma	N	N	N	N	N	N	N	7.41	N	0	45	81	1.4	4	N
B	0.000167554034136699	4.97738507499316e-05	0.000564038223534887	26.6666666666667	83.8095238095238	2018.95277207392	A_White, Non-Hispanic	M	P	O	Head_trauma	N	N	N	N	N	N	N	7.41	N	0	45	81	1.4	4	N
B	0.000160685598288848	4.73516067642187e-05	0.000545279521896941	26.6666666666667	84.0300751879699	2018.95277207392	A_White, Non-Hispanic	M	P	O	Head_trauma	N	N	N	N	N	N	N	7.41	N	0	45	81	1.4	4	N
B	0.000154098715858909	4.50472316409418e-05	0.000527144807002583	26.6666666666667	84.250626566416	2018.95277207392	A_White, Non-Hispanic	M	P	O	Head_trauma	N	N	N	N	N	N	N	7.41	N	0	45	81	1.4	4	N
B	0.000147781845306873	4.28549904073329e-05	0.000509613316785798	26.6666666666667	84.4711779448621	2018.95277207392	A_White, Non-Hispanic	M	P	O	Head_trauma	N	N	N	N	N	N	N	7.41	N	0	45	81	1.4	4	N
B	0.000141723918207735	4.07694270843139e-05	0.000492664980320041	26.6666666666667	84.6917293233083	2018.95277207392	A_White, Non-Hispanic	M	P	O	Head_trauma	N	N	N	N	N	N	N	7.41	N	0	45	81	1.4	4	N
B	0.000135914319857381	3.87853511172127e-05	0.000476280394793082	26.6666666666667	84.9122807017544	2018.95277207392	A_White, Non-Hispanic	M	P	O	Head_trauma	N	N	N	N	N	N	N	7.41	N	0	45	81	1.4	4	N
B	0.000130342870673513	3.68978244662262e-05	0.000460440803250148	26.6666666666667	85.1328320802005	2018.95277207392	A_White, Non-Hispanic	M	P	O	Head_trauma	N	N	N	N	N	N	N	7.41	N	0	45	81	1.4	4	N
B	0.000124999808358969	3.51021493245451e-05	0.000445128073079364	26.6666666666667	85.3533834586466	2018.95277207392	A_White, Non-Hispanic	M	P	O	Head_trauma	N	N	N	N	N	N	N	7.41	N	0	45	81	1.4	4	N
B	0.000119875770796223	3.33938564336594e-05	0.000430324675214933	26.6666666666667	85.5739348370927	2018.95277207392	A_White, Non-Hispanic	M	P	O	Head_trauma	N	N	N	N	N	N	N	7.41	N	0	45	81	1.4	4	N
B	0.000114961779643054	3.17686939668035e-05	0.000416013664033792	26.6666666666667	85.7944862155388	2018.95277207392	A_White, Non-Hispanic	M	P	O	Head_trauma	N	N	N	N	N	N	N	7.41	N	0	45	81	1.4	4	N
B	0.000110249224600728	3.02226169529605e-05	0.000402178657922972	26.6666666666667	86.015037593985	2018.95277207392	A_White, Non-Hispanic	M	P	O	Head_trauma	N	N	N	N	N	N	N	7.41	N	0	45	81	1.4	4	N
B	0.000105729848326997	2.87517772151146e-05	0.000388803820494723	26.6666666666667	86.2355889724311	2018.95277207392	A_White, Non-Hispanic	M	P	O	Head_trauma	N	N	N	N	N	N	N	7.41	N	0	45	81	1.4	4	N
B	0.000101395731967587	2.73525137977856e-05	0.000375873842428153	26.6666666666667	86.4561403508772	2018.95277207392	A_White, Non-Hispanic	M	P	O	Head_trauma	N	N	N	N	N	N	N	7.41	N	0	45	81	1.4	4	N
B	9.72392812807802e-05	2.60213438600543e-05	0.000363373923916278	26.6666666666667	86.6766917293233	2018.95277207392	A_White, Non-Hispanic	M	P	O	Head_trauma	N	N	N	N	N	N	N	7.41	N	0	45	81	1.4	4	N
B	9.32532133307646e-05	2.4754954011449e-05	0.000351289757698244	26.6666666666667	86.8972431077694	2018.95277207392	A_White, Non-Hispanic	M	P	O	Head_trauma	N	N	N	N	N	N	N	7.41	N	0	45	81	1.4	4	N
B	8.94305437264881e-05	2.35501920691778e-05	0.000339607512657306	26.6666666666667	87.1177944862155	2018.95277207392	A_White, Non-Hispanic	M	P	O	Head_trauma	N	N	N	N	N	N	N	7.41	N	0	45	81	1.4	4	N
B	8.57645743835917e-05	2.24040592162099e-05	0.000328313817965483	26.6666666666667	87.3383458646616	2018.95277207392	A_White, Non-Hispanic	M	P	O	Head_trauma	N	N	N	N	N	N	N	7.41	N	0	45	81	1.4	4	N
B	8.2248881788024e-05	2.13137025407309e-05	0.000317395747756756	26.6666666666667	87.5588972431078	2018.95277207392	A_White, Non-Hispanic	M	P	O	Head_trauma	N	N	N	N	N	N	N	7.41	N	0	45	81	1.4	4	N
B	7.88773057407579e-05	2.02764079384289e-05	0.000306840806311133	26.6666666666667	87.7794486215539	2018.95277207392	A_White, Non-Hispanic	M	P	O	Head_trauma	N	N	N	N	N	N	N	7.41	N	0	45	81	1.4	4	N
B	7.56439385638765e-05	1.92895933599689e-05	0.000296636913732469	26.6666666666667	88	2018.95277207392	A_White, Non-Hispanic	M	P	O	Head_trauma	N	N	N	N	N	N	N	7.41	N	0	45	81	1.4	4	N
C	1.59663084628007	1.47148926484121	1.73241498949577	26.6666666666667	40	2010.00273785079	A_White, Non-Hispanic	M	P	O	Head_trauma	N	N	N	N	N	N	N	7.41	N	0	45	81	1.4	4	N
C	1.59133659354409	1.46746102380985	1.72566910661653	26.6666666666667	40	2010.03968854374	A_White, Non-Hispanic	M	P	O	Head_trauma	N	N	N	N	N	N	N	7.41	N	0	45	81	1.4	4	N
C	1.58605989596941	1.46344006964899	1.71895388528337	26.6666666666667	40	2010.0766392367	A_White, Non-Hispanic	M	P	O	Head_trauma	N	N	N	N	N	N	N	7.41	N	0	45	81	1.4	4	N
C	1.58080069534503	1.45942632201288	1.71226926684229	26.6666666666667	40	2010.11358992965	A_White, Non-Hispanic	M	P	O	Head_trauma	N	N	N	N	N	N	N	7.41	N	0	45	81	1.4	4	N
C	1.57555893365299	1.45541969941751	1.70561519430255	26.6666666666667	40	2010.1505406226	A_White, Non-Hispanic	M	P	O	Head_trauma	N	N	N	N	N	N	N	7.41	N	0	45	81	1.4	4	N
C	1.57033455306774	1.45142011921985	1.69899161235544	26.6666666666667	40	2010.18749131556	A_White, Non-Hispanic	M	P	O	Head_trauma	N	N	N	N	N	N	N	7.41	N	0	45	81	1.4	4	N
C	1.56512749595536	1.44742749759725	1.6923984673926	26.6666666666667	40	2010.22444200851	A_White, Non-Hispanic	M	P	O	Head_trauma	N	N	N	N	N	N	N	7.41	N	0	45	81	1.4	4	N
C	1.55993770487314	1.44344174952751	1.68583570752434	26.6666666666667	40	2010.26139270147	A_White, Non-Hispanic	M	P	O	Head_trauma	N	N	N	N	N	N	N	7.41	N	0	45	81	1.4	4	N
C	1.55476512256884	1.43946278876922	1.67930328259708	26.6666666666667	40	2010.29834339442	A_White, Non-Hispanic	M	P	O	Head_trauma	N	N	N	N	N	N	N	7.41	N	0	45	81	1.4	4	N
C	1.54960969198002	1.4354905278427	1.67280114421037	26.6666666666667	40	2010.33529408737	A_White, Non-Hispanic	M	P	O	Head_trauma	N	N	N	N	N	N	N	7.41	N	0	45	81	1.4	4	N
C	1.54447135623348	1.4315248780117	1.6663292457333	26.6666666666667	40	2010.37224478033	A_White, Non-Hispanic	M	P	O	Head_trauma	N	N	N	N	N	N	N	7.41	N	0	45	81	1.4	4	N
C	1.53935005864461	1.42756574926581	1.65988754232009	26.6666666666667	40	2010.40919547328	A_White, Non-Hispanic	M	P	O	Head_trauma	N	N	N	N	N	N	N	7.41	N	0	45	81	1.4	4	N
C	1.53424574271673	1.42361305030373	1.65347599092479	26.6666666666667	40	2010.44614616624	A_White, Non-Hispanic	M	P	O	Head_trauma	N	N	N	N	N	N	N	7.41	N	0	45	81	1.4	4	N
C	1.52915835214058	1.4196666885176	1.64709455031514	26.6666666666667	40	2010.48309685919	A_White, Non-Hispanic	M	P	O	Head_trauma	N	N	N	N	N	N	N	7.41	N	0	45	81	1.4	4	N
C	1.52408783079344	1.41572656997831	1.64074318108492	26.6666666666667	40	2010.52004755215	A_White, Non-Hispanic	M	P	O	Head_trauma	N	N	N	N	N	N	N	7.41	N	0	45	81	1.4	4	N
C	1.51903412273885	1.41179259942229	1.63442184566573	26.6666666666667	40	2010.5569982451	A_White, Non-Hispanic	M	P	O	Head_trauma	N	N	N	N	N	N	N	7.41	N	0	45	81	1.4	4	N
C	1.51399717222578	1.4078646802395	1.62813050833674	26.6666666666667	40	2010.59394893805	A_White, Non-Hispanic	M	P	O	Head_trauma	N	N	N	N	N	N	N	7.41	N	0	45	81	1.4	4	N
C	1.50897692368806	1.403942714463	1.62186913523323	26.6666666666667	40	2010.63089963101	A_White, Non-Hispanic	M	P	O	Head_trauma	N	N	N	N	N	N	N	7.41	N	0	45	81	1.4	4	N
C	1.50397332174377	1.40002660276031	1.61563769435334	26.6666666666667	40	2010.66785032396	A_White, Non-Hispanic	M	P	O	Head_trauma	N	N	N	N	N	N	N	7.41	N	0	45	81	1.4	4	N
C	1.49898631119463	1.39611624442656	1.60943615556297	26.6666666666667	40	2010.70480101692	A_White, Non-Hispanic	M	P	O	Head_trauma	N	N	N	N	N	N	N	7.41	N	0	45	81	1.4	4	N
C	1.4940158370254	1.39221153737976	1.60326449059864	26.6666666666667	40	2010.74175170987	A_White, Non-Hispanic	M	P	O	Head_trauma	N	N	N	N	N	N	N	7.41	N	0	45	81	1.4	4	N
C	1.4890618444033	1.38831237815831	1.59712267306811	26.6666666666667	40	2010.77870240282	A_White, Non-Hispanic	M	P	O	Head_trauma	N	N	N	N	N	N	N	7.41	N	0	45	81	1.4	4	N
C	1.48412427867723	1.38441866192084	1.59101067844834	26.6666666666667	40	2010.81565309578	A_White, Non-Hispanic	M	P	O	Head_trauma	N	N	N	N	N	N	N	7.41	N	0	45	81	1.4	4	N
C	1.47920308537747	1.38053028244902	1.58492848408126	26.6666666666667	40	2010.85260378873	A_White, Non-Hispanic	M	P	O	Head_trauma	N	N	N	N	N	N	N	7.41	N	0	45	81	1.4	4	N
C	1.47429821021482	1.37664713215298	1.57887606916621	26.6666666666667	40	2010.88955448169	A_White, Non-Hispanic	M	P	O	Head_trauma	N	N	N	N	N	N	N	7.41	N	0	45	81	1.4	4	N
C	1.46940959908016	1.37276910207994	1.57285341474941	26.6666666666667	40	2010.92650517464	A_White, Non-Hispanic	M	P	O	Head_trauma	N	N	N	N	N	N	N	7.41	N	0	45	81	1.4	4	N
C	1.46453719804374	1.36889608192626	1.56686050371012	26.6666666666667	40	2010.9634558676	A_White, Non-Hispanic	M	P	O	Head_trauma	N	N	N	N	N	N	N	7.41	N	0	45	81	1.4	4	N
C	1.45968095335465	1.36502796005314	1.56089732074308	26.6666666666667	40	2011.00040656055	A_White, Non-Hispanic	M	P	O	Head_trauma	N	N	N	N	N	N	N	7.41	N	0	45	81	1.4	4	N
C	1.45484081144022	1.36116462350608	1.55496385233713	26.6666666666667	40	2011.0373572535	A_White, Non-Hispanic	M	P	O	Head_trauma	N	N	N	N	N	N	N	7.41	N	0	45	81	1.4	4	N
C	1.45001672467212	1.35730596288482	1.54906009354007	26.6666666666667	40	2011.07430794646	A_White, Non-Hispanic	M	P	O	Head_trauma	N	N	N	N	N	N	N	7.41	N	0	45	81	1.4	4	N
C	1.44520879571604	1.35345199424997	1.54318621723443	26.6666666666667	40	2011.11125863941	A_White, Non-Hispanic	M	P	O	Head_trauma	N	N	N	N	N	N	N	7.41	N	0	45	81	1.4	4	N
C	1.44041728574242	1.34960286863127	1.53734258076212	26.6666666666667	40	2011.14820933237	A_White, Non-Hispanic	M	P	O	Head_trauma	N	N	N	N	N	N	N	7.41	N	0	45	81	1.4	4	N
C	1.43564245976644	1.3457587433084	1.53152954237349	26.6666666666667	40	2011.18516002532	A_White, Non-Hispanic	M	P	O	Head_trauma	N	N	N	N	N	N	N	7.41	N	0	45	81	1.4	4	N
C	1.43088457873316	1.34191977531209	1.52574745176566	26.6666666666667	40	2011.22211071827	A_White, Non-Hispanic	M	P	O	Head_trauma	N	N	N	N	N	N	N	7.41	N	0	45	81	1.4	4	N
C	1.42614389955431	1.33808612158613	1.51999665001015	26.6666666666667	40	2011.25906141123	A_White, Non-Hispanic	M	P	O	Head_trauma	N	N	N	N	N	N	N	7.41	N	0	45	81	1.4	4	N
C	1.42142067514588	1.33425793915423	1.51427746947708	26.6666666666667	40	2011.29601210418	A_White, Non-Hispanic	M	P	O	Head_trauma	N	N	N	N	N	N	N	7.41	N	0	45	81	1.4	4	N
C	1.41671515446546	1.330435385291	1.50859023375501	26.6666666666667	40	2011.33296279714	A_White, Non-Hispanic	M	P	O	Head_trauma	N	N	N	N	N	N	N	7.41	N	0	45	81	1.4	4	N
C	1.41202758255063	1.3266186176976	1.50293525756795	26.6666666666667	40	2011.36991349009	A_White, Non-Hispanic	M	P	O	Head_trauma	N	N	N	N	N	N	N	7.41	N	0	45	81	1.4	4	N
C	1.40735820055723	1.32280779468106	1.49731284668854	26.6666666666667	40	2011.40686418304	A_White, Non-Hispanic	M	P	O	Head_trauma	N	N	N	N	N	N	N	7.41	N	0	45	81	1.4	4	N
C	1.40270724579843	1.31900307533774	1.49172329784872	26.6666666666667	40	2011.443814876	A_White, Non-Hispanic	M	P	O	Head_trauma	N	N	N	N	N	N	N	7.41	N	0	45	81	1.4	4	N
C	1.39807495178384	1.3152046197399	1.48616689864725	26.6666666666667	40	2011.48076556895	A_White, Non-Hispanic	M	P	O	Head_trauma	N	N	N	N	N	N	N	7.41	N	0	45	81	1.4	4	N
C	1.39346154825927	1.31141258912554	1.48064392745528	26.6666666666667	40	2011.51771626191	A_White, Non-Hispanic	M	P	O	Head_trauma	N	N	N	N	N	N	N	7.41	N	0	45	81	1.4	4	N
C	1.38886726124668	1.30762714609079	1.4751546533196	26.6666666666667	40	2011.55466695486	A_White, Non-Hispanic	M	P	O	Head_trauma	N	N	N	N	N	N	N	7.41	N	0	45	81	1.4	4	N
C	1.38429231308431	1.30384845478432	1.46969933586437	26.6666666666667	40	2011.59161764782	A_White, Non-Hispanic	M	P	O	Head_trauma	N	N	N	N	N	N	N	7.41	N	0	45	81	1.4	4	N
C	1.3797369224675	1.30007668110373	1.46427822519201	26.6666666666667	40	2011.62856834077	A_White, Non-Hispanic	M	P	O	Head_trauma	N	N	N	N	N	N	N	7.41	N	0	45	81	1.4	4	N
C	1.37520130448955	1.29631199289279	1.45889156178329	26.6666666666667	40	2011.66551903372	A_White, Non-Hispanic	M	P	O	Head_trauma	N	N	N	N	N	N	N	7.41	N	0	45	81	1.4	4	N
C	1.37068567068285	1.29255456013922	1.45353957639739	26.6666666666667	40	2011.70246972668	A_White, Non-Hispanic	M	P	O	Head_trauma	N	N	N	N	N	N	N	7.41	N	0	45	81	1.4	4	N
C	1.36619022906039	1.28880455517247	1.44822248997274	26.6666666666667	40	2011.73942041963	A_White, Non-Hispanic	M	P	O	Head_trauma	N	N	N	N	N	N	N	7.41	N	0	45	81	1.4	4	N
C	1.36171518415763	1.28506215286063	1.44294051352904	26.6666666666667	40	2011.77637111259	A_White, Non-Hispanic	M	P	O	Head_trauma	N	N	N	N	N	N	N	7.41	N	0	45	81	1.4	4	N
C	1.35726073707456	1.28132753080592	1.43769384807139	26.6666666666667	40	2011.81332180554	A_White, Non-Hispanic	M	P	O	Head_trauma	N	N	N	N	N	N	N	7.41	N	0	45	81	1.4	4	N
C	1.35282708551765	1.27760086953747	1.43248268449657	26.6666666666667	40	2011.85027249849	A_White, Non-Hispanic	M	P	O	Head_trauma	N	N	N	N	N	N	N	7.41	N	0	45	81	1.4	4	N
C	1.3484144238428	1.27388235270175	1.42730720350359	26.6666666666667	40	2011.88722319145	A_White, Non-Hispanic	M	P	O	Head_trauma	N	N	N	N	N	N	N	7.41	N	0	45	81	1.4	4	N
C	1.34402294309768	1.27017216724832	1.42216757550772	26.6666666666667	40	2011.9241738844	A_White, Non-Hispanic	M	P	O	Head_trauma	N	N	N	N	N	N	N	7.41	N	0	45	81	1.4	4	N
C	1.33965283106486	1.2664705036114	1.41706396056008	26.6666666666667	40	2011.96112457736	A_White, Non-Hispanic	M	P	O	Head_trauma	N	N	N	N	N	N	N	7.41	N	0	45	81	1.4	4	N
C	1.33530427230499	1.26277755588557	1.41199650827302	26.6666666666667	40	2011.99807527031	A_White, Non-Hispanic	M	P	O	Head_trauma	N	N	N	N	N	N	N	7.41	N	0	45	81	1.4	4	N
C	1.33097744820004	1.2590935219949	1.40696535775225	26.6666666666667	40	2012.03502596327	A_White, Non-Hispanic	M	P	O	Head_trauma	N	N	N	N	N	N	N	7.41	N	0	45	81	1.4	4	N
C	1.32667253699675	1.2554186038547	1.40197063753652	26.6666666666667	40	2012.07197665622	A_White, Non-Hispanic	M	P	O	Head_trauma	N	N	N	N	N	N	N	7.41	N	0	45	81	1.4	4	N
C	1.32238971385055	1.25175300752515	1.39701246554633	26.6666666666667	40	2012.10892734917	A_White, Non-Hispanic	M	P	O	Head_trauma	N	N	N	N	N	N	N	7.41	N	0	45	81	1.4	4	N
C	1.31812915086919	1.24809694335528	1.3920909490414	26.6666666666667	40	2012.14587804213	A_White, Non-Hispanic	M	P	O	Head_trauma	N	N	N	N	N	N	N	7.41	N	0	45	81	1.4	4	N
C	1.31389101715693	1.24445062611728	1.3872061845891	26.6666666666667	40	2012.18282873508	A_White, Non-Hispanic	M	P	O	Head_trauma	N	N	N	N	N	N	N	7.41	N	0	45	81	1.4	4	N
C	1.30967547885849	1.24081427512934	1.38235825804343	26.6666666666667	40	2012.21977942804	A_White, Non-Hispanic	M	P	O	Head_trauma	N	N	N	N	N	N	N	7.41	N	0	45	81	1.4	4	N
C	1.30548269920355	1.23718811436711	1.37754724453655	26.6666666666667	40	2012.25673012099	A_White, Non-Hispanic	M	P	O	Head_trauma	N	N	N	N	N	N	N	7.41	N	0	45	81	1.4	4	N
C	1.30131283855099	1.23357237256212	1.37277320848263	26.6666666666667	40	2012.29368081394	A_White, Non-Hispanic	M	P	O	Head_trauma	N	N	N	N	N	N	N	7.41	N	0	45	81	1.4	4	N
C	1.29716605443353	1.22996728328698	1.36803620359555	26.6666666666667	40	2012.3306315069	A_White, Non-Hispanic	M	P	O	Head_trauma	N	N	N	N	N	N	N	7.41	N	0	45	81	1.4	4	N
C	1.29304250160238	1.22637308502638	1.3633362729207	26.6666666666667	40	2012.36758219985	A_White, Non-Hispanic	M	P	O	Head_trauma	N	N	N	N	N	N	N	7.41	N	0	45	81	1.4	4	N
C	1.28894233207187	1.22279002123317	1.35867344888159	26.6666666666667	40	2012.40453289281	A_White, Non-Hispanic	M	P	O	Head_trauma	N	N	N	N	N	N	N	7.41	N	0	45	81	1.4	4	N
C	1.28486569516448	1.21921834036925	1.35404775334213	26.6666666666667	40	2012.44148358576	A_White, Non-Hispanic	M	P	O	Head_trauma	N	N	N	N	N	N	N	7.41	N	0	45	81	1.4	4	N
C	1.28081273755563	1.21565829593032	1.34945919768459	26.6666666666667	40	2012.47843427872	A_White, Non-Hispanic	M	P	O	Head_trauma	N	N	N	N	N	N	N	7.41	N	0	45	81	1.4	4	N
C	1.27678360331879	1.21211014645444	1.34490778290419	26.6666666666667	40	2012.51538497167	A_White, Non-Hispanic	M	P	O	Head_trauma	N	N	N	N	N	N	N	7.41	N	0	45	81	1.4	4	N
C	1.27277843397049	1.20857415551372	1.34039349972016	26.6666666666667	40	2012.55233566462	A_White, Non-Hispanic	M	P	O	Head_trauma	N	N	N	N	N	N	N	7.41	N	0	45	81	1.4	4	N
C	1.26879736851552	1.20505059168921	1.3359163287039	26.6666666666667	40	2012.58928635758	A_White, Non-Hispanic	M	P	O	Head_trauma	N	N	N	N	N	N	N	7.41	N	0	45	81	1.4	4	N
C	1.26484054349221	1.20153972852866	1.33147624042421	26.6666666666667	40	2012.62623705053	A_White, Non-Hispanic	M	P	O	Head_trauma	N	N	N	N	N	N	N	7.41	N	0	45	81	1.4	4	N
C	1.26090809301747	1.19804184448688	1.32707319560937	26.6666666666667	40	2012.66318774349	A_White, Non-Hispanic	M	P	O	Head_trauma	N	N	N	N	N	N	N	7.41	N	0	45	81	1.4	4	N
C	1.25700014883247	1.19455722284952	1.32270714532684	26.6666666666667	40	2012.70013843644	A_White, Non-Hispanic	M	P	O	Head_trauma	N	N	N	N	N	N	N	7.41	N	0	45	81	1.4	4	N
C	1.25311684034775	1.19108615163941	1.31837803117917	26.6666666666667	40	2012.73708912939	A_White, Non-Hispanic	M	P	O	Head_trauma	N	N	N	N	N	N	N	7.41	N	0	45	81	1.4	4	N
C	1.24925829468877	1.18762892350649	1.31408578551697	26.6666666666667	40	2012.77403982235	A_White, Non-Hispanic	M	P	O	Head_trauma	N	N	N	N	N	N	N	7.41	N	0	45	81	1.4	4	N
C	1.24542463674121	1.18418583560136	1.30983033166775	26.6666666666667	40	2012.8109905153	A_White, Non-Hispanic	M	P	O	Head_trauma	N	N	N	N	N	N	N	7.41	N	0	45	81	1.4	4	N
C	1.24161598919655	1.18075718943317	1.30561158418066	26.6666666666667	40	2012.84794120826	A_White, Non-Hispanic	M	P	O	Head_trauma	N	N	N	N	N	N	N	7.41	N	0	45	81	1.4	4	N
C	1.23783247259753	1.17734329071217	1.30142944908624	26.6666666666667	40	2012.88489190121	A_White, Non-Hispanic	M	P	O	Head_trauma	N	N	N	N	N	N	N	7.41	N	0	45	81	1.4	4	N
C	1.23407420538372	1.17394444917795	1.29728382417063	26.6666666666667	40	2012.92184259416	A_White, Non-Hispanic	M	P	O	Head_trauma	N	N	N	N	N	N	N	7.41	N	0	45	81	1.4	4	N
C	1.23034130393683	1.17056097841358	1.29317459926309	26.6666666666667	40	2012.95879328712	A_White, Non-Hispanic	M	P	O	Head_trauma	N	N	N	N	N	N	N	7.41	N	0	45	81	1.4	4	N
C	1.22663388262662	1.16719319564748	1.2891016565368	26.6666666666667	40	2012.99574398007	A_White, Non-Hispanic	M	P	O	Head_trauma	N	N	N	N	N	N	N	7.41	N	0	45	81	1.4	4	N
C	1.22295205385612	1.16384142154284	1.28506487082084	26.6666666666667	40	2013.03269467303	A_White, Non-Hispanic	M	P	O	Head_trauma	N	N	N	N	N	N	N	7.41	N	0	45	81	1.4	4	N
C	1.21929592810726	1.1605059799764	1.28106410992314	26.6666666666667	40	2013.06964536598	A_White, Non-Hispanic	M	P	O	Head_trauma	N	N	N	N	N	N	N	7.41	N	0	45	81	1.4	4	N
C	1.21566561398654	1.15718719780759	1.2770992349632	26.6666666666667	40	2013.10659605894	A_White, Non-Hispanic	M	P	O	Head_trauma	N	N	N	N	N	N	N	7.41	N	0	45	81	1.4	4	N
C	1.21206121827044	1.15388540463874	1.27317010071305	26.6666666666667	40	2013.14354675189	A_White, Non-Hispanic	M	P	O	Head_trauma	N	N	N	N	N	N	N	7.41	N	0	45	81	1.4	4	N
C	1.20848284595107	1.15060093256812	1.26927655594572	26.6666666666667	40	2013.18049744484	A_White, Non-Hispanic	M	P	O	Head_trauma	N	N	N	N	N	N	N	7.41	N	0	45	81	1.4	4	N
C	1.20493060028151	1.14733411593636	1.26541844378948	26.6666666666667	40	2013.2174481378	A_White, Non-Hispanic	M	P	O	Head_trauma	N	N	N	N	N	N	N	7.41	N	0	45	81	1.4	4	N
C	1.20140458282156	1.14408529106836	1.26159560208732	26.6666666666667	40	2013.25439883075	A_White, Non-Hispanic	M	P	O	Head_trauma	N	N	N	N	N	N	N	7.41	N	0	45	81	1.4	4	N
C	1.1979048934831	1.14085479601111	1.2578078637597	26.6666666666667	40	2013.29134952371	A_White, Non-Hispanic	M	P	O	Head_trauma	N	N	N	N	N	N	N	7.41	N	0	45	81	1.4	4	N
C	1.19443163057566	1.13764297026916	1.25405505716973	26.6666666666667	40	2013.32830021666	A_White, Non-Hispanic	M	P	O	Head_trauma	N	N	N	N	N	N	N	7.41	N	0	45	81	1.4	4	N
C	1.19098489085183	1.13445015453878	1.25033700648931	26.6666666666667	40	2013.36525090961	A_White, Non-Hispanic	M	P	O	Head_trauma	N	N	N	N	N	N	N	7.41	N	0	45	81	1.4	4	N
C	1.18756476955277	1.13127669044224	1.24665353206527	26.6666666666667	40	2013.40220160257	A_White, Non-Hispanic	M	P	O	Head_trauma	N	N	N	N	N	N	N	7.41	N	0	45	81	1.4	4	N
C	1.18417136045351	1.1281229202631	1.24300445078387	26.6666666666667	40	2013.43915229552	A_White, Non-Hispanic	M	P	O	Head_trauma	N	N	N	N	N	N	N	7.41	N	0	45	81	1.4	4	N
C	1.18080475590867	1.12498918668423	1.23938957643323	26.6666666666667	40	2013.47610298848	A_White, Non-Hispanic	M	P	O	Head_trauma	N	N	N	N	N	N	N	7.41	N	0	45	81	1.4	4	N
C	1.17746504689741	1.12187583252874	1.23580872006136	26.6666666666667	40	2013.51305368143	A_White, Non-Hispanic	M	P	O	Head_trauma	N	N	N	N	N	N	N	7.41	N	0	45	81	1.4	4	N
C	1.17415232306914	1.11878320050611	1.23226169033016	26.6666666666667	40	2013.55000437439	A_White, Non-Hispanic	M	P	O	Head_trauma	N	N	N	N	N	N	N	7.41	N	0	45	81	1.4	4	N
C	1.17086667278884	1.11571163296362	1.22874829386341	26.6666666666667	40	2013.58695506734	A_White, Non-Hispanic	M	P	O	Head_trauma	N	N	N	N	N	N	N	7.41	N	0	45	81	1.4	4	N
C	1.16760818318216	1.11266147164408	1.22526833558774	26.6666666666667	40	2013.62390576029	A_White, Non-Hispanic	M	P	O	Head_trauma	N	N	N	N	N	N	N	7.41	N	0	45	81	1.4	4	N
C	1.16437694018095	1.10963305745149	1.22182161906656	26.6666666666667	40	2013.66085645325	A_White, Non-Hispanic	M	P	O	Head_trauma	N	N	N	N	N	N	N	7.41	N	0	45	81	1.4	4	N
C	1.16117302856836	1.1066267302245	1.2184079468251	26.6666666666667	40	2013.6978071462	A_White, Non-Hispanic	M	P	O	Head_trauma	N	N	N	N	N	N	N	7.41	N	0	45	81	1.4	4	N
C	1.15799653202424	1.1036428285192	1.21502712066673	26.6666666666667	40	2013.73475783916	A_White, Non-Hispanic	M	P	O	Head_trauma	N	N	N	N	N	N	N	7.41	N	0	45	81	1.4	4	N
C	1.15484753317017	1.10068168940115	1.21167894197898	26.6666666666667	40	2013.77170853211	A_White, Non-Hispanic	M	P	O	Head_trauma	N	N	N	N	N	N	N	7.41	N	0	45	81	1.4	4	N
C	1.15172611361485	1.09774364824812	1.20836321202977	26.6666666666667	40	2013.80865922506	A_White, Non-Hispanic	M	P	O	Head_trauma	N	N	N	N	N	N	N	7.41	N	0	45	81	1.4	4	N
C	1.14863235399921	1.0948290385632	1.20507973225228	26.6666666666667	40	2013.84560991802	A_White, Non-Hispanic	M	P	O	Head_trauma	N	N	N	N	N	N	N	7.41	N	0	45	81	1.4	4	N
C	1.1455663340416	1.09193819179935	1.20182830451878	26.6666666666667	40	2013.88256061097	A_White, Non-Hispanic	M	P	O	Head_trauma	N	N	N	N	N	N	N	7.41	N	0	45	81	1.4	4	N
C	1.1425281325828	1.08907143719512	1.19860873140251	26.6666666666667	40	2013.91951130393	A_White, Non-Hispanic	M	P	O	Head_trauma	N	N	N	N	N	N	N	7.41	N	0	45	81	1.4	4	N
C	1.13951782763136	1.0862291016227	1.19542081642803	26.6666666666667	40	2013.95646199688	A_White, Non-Hispanic	M	P	O	Head_trauma	N	N	N	N	N	N	N	7.41	N	0	45	81	1.4	4	N
C	1.13653549640852	1.08341150944755	1.19226436430903	26.6666666666667	40	2013.99341268984	A_White, Non-Hispanic	M	P	O	Head_trauma	N	N	N	N	N	N	N	7.41	N	0	45	81	1.4	4	N
C	1.13358121539344	1.08061898240044	1.18913918117411	26.6666666666667	40	2014.03036338279	A_White, Non-Hispanic	M	P	O	Head_trauma	N	N	N	N	N	N	N	7.41	N	0	45	81	1.4	4	N
C	1.13065506036806	1.07785183946157	1.18604507477996	26.6666666666667	40	2014.06731407574	A_White, Non-Hispanic	M	P	O	Head_trauma	N	N	N	N	N	N	N	7.41	N	0	45	81	1.4	4	N
C	1.12775710646261	1.07511039675735	1.1829818547127	26.6666666666667	40	2014.1042647687	A_White, Non-Hispanic	M	P	O	Head_trauma	N	N	N	N	N	N	N	7.41	N	0	45	81	1.4	4	N
C	1.12488742820018	1.07239496746878	1.17994933257615	26.6666666666667	40	2014.14121546165	A_White, Non-Hispanic	M	P	O	Head_trauma	N	N	N	N	N	N	N	7.41	N	0	45	81	1.4	4	N
C	1.12204609954212	1.06970586175252	1.17694732216861	26.6666666666667	40	2014.17816615461	A_White, Non-Hispanic	M	P	O	Head_trauma	N	N	N	N	N	N	N	7.41	N	0	45	81	1.4	4	N
C	1.11923319393299	1.06704338667364	1.17397563964715	26.6666666666667	40	2014.21511684756	A_White, Non-Hispanic	M	P	O	Head_trauma	N	N	N	N	N	N	N	7.41	N	0	45	81	1.4	4	N
C	1.11644878434565	1.06440784615032	1.17103410368027	26.6666666666667	40	2014.25206754051	A_White, Non-Hispanic	M	P	O	Head_trauma	N	N	N	N	N	N	N	7.41	N	0	45	81	1.4	4	N
C	1.1136929433263	1.06179954090994	1.16812253558885	26.6666666666667	40	2014.28901823347	A_White, Non-Hispanic	M	P	O	Head_trauma	N	N	N	N	N	N	N	7.41	N	0	45	81	1.4	4	N
C	1.11096574303961	1.05921876845669	1.16524075947587	26.6666666666667	40	2014.32596892642	A_White, Non-Hispanic	M	P	O	Head_trauma	N	N	N	N	N	N	N	7.41	N	0	45	81	1.4	4	N
C	1.10826725531376	1.05666582304993	1.16238860234496	26.6666666666667	40	2014.36291961938	A_White, Non-Hispanic	M	P	O	Head_trauma	N	N	N	N	N	N	N	7.41	N	0	45	81	1.4	4	N
C	1.10559755168559	1.0541409956935	1.15956589420849	26.6666666666667	40	2014.39987031233	A_White, Non-Hispanic	M	P	O	Head_trauma	N	N	N	N	N	N	N	7.41	N	0	45	81	1.4	4	N
C	1.10295670344579	1.05164457413521	1.15677246818524	26.6666666666667	40	2014.43682100529	A_White, Non-Hispanic	M	P	O	Head_trauma	N	N	N	N	N	N	N	7.41	N	0	45	81	1.4	4	N
C	1.10034478168398	1.04917684287621	1.15400816058806	26.6666666666667	40	2014.47377169824	A_White, Non-Hispanic	M	P	O	Head_trauma	N	N	N	N	N	N	N	7.41	N	0	45	81	1.4	4	N
C	1.09776185733397	1.04673808319016	1.15127281100214	26.6666666666667	40	2014.51072239119	A_White, Non-Hispanic	M	P	O	Head_trauma	N	N	N	N	N	N	N	7.41	N	0	45	81	1.4	4	N
C	1.09520800121893	1.04432857315136	1.14856626235402	26.6666666666667	40	2014.54767308415	A_White, Non-Hispanic	M	P	O	Head_trauma	N	N	N	N	N	N	N	7.41	N	0	45	81	1.4	4	N
C	1.09268328409672	1.04194858767181	1.14588836097206	26.6666666666667	40	2014.5846237771	A_White, Non-Hispanic	M	P	O	Head_trauma	N	N	N	N	N	N	N	7.41	N	0	45	81	1.4	4	N
C	1.09018777670509	1.03959839854651	1.14323895663833	26.6666666666667	40	2014.62157447006	A_White, Non-Hispanic	M	P	O	Head_trauma	N	N	N	N	N	N	N	7.41	N	0	45	81	1.4	4	N
C	1.08772154980727	1.03727827450697	1.14061790263319	26.6666666666667	40	2014.65852516301	A_White, Non-Hispanic	M	P	O	Head_trauma	N	N	N	N	N	N	N	7.41	N	0	45	81	1.4	4	N
C	1.08528467423718	1.03498848128196	1.13802505577183	26.6666666666667	40	2014.69547585596	A_White, Non-Hispanic	M	P	O	Head_trauma	N	N	N	N	N	N	N	7.41	N	0	45	81	1.4	4	N
C	1.08287722094504	1.03272928166555	1.13546027643421	26.6666666666667	40	2014.73242654892	A_White, Non-Hispanic	M	P	O	Head_trauma	N	N	N	N	N	N	N	7.41	N	0	45	81	1.4	4	N
C	1.08049926104293	1.03050093559194	1.13292342858833	26.6666666666667	40	2014.76937724187	A_White, Non-Hispanic	M	P	O	Head_trauma	N	N	N	N	N	N	N	7.41	N	0	45	81	1.4	4	N
C	1.0781508658503	1.02830370021647	1.13041437980729	26.6666666666667	40	2014.80632793483	A_White, Non-Hispanic	M	P	O	Head_trauma	N	N	N	N	N	N	N	7.41	N	0	45	81	1.4	4	N
C	1.07583210693987	1.02613783000275	1.12793300128072	26.6666666666667	40	2014.84327862778	A_White, Non-Hispanic	M	P	O	Head_trauma	N	N	N	N	N	N	N	7.41	N	0	45	81	1.4	4	N
C	1.07354305618339	1.02400357681527	1.12547916782081	26.6666666666667	40	2014.88022932073	A_White, Non-Hispanic	M	P	O	Head_trauma	N	N	N	N	N	N	N	7.41	N	0	45	81	1.4	4	N
C	1.07128378579734	1.021901190017	1.12305275786322	26.6666666666667	40	2014.91718001369	A_White, Non-Hispanic	M	P	O	Head_trauma	N	N	N	N	N	N	N	7.41	N	0	45	81	1.4	4	N
C	1.06905436838926	1.01983091657233	1.12065365346383	26.6666666666667	40	2014.95413070664	A_White, Non-Hispanic	M	P	O	Head_trauma	N	N	N	N	N	N	N	7.41	N	0	45	81	1.4	4	N
C	1.06685487700363	1.01779300115403	1.1182817402909	26.6666666666667	40	2014.9910813996	A_White, Non-Hispanic	M	P	O	Head_trauma	N	N	N	N	N	N	N	7.41	N	0	45	81	1.4	4	N
C	1.06468538516823	1.01578768625454	1.11593690761356	26.6666666666667	40	2015.02803209255	A_White, Non-Hispanic	M	P	O	Head_trauma	N	N	N	N	N	N	N	7.41	N	0	45	81	1.4	4	N
C	1.06254596694041	1.01381521230111	1.11361904828668	26.6666666666667	40	2015.06498278551	A_White, Non-Hispanic	M	P	O	Head_trauma	N	N	N	N	N	N	N	7.41	N	0	45	81	1.4	4	N
C	1.06043669695366	1.01187581777451	1.11132805873279	26.6666666666667	40	2015.10193347846	A_White, Non-Hispanic	M	P	O	Head_trauma	N	N	N	N	N	N	N	7.41	N	0	45	81	1.4	4	N
C	1.05835765046429	1.00996973933095	1.10906383892088	26.6666666666667	40	2015.13888417141	A_White, Non-Hispanic	M	P	O	Head_trauma	N	N	N	N	N	N	N	7.41	N	0	45	81	1.4	4	N
C	1.05630890339797	1.00809721192676	1.10682629234261	26.6666666666667	40	2015.17583486437	A_White, Non-Hispanic	M	P	O	Head_trauma	N	N	N	N	N	N	N	7.41	N	0	45	81	1.4	4	N
C	1.05429053239702	1.00625846894634	1.10461532598665	26.6666666666667	40	2015.21278555732	A_White, Non-Hispanic	M	P	O	Head_trauma	N	N	N	N	N	N	N	7.41	N	0	45	81	1.4	4	N
C	1.0523026148673	1.00445374233196	1.10243085031048	26.6666666666667	40	2015.24973625028	A_White, Non-Hispanic	M	P	O	Head_trauma	N	N	N	N	N	N	N	7.41	N	0	45	81	1.4	4	N
C	1.05034522902559	1.00268326271618	1.10027277921075	26.6666666666667	40	2015.28668694323	A_White, Non-Hispanic	M	P	O	Head_trauma	N	N	N	N	N	N	N	7.41	N	0	45	81	1.4	4	N
C	1.04841845394707	1.00094725955619	1.09814102999207	26.6666666666667	40	2015.32363763618	A_White, Non-Hispanic	M	P	O	Head_trauma	N	N	N	N	N	N	N	7.41	N	0	45	81	1.4	4	N
C	1.04652236961297	0.999245961269926	1.09603552333447	26.6666666666667	40	2015.36058832914	A_White, Non-Hispanic	M	P	O	Head_trauma	N	N	N	N	N	N	N	7.41	N	0	45	81	1.4	4	N
C	1.04465705695842	0.997579595373868	1.09395618325977	26.6666666666667	40	2015.39753902209	A_White, Non-Hispanic	M	P	O	Head_trauma	N	N	N	N	N	N	N	7.41	N	0	45	81	1.4	4	N
C	1.04282259792077	0.995948388622461	1.09190293709734	26.6666666666667	40	2015.43448971505	A_White, Non-Hispanic	M	P	O	Head_trauma	N	N	N	N	N	N	N	7.41	N	0	45	81	1.4	4	N
C	1.04101907548753	0.994352567148316	1.08987571544859	26.6666666666667	40	2015.471440408	A_White, Non-Hispanic	M	P	O	Head_trauma	N	N	N	N	N	N	N	7.41	N	0	45	81	1.4	4	N
C	1.03924657374533	0.992792356604318	1.08787445215179	26.6666666666667	40	2015.50839110096	A_White, Non-Hispanic	M	P	O	Head_trauma	N	N	N	N	N	N	N	7.41	N	0	45	81	1.4	4	N
C	1.03750517792855	0.991267982306167	1.08589908424591	26.6666666666667	40	2015.54534179391	A_White, Non-Hispanic	M	P	O	Head_trauma	N	N	N	N	N	N	N	7.41	N	0	45	81	1.4	4	N
C	1.03579497446837	0.989779669375973	1.08394955193448	26.6666666666667	40	2015.58229248686	A_White, Non-Hispanic	M	P	O	Head_trauma	N	N	N	N	N	N	N	7.41	N	0	45	81	1.4	4	N
C	1.03411605104224	0.988327642886776	1.08202579854959	26.6666666666667	40	2015.61924317982	A_White, Non-Hispanic	M	P	O	Head_trauma	N	N	N	N	N	N	N	7.41	N	0	45	81	1.4	4	N
C	1.03246849662341	0.986912128007546	1.08012777051582	26.6666666666667	40	2015.65619387277	A_White, Non-Hispanic	M	P	O	Head_trauma	N	N	N	N	N	N	N	7.41	N	0	45	81	1.4	4	N
C	1.03085240153095	0.985533350148902	1.07825541731445	26.6666666666667	40	2015.69314456573	A_White, Non-Hispanic	M	P	O	Head_trauma	N	N	N	N	N	N	N	7.41	N	0	45	81	1.4	4	N
C	1.02926785747984	0.984191535109202	1.07640869144805	26.6666666666667	40	2015.73009525868	A_White, Non-Hispanic	M	P	O	Head_trauma	N	N	N	N	N	N	N	7.41	N	0	45	81	1.4	4	N
C	1.02771495763173	0.982886909221236	1.07458754840559	26.6666666666667	40	2015.76704595163	A_White, Non-Hispanic	M	P	O	Head_trauma	N	N	N	N	N	N	N	7.41	N	0	45	81	1.4	4	N
C	1.02619379664568	0.981619699499101	1.07279194662804	26.6666666666667	40	2015.80399664459	A_White, Non-Hispanic	M	P	O	Head_trauma	N	N	N	N	N	N	N	7.41	N	0	45	81	1.4	4	N
C	1.02470447072946	0.980390133785496	1.07102184747473	26.6666666666667	40	2015.84094733754	A_White, Non-Hispanic	M	P	O	Head_trauma	N	N	N	N	N	N	N	7.41	N	0	45	81	1.4	4	N
C	1.0232470776911	0.979198440899166	1.06927721519034	26.6666666666667	40	2015.8778980305	A_White, Non-Hispanic	M	P	O	Head_trauma	N	N	N	N	N	N	N	7.41	N	0	45	81	1.4	4	N
C	1.02182171699089	0.978044850782593	1.06755801687289	26.6666666666667	40	2015.91484872345	A_White, Non-Hispanic	M	P	O	Head_trauma	N	N	N	N	N	N	N	7.41	N	0	45	81	1.4	4	N
C	1.02042848979378	0.976929594649962	1.06586422244267	26.6666666666667	40	2015.95179941641	A_White, Non-Hispanic	M	P	O	Head_trauma	N	N	N	N	N	N	N	7.41	N	0	45	81	1.4	4	N
C	1.01906749902205	0.975852905134996	1.06419580461197	26.6666666666667	40	2015.98875010936	A_White, Non-Hispanic	M	P	O	Head_trauma	N	N	N	N	N	N	N	7.41	N	0	45	81	1.4	4	N
C	1.01773884940854	0.97481501643908	1.06255273885613	26.6666666666667	40	2016.02570080231	A_White, Non-Hispanic	M	P	O	Head_trauma	N	N	N	N	N	N	N	7.41	N	0	45	81	1.4	4	N
C	1.01644264755022	0.973816164479404	1.06093500338559	26.6666666666667	40	2016.06265149527	A_White, Non-Hispanic	M	P	O	Head_trauma	N	N	N	N	N	N	N	7.41	N	0	45	81	1.4	4	N
C	1.01517900196226	0.972856587037126	1.05934257911927	26.6666666666667	40	2016.09960218822	A_White, Non-Hispanic	M	P	O	Head_trauma	N	N	N	N	N	N	N	7.41	N	0	45	81	1.4	4	N
C	1.01394802313257	0.971936523905593	1.0577754496592	26.6666666666667	40	2016.13655288118	A_White, Non-Hispanic	M	P	O	Head_trauma	N	N	N	N	N	N	N	7.41	N	0	45	81	1.4	4	N
C	1.01274982357673	0.971056217038479	1.05623360126643	26.6666666666667	40	2016.17350357413	A_White, Non-Hispanic	M	P	O	Head_trauma	N	N	N	N	N	N	N	7.41	N	0	45	81	1.4	4	N
C	1.01158451789353	0.970215910697965	1.05471702283848	26.6666666666667	40	2016.21045426708	A_White, Non-Hispanic	M	P	O	Head_trauma	N	N	N	N	N	N	N	7.41	N	0	45	81	1.4	4	N
C	1.01045222282089	0.969415851602852	1.05322570588826	26.6666666666667	40	2016.24740496004	A_White, Non-Hispanic	M	P	O	Head_trauma	N	N	N	N	N	N	N	7.41	N	0	45	81	1.4	4	N
C	1.00935305729252	0.96865628907666	1.05175964452458	26.6666666666667	40	2016.28435565299	A_White, Non-Hispanic	M	P	O	Head_trauma	N	N	N	N	N	N	N	7.41	N	0	45	81	1.4	4	N
C	1.0082871424948	0.967937475195423	1.05031883543414	26.6666666666667	40	2016.32130634595	A_White, Non-Hispanic	M	P	O	Head_trauma	N	N	N	N	N	N	N	7.41	N	0	45	81	1.4	4	N
C	1.0072546019245	0.967259664935617	1.04890327786552	26.6666666666667	40	2016.3582570389	A_White, Non-Hispanic	M	P	O	Head_trauma	N	N	N	N	N	N	N	7.41	N	0	45	81	1.4	4	N
C	1.00625556144701	0.96662311632176	1.04751297361483	26.6666666666667	40	2016.39520773186	A_White, Non-Hispanic	M	P	O	Head_trauma	N	N	N	N	N	N	N	7.41	N	0	45	81	1.4	4	N
C	1.00529014935519	0.966028090573905	1.04614792701337	26.6666666666667	40	2016.43215842481	A_White, Non-Hispanic	M	P	O	Head_trauma	N	N	N	N	N	N	N	7.41	N	0	45	81	1.4	4	N
C	1.0043584964286	0.96547485225465	1.04480814491713	26.6666666666667	40	2016.46910911776	A_White, Non-Hispanic	M	P	O	Head_trauma	N	N	N	N	N	N	N	7.41	N	0	45	81	1.4	4	N
C	1.00346073599375	0.964963669416077	1.04349363669871	26.6666666666667	40	2016.50605981072	A_White, Non-Hispanic	M	P	O	Head_trauma	N	N	N	N	N	N	N	7.41	N	0	45	81	1.4	4	N
C	1.00259700398475	0.964494813746152	1.04220441424142	26.6666666666667	40	2016.54301050367	A_White, Non-Hispanic	M	P	O	Head_trauma	N	N	N	N	N	N	N	7.41	N	0	45	81	1.4	4	N
C	1.00176743900468	0.964068560714554	1.04094049193575	26.6666666666667	40	2016.57996119663	A_White, Non-Hispanic	M	P	O	Head_trauma	N	N	N	N	N	N	N	7.41	N	0	45	81	1.4	4	N
C	1.00097218238774	0.963685189717978	1.03970188667867	26.6666666666667	40	2016.61691188958	A_White, Non-Hispanic	M	P	O	Head_trauma	N	N	N	N	N	N	N	7.41	N	0	45	81	1.4	4	N
C	1.00021137826194	0.963344984224517	1.03848861787554	26.6666666666667	40	2016.65386258253	A_White, Non-Hispanic	M	P	O	Head_trauma	N	N	N	N	N	N	N	7.41	N	0	45	81	1.4	4	N
C	0.999485163741215	0.963048217953249	1.0373007019959	26.6666666666667	40	2016.69081327549	A_White, Non-Hispanic	M	P	O	Head_trauma	N	N	N	N	N	N	N	7.41	N	0	45	81	1.4	4	N
C	0.998793357639729	0.962794714251141	1.03613798092064	26.6666666666667	40	2016.72776396844	A_White, Non-Hispanic	M	P	O	Head_trauma	N	N	N	N	N	N	N	7.41	N	0	45	81	1.4	4	N
C	0.9981353983806	0.962583756681945	1.0350000886516	26.6666666666667	40	2016.7647146614	A_White, Non-Hispanic	M	P	O	Head_trauma	N	N	N	N	N	N	N	7.41	N	0	45	81	1.4	4	N
C	0.997510706541053	0.962414601147408	1.03388665184188	26.6666666666667	40	2016.80166535435	A_White, Non-Hispanic	M	P	O	Head_trauma	N	N	N	N	N	N	N	7.41	N	0	45	81	1.4	4	N
C	0.996918707344394	0.962286507746008	1.03279730210614	26.6666666666667	40	2016.8386160473	A_White, Non-Hispanic	M	P	O	Head_trauma	N	N	N	N	N	N	N	7.41	N	0	45	81	1.4	4	N
C	0.996358830480187	0.962198740575693	1.03173167580939	26.6666666666667	40	2016.87556674026	A_White, Non-Hispanic	M	P	O	Head_trauma	N	N	N	N	N	N	N	7.41	N	0	45	81	1.4	4	N
C	0.995830509928456	0.962150567536113	1.03068941386572	26.6666666666667	40	2016.91251743321	A_White, Non-Hispanic	M	P	O	Head_trauma	N	N	N	N	N	N	N	7.41	N	0	45	81	1.4	4	N
C	0.995333183787228	0.962141260130207	1.02967016154566	26.6666666666667	40	2016.94946812617	A_White, Non-Hispanic	M	P	O	Head_trauma	N	N	N	N	N	N	N	7.41	N	0	45	81	1.4	4	N
C	0.994866294103974	0.962170093266223	1.02867356829217	26.6666666666667	40	2016.98641881912	A_White, Non-Hispanic	M	P	O	Head_trauma	N	N	N	N	N	N	N	7.41	N	0	45	81	1.4	4	N
C	0.994429286710682	0.962236345060318	1.0276992875445	26.6666666666667	40	2017.02336951208	A_White, Non-Hispanic	M	P	O	Head_trauma	N	N	N	N	N	N	N	7.41	N	0	45	81	1.4	4	N
C	0.994021611062214	0.962339296639912	1.02674697656916	26.6666666666667	40	2017.06032020503	A_White, Non-Hispanic	M	P	O	Head_trauma	N	N	N	N	N	N	N	7.41	N	0	45	81	1.4	4	N
C	0.993642720078236	0.962478231948415	1.02581629629769	26.6666666666667	40	2017.09727089798	A_White, Non-Hispanic	M	P	O	Head_trauma	N	N	N	N	N	N	N	7.41	N	0	45	81	1.4	4	N
C	0.993292069988574	0.962652437551575	1.02490691117097	26.6666666666667	40	2017.13422159094	A_White, Non-Hispanic	M	P	O	Head_trauma	N	N	N	N	N	N	N	7.41	N	0	45	81	1.4	4	N
C	0.992969120181905	0.962861202445703	1.02401848898925	26.6666666666667	40	2017.17117228389	A_White, Non-Hispanic	M	P	O	Head_trauma	N	N	N	N	N	N	N	7.41	N	0	45	81	1.4	4	N
C	0.992673333057723	0.963103817868038	1.02315070076791	26.6666666666667	40	2017.20812297685	A_White, Non-Hispanic	M	P	O	Head_trauma	N	N	N	N	N	N	N	7.41	N	0	45	81	1.4	4	N
C	0.992404173881453	0.963379577109411	1.02230322059804	26.6666666666667	40	2017.2450736698	A_White, Non-Hispanic	M	P	O	Head_trauma	N	N	N	N	N	N	N	7.41	N	0	45	81	1.4	4	N
C	0.992161110642875	0.963687775329685	1.02147572551217	26.6666666666667	40	2017.28202436275	A_White, Non-Hispanic	M	P	O	Head_trauma	N	N	N	N	N	N	N	7.41	N	0	45	81	1.4	4	N
C	0.991943613917781	0.96402770937609	1.02066789535445	26.6666666666667	40	2017.31897505571	A_White, Non-Hispanic	M	P	O	Head_trauma	N	N	N	N	N	N	N	7.41	N	0	45	81	1.4	4	N
C	0.99175115673248	0.9643986776044	1.01987941265477	26.6666666666667	40	2017.35592574866	A_White, Non-Hispanic	M	P	O	Head_trauma	N	N	N	N	N	N	N	7.41	N	0	45	81	1.4	4	N
C	0.991583214431624	0.964799979703592	1.01910996250707	26.6666666666667	40	2017.39287644162	A_White, Non-Hispanic	M	P	O	Head_trauma	N	N	N	N	N	N	N	7.41	N	0	45	81	1.4	4	N
C	0.991439264548832	0.965230916523723	1.01835923245106	26.6666666666667	40	2017.42982713457	A_White, Non-Hispanic	M	P	O	Head_trauma	N	N	N	N	N	N	N	7.41	N	0	45	81	1.4	4	N
C	0.991318786680469	0.965690789907566	1.01762691235742	26.6666666666667	40	2017.46677782753	A_White, Non-Hispanic	M	P	O	Head_trauma	N	N	N	N	N	N	N	7.41	N	0	45	81	1.4	4	N
C	0.991221262362318	0.966178902525963	1.0169126943162	26.6666666666667	40	2017.50372852048	A_White, Non-Hispanic	M	P	O	Head_trauma	N	N	N	N	N	N	N	7.41	N	0	45	81	1.4	4	N
C	0.991146174949263	0.966694557717181	1.0162162725281	26.6666666666667	40	2017.54067921343	A_White, Non-Hispanic	M	P	O	Head_trauma	N	N	N	N	N	N	N	7.41	N	0	45	81	1.4	4	N
C	0.991093009497565	0.967237059330083	1.01553734319823	26.6666666666667	40	2017.57762990639	A_White, Non-Hispanic	M	P	O	Head_trauma	N	N	N	N	N	N	N	7.41	N	0	45	81	1.4	4	N
C	0.991061252650341	0.967805711571818	1.01487560443269	26.6666666666667	40	2017.61458059934	A_White, Non-Hispanic	M	P	O	Head_trauma	N	N	N	N	N	N	N	7.41	N	0	45	81	1.4	4	N
C	0.991050392525752	0.968399818859796	1.01423075613735	26.6666666666667	40	2017.6515312923	A_White, Non-Hispanic	M	P	O	Head_trauma	N	N	N	N	N	N	N	7.41	N	0	45	81	1.4	4	N
C	0.991059918607862	0.969018685678014	1.01360249991855	26.6666666666667	40	2017.68848198525	A_White, Non-Hispanic	M	P	O	Head_trauma	N	N	N	N	N	N	N	7.41	N	0	45	81	1.4	4	N
C	0.991089321640452	0.969661616438209	1.01299053898595	26.6666666666667	40	2017.7254326782	A_White, Non-Hispanic	M	P	O	Head_trauma	N	N	N	N	N	N	N	7.41	N	0	45	81	1.4	4	N
C	0.991138093523468	0.970327915345654	1.01239457805704	26.6666666666667	40	2017.76238337116	A_White, Non-Hispanic	M	P	O	Head_trauma	N	N	N	N	N	N	N	7.41	N	0	45	81	1.4	4	N
C	0.991205727212293	0.971016886269962	1.01181432326327	26.6666666666667	40	2017.79933406411	A_White, Non-Hispanic	M	P	O	Head_trauma	N	N	N	N	N	N	N	7.41	N	0	45	81	1.4	4	N
C	0.991291716619688	0.971727832620868	1.0112494820576	26.6666666666667	40	2017.83628475707	A_White, Non-Hispanic	M	P	O	Head_trauma	N	N	N	N	N	N	N	7.41	N	0	45	81	1.4	4	N
C	0.991395556520272	0.972460057229065	1.01069976312315	26.6666666666667	40	2017.87323545002	A_White, Non-Hispanic	M	P	O	Head_trauma	N	N	N	N	N	N	N	7.41	N	0	45	81	1.4	4	N
C	0.991516742458055	0.973212862232658	1.01016487628336	26.6666666666667	40	2017.91018614298	A_White, Non-Hispanic	M	P	O	Head_trauma	N	N	N	N	N	N	N	7.41	N	0	45	81	1.4	4	N
C	0.991654770656244	0.973985548968734	1.00964453241272	26.6666666666667	40	2017.94713683593	A_White, Non-Hispanic	M	P	O	Head_trauma	N	N	N	N	N	N	N	7.41	N	0	45	81	1.4	4	N
C	0.991809137929855	0.974777417870618	1.00913844334843	26.6666666666667	40	2017.98408752888	A_White, Non-Hispanic	M	P	O	Head_trauma	N	N	N	N	N	N	N	7.41	N	0	45	81	1.4	4	N
C	0.991979341600992	0.975587768370897	1.00864632180283	26.6666666666667	40	2018.02103822184	A_White, Non-Hispanic	M	P	O	Head_trauma	N	N	N	N	N	N	N	7.41	N	0	45	81	1.4	4	N
C	0.99216487941661	0.976415898810149	1.00816788127615	26.6666666666667	40	2018.05798891479	A_White, Non-Hispanic	M	P	O	Head_trauma	N	N	N	N	N	N	N	7.41	N	0	45	81	1.4	4	N
C	0.992365249469167	0.977261106351938	1.00770283596997	26.6666666666667	40	2018.09493960775	A_White, Non-Hispanic	M	P	O	Head_trauma	N	N	N	N	N	N	N	7.41	N	0	45	81	1.4	4	N
C	0.992579950119333	0.978122686903418	1.00725090070033	26.6666666666667	40	2018.1318903007	A_White, Non-Hispanic	M	P	O	Head_trauma	N	N	N	N	N	N	N	7.41	N	0	45	81	1.4	4	N
C	0.992808479921986	0.978999935042899	1.00681179081162	26.6666666666667	40	2018.16884099365	A_White, Non-Hispanic	M	P	O	Head_trauma	N	N	N	N	N	N	N	7.41	N	0	45	81	1.4	4	N
C	0.99305033755418	0.979892143953274	1.0063852220898	26.6666666666667	40	2018.20579168661	A_White, Non-Hispanic	M	P	O	Head_trauma	N	N	N	N	N	N	N	7.41	N	0	45	81	1.4	4	N
C	0.993305021746035	0.980798605362343	1.00597091067578	26.6666666666667	40	2018.24274237956	A_White, Non-Hispanic	M	P	O	Head_trauma	N	N	N	N	N	N	N	7.41	N	0	45	81	1.4	4	N
C	0.993572031214039	0.981718609489783	1.00556857297821	26.6666666666667	40	2018.27969307252	A_White, Non-Hispanic	M	P	O	Head_trauma	N	N	N	N	N	N	N	7.41	N	0	45	81	1.4	4	N
C	0.993850864597013	0.982651445001123	1.00517792558592	26.6666666666667	40	2018.31664376547	A_White, Non-Hispanic	M	P	O	Head_trauma	N	N	N	N	N	N	N	7.41	N	0	45	81	1.4	4	N
C	0.994141020394502	0.98359639896869	1.00479868517949	26.6666666666667	40	2018.35359445843	A_White, Non-Hispanic	M	P	O	Head_trauma	N	N	N	N	N	N	N	7.41	N	0	45	81	1.4	4	N
C	0.994441996907994	0.984552756840113	1.00443056844231	26.6666666666667	40	2018.39054515138	A_White, Non-Hispanic	M	P	O	Head_trauma	N	N	N	N	N	N	N	7.41	N	0	45	81	1.4	4	N
C	0.994753292184191	0.985519802413796	1.00407329197004	26.6666666666667	40	2018.42749584433	A_White, Non-Hispanic	M	P	O	Head_trauma	N	N	N	N	N	N	N	7.41	N	0	45	81	1.4	4	N
C	0.995074403961395	0.986496817822605	1.00372657217956	26.6666666666667	40	2018.46444653729	A_White, Non-Hispanic	M	P	O	Head_trauma	N	N	N	N	N	N	N	7.41	N	0	45	81	1.4	4	N
C	0.995404829618128	0.987483083525141	1.00339012521612	26.6666666666667	40	2018.50139723024	A_White, Non-Hispanic	M	P	O	Head_trauma	N	N	N	N	N	N	N	7.41	N	0	45	81	1.4	4	N
C	0.995744066124256	0.988477878304995	1.00306366685905	26.6666666666667	40	2018.5383479232	A_White, Non-Hispanic	M	P	O	Head_trauma	N	N	N	N	N	N	N	7.41	N	0	45	81	1.4	4	N
C	0.996091609994913	0.989480479278594	1.00274691242585	26.6666666666667	40	2018.57529861615	A_White, Non-Hispanic	M	P	O	Head_trauma	N	N	N	N	N	N	N	7.41	N	0	45	81	1.4	4	N
C	0.996446957246785	0.990490161911368	1.00243957667418	26.6666666666667	40	2018.6122493091	A_White, Non-Hispanic	M	P	O	Head_trauma	N	N	N	N	N	N	N	7.41	N	0	45	81	1.4	4	N
C	0.996809603356976	0.991506200042714	1.00214137370183	26.6666666666667	40	2018.64920000206	A_White, Non-Hispanic	M	P	O	Head_trauma	N	N	N	N	N	N	N	7.41	N	0	45	81	1.4	4	N
C	0.997179043224573	0.992527865920132	1.00185201684432	26.6666666666667	40	2018.68615069501	A_White, Non-Hispanic	M	P	O	Head_trauma	N	N	N	N	N	N	N	7.41	N	0	45	81	1.4	4	N
C	0.997554771134415	0.993554430242279	1.00157121856965	26.6666666666667	40	2018.72310138797	A_White, Non-Hispanic	M	P	O	Head_trauma	N	N	N	N	N	N	N	7.41	N	0	45	81	1.4	4	N
C	0.997936280723982	0.994585162212154	1.00129869037076	26.6666666666667	40	2018.76005208092	A_White, Non-Hispanic	M	P	O	Head_trauma	N	N	N	N	N	N	N	7.41	N	0	45	81	1.4	4	N
C	0.998323064952441	0.995619329599722	1.00103414265443	26.6666666666667	40	2018.79700277387	A_White, Non-Hispanic	M	P	O	Head_trauma	N	N	N	N	N	N	N	7.41	N	0	45	81	1.4	4	N
C	0.998714616072177	0.996656198814584	1.00077728462687	26.6666666666667	40	2018.83395346683	A_White, Non-Hispanic	M	P	O	Head_trauma	N	N	N	N	N	N	N	7.41	N	0	45	81	1.4	4	N
C	0.999110425603447	0.997695034989692	1.00052782417607	26.6666666666667	40	2018.87090415978	A_White, Non-Hispanic	M	P	O	Head_trauma	N	N	N	N	N	N	N	7.41	N	0	45	81	1.4	4	N
C	0.999509984311027	0.998735102075262	1.00028546774973	26.6666666666667	40	2018.90785485274	A_White, Non-Hispanic	M	P	O	Head_trauma	N	N	N	N	N	N	N	7.41	N	0	45	81	1.4	4	N
C	0.999912782183788	0.999775662944191	1.00004992022929	26.6666666666667	40	2018.94480554569	A_White, Non-Hispanic	M	P	O	Head_trauma	N	N	N	N	N	N	N	7.41	N	0	45	81	1.4	4	N
C	1.00031830841685	0.999820884799307	1.00081597950898	26.6666666666667	40	2018.98175623865	A_White, Non-Hispanic	M	P	O	Head_trauma	N	N	N	N	N	N	N	7.41	N	0	45	81	1.4	4	N
C	1.00072605139615	0.999598062811787	1.00185531285036	26.6666666666667	40	2019.0187069316	A_White, Non-Hispanic	M	P	O	Head_trauma	N	N	N	N	N	N	N	7.41	N	0	45	81	1.4	4	N
C	1.00113549868586	0.99938115364548	1.00289292335859	26.6666666666667	40	2019.05565762455	A_White, Non-Hispanic	M	P	O	Head_trauma	N	N	N	N	N	N	N	7.41	N	0	45	81	1.4	4	N
C	1.0015461370184	0.999169854559382	1.00392807088723	26.6666666666667	40	2019.09260831751	A_White, Non-Hispanic	M	P	O	Head_trauma	N	N	N	N	N	N	N	7.41	N	0	45	81	1.4	4	N
C	1.00195745228668	0.998963860539896	1.00496001492011	26.6666666666667	40	2019.12955901046	A_White, Non-Hispanic	M	P	O	Head_trauma	N	N	N	N	N	N	N	7.41	N	0	45	81	1.4	4	N
C	1.00236892953973	0.998762864142078	1.00598801475231	26.6666666666667	40	2019.16650970342	A_White, Non-Hispanic	M	P	O	Head_trauma	N	N	N	N	N	N	N	7.41	N	0	45	81	1.4	4	N
C	1.00278005298021	0.998566555323268	1.00701132968494	26.6666666666667	40	2019.20346039637	A_White, Non-Hispanic	M	P	O	Head_trauma	N	N	N	N	N	N	N	7.41	N	0	45	81	1.4	4	N
C	1.00319030596506	0.998374621269586	1.00802921923485	26.6666666666667	40	2019.24041108932	A_White, Non-Hispanic	M	P	O	Head_trauma	N	N	N	N	N	N	N	7.41	N	0	45	81	1.4	4	N
C	1.00359917100864	0.998186746214412	1.0090409433596	26.6666666666667	40	2019.27736178228	A_White, Non-Hispanic	M	P	O	Head_trauma	N	N	N	N	N	N	N	7.41	N	0	45	81	1.4	4	N
C	1.00400612978848	0.998002611248099	1.01004576269817	26.6666666666667	40	2019.31431247523	A_White, Non-Hispanic	M	P	O	Head_trauma	N	N	N	N	N	N	N	7.41	N	0	45	81	1.4	4	N
C	1.00441066315389	0.997821894118867	1.01104293882837	26.6666666666667	40	2019.35126316819	A_White, Non-Hispanic	M	P	O	Head_trauma	N	N	N	N	N	N	N	7.41	N	0	45	81	1.4	4	N
C	1.00481225113699	0.997644269023624	1.01203173454111	26.6666666666667	40	2019.38821386114	A_White, Non-Hispanic	M	P	O	Head_trauma	N	N	N	N	N	N	N	7.41	N	0	45	81	1.4	4	N
C	1.0052103729667	0.997469406388579	1.01301141413275	26.6666666666667	40	2019.4251645541	A_White, Non-Hispanic	M	P	O	Head_trauma	N	N	N	N	N	N	N	7.41	N	0	45	81	1.4	4	N
C	1.0056045070852	0.997296972638639	1.01398124371575	26.6666666666667	40	2019.46211524705	A_White, Non-Hispanic	M	P	O	Head_trauma	N	N	N	N	N	N	N	7.41	N	0	45	81	1.4	4	N
C	1.00599413116728	0.997126629955027	1.01494049154887	26.6666666666667	40	2019.49906594	A_White, Non-Hispanic	M	P	O	Head_trauma	N	N	N	N	N	N	N	7.41	N	0	45	81	1.4	4	N
C	1.00637872214225	0.996958036020213	1.01588842838731	26.6666666666667	40	2019.53601663296	A_White, Non-Hispanic	M	P	O	Head_trauma	N	N	N	N	N	N	N	7.41	N	0	45	81	1.4	4	N
C	1.0067577562186	0.996790843749379	1.01682432785383	26.6666666666667	40	2019.57296732591	A_White, Non-Hispanic	M	P	O	Head_trauma	N	N	N	N	N	N	N	7.41	N	0	45	81	1.4	4	N
C	1.00713070891148	0.996624701007665	1.01774746683179	26.6666666666667	40	2019.60991801887	A_White, Non-Hispanic	M	P	O	Head_trauma	N	N	N	N	N	N	N	7.41	N	0	45	81	1.4	4	N
C	1.00749705507277	0.996459250312052	1.01865712588089	26.6666666666667	40	2019.64686871182	A_White, Non-Hispanic	M	P	O	Head_trauma	N	N	N	N	N	N	N	7.41	N	0	45	81	1.4	4	N
C	1.00785626892401	0.996294128517204	1.01955258967672	26.6666666666667	40	2019.68381940477	A_White, Non-Hispanic	M	P	O	Head_trauma	N	N	N	N	N	N	N	7.41	N	0	45	81	1.4	4	N
C	1.00820782409191	0.996128966483879	1.02043314747497	26.6666666666667	40	2019.72077009773	A_White, Non-Hispanic	M	P	O	Head_trauma	N	N	N	N	N	N	N	7.41	N	0	45	81	1.4	4	N
C	1.0085511936467	0.995963388729239	1.02129809360163	26.6666666666667	40	2019.75772079068	A_White, Non-Hispanic	M	P	O	Head_trauma	N	N	N	N	N	N	N	7.41	N	0	45	81	1.4	4	N
C	1.0088858501434	0.995797013057856	1.02214672797018	26.6666666666667	40	2019.79467148364	A_White, Non-Hispanic	M	P	O	Head_trauma	N	N	N	N	N	N	N	7.41	N	0	45	81	1.4	4	N
C	1.00921126566535	0.995629450171811	1.02297835662666	26.6666666666667	40	2019.83162217659	A_White, Non-Hispanic	M	P	O	Head_trauma	N	N	N	N	N	N	N	7.41	N	0	45	81	1.4	4	N
C	1.00952691187105	0.995460303259427	1.02379229232439	26.6666666666667	40	2019.86857286955	A_White, Non-Hispanic	M	P	O	Head_trauma	N	N	N	N	N	N	N	7.41	N	0	45	81	1.4	4	N
C	1.00983226004341	0.995289167560772	1.02458785512917	26.6666666666667	40	2019.9055235625	A_White, Non-Hispanic	M	P	O	Head_trauma	N	N	N	N	N	N	N	7.41	N	0	45	81	1.4	4	N
C	1.01012678114178	0.995115629908781	1.02536437305621	26.6666666666667	40	2019.94247425545	A_White, Non-Hispanic	M	P	O	Head_trauma	N	N	N	N	N	N	N	7.41	N	0	45	81	1.4	4	N
C	1.01040994585681	0.994939268244819	1.02612118274052	26.6666666666667	40	2019.97942494841	A_White, Non-Hispanic	M	P	O	Head_trauma	N	N	N	N	N	N	N	7.41	N	0	45	81	1.4	4	N
C	1.01068122466817	0.994759651107262	1.02685763014187	26.6666666666667	40	2020.01637564136	A_White, Non-Hispanic	M	P	O	Head_trauma	N	N	N	N	N	N	N	7.41	N	0	45	81	1.4	4	N
C	1.01094008790478	0.994576337091397	1.02757307128553	26.6666666666667	40	2020.05332633432	A_White, Non-Hispanic	M	P	O	Head_trauma	N	N	N	N	N	N	N	7.41	N	0	45	81	1.4	4	N
C	1.01118600580791	0.994388874279547	1.02826687304056	26.6666666666667	40	2020.09027702727	A_White, Non-Hispanic	M	P	O	Head_trauma	N	N	N	N	N	N	N	7.41	N	0	45	81	1.4	4	N
C	1.01141844859705	0.994196799639886	1.02893841393676	26.6666666666667	40	2020.12722772022	A_White, Non-Hispanic	M	P	O	Head_trauma	N	N	N	N	N	N	N	7.41	N	0	45	81	1.4	4	N
C	1.01163688653858	0.993999638392532	1.02958708502198	26.6666666666667	40	2020.16417841318	A_White, Non-Hispanic	M	P	O	Head_trauma	N	N	N	N	N	N	N	7.41	N	0	45	81	1.4	4	N
C	1.01184079001694	0.993796903341313	1.03021229076066	26.6666666666667	40	2020.20112910613	A_White, Non-Hispanic	M	P	O	Head_trauma	N	N	N	N	N	N	N	7.41	N	0	45	81	1.4	4	N
C	1.01202962960879	0.993588094170176	1.03081344997547	26.6666666666667	40	2020.23807979909	A_White, Non-Hispanic	M	P	O	Head_trauma	N	N	N	N	N	N	N	7.41	N	0	45	81	1.4	4	N
C	1.01220287615984	0.993372696702795	1.03138999683297	26.6666666666667	40	2020.27503049204	A_White, Non-Hispanic	M	P	O	Head_trauma	N	N	N	N	N	N	N	7.41	N	0	45	81	1.4	4	N
C	1.01236000086422	0.993150182124005	1.03194138187435	26.6666666666667	40	2020.311981185	A_White, Non-Hispanic	M	P	O	Head_trauma	N	N	N	N	N	N	N	7.41	N	0	45	81	1.4	4	N
C	1.01250047534679	0.992920006162358	1.03246707309255	26.6666666666667	40	2020.34893187795	A_White, Non-Hispanic	M	P	O	Head_trauma	N	N	N	N	N	N	N	7.41	N	0	45	81	1.4	4	N
C	1.01262377174801	0.992681608232706	1.03296655705622	26.6666666666667	40	2020.3858825709	A_White, Non-Hispanic	M	P	O	Head_trauma	N	N	N	N	N	N	N	7.41	N	0	45	81	1.4	4	N
C	1.01272936281166	0.992434410538297	1.03343934008154	26.6666666666667	40	2020.42283326386	A_White, Non-Hispanic	M	P	O	Head_trauma	N	N	N	N	N	N	N	7.41	N	0	45	81	1.4	4	N
C	1.01281672197487	0.992177817131649	1.03388494945137	26.6666666666667	40	2020.45978395681	A_White, Non-Hispanic	M	P	O	Head_trauma	N	N	N	N	N	N	N	7.41	N	0	45	81	1.4	4	N
C	1.01288532346128	0.99191121293487	1.03430293468274	26.6666666666667	40	2020.49673464977	A_White, Non-Hispanic	M	P	O	Head_trauma	N	N	N	N	N	N	N	7.41	N	0	45	81	1.4	4	N
C	1.0129346423765	0.991633962719201	1.0346928688413	26.6666666666667	40	2020.53368534272	A_White, Non-Hispanic	M	P	O	Head_trauma	N	N	N	N	N	N	N	7.41	N	0	45	81	1.4	4	N
C	1.01296415480633	0.991345410045	1.03505434990204	26.6666666666667	40	2020.57063603567	A_White, Non-Hispanic	M	P	O	Head_trauma	N	N	N	N	N	N	N	7.41	N	0	45	81	1.4	4	N
C	1.01297333791762	0.99104487616373	1.03538700215473	26.6666666666667	40	2020.60758672863	A_White, Non-Hispanic	M	P	O	Head_trauma	N	N	N	N	N	N	N	7.41	N	0	45	81	1.4	4	N
C	1.01296167006162	0.990731658883993	1.03569047765149	26.6666666666667	40	2020.64453742158	A_White, Non-Hispanic	M	P	O	Head_trauma	N	N	N	N	N	N	N	7.41	N	0	45	81	1.4	4	N
C	1.01292863088001	0.990405031404974	1.03596445769359	26.6666666666667	40	2020.68148811454	A_White, Non-Hispanic	M	P	O	Head_trauma	N	N	N	N	N	N	N	7.41	N	0	45	81	1.4	4	N
C	1.01287370141337	0.990064241120954	1.03620865435285	26.6666666666667	40	2020.71843880749	A_White, Non-Hispanic	M	P	O	Head_trauma	N	N	N	N	N	N	N	7.41	N	0	45	81	1.4	4	N
C	1.01279636421223	0.989708508402445	1.03642281202295	26.6666666666667	40	2020.75538950045	A_White, Non-Hispanic	M	P	O	Head_trauma	N	N	N	N	N	N	N	7.41	N	0	45	81	1.4	4	N
C	1.01269610345065	0.989337025360139	1.03660670899363	26.6666666666667	40	2020.7923401934	A_White, Non-Hispanic	M	P	O	Head_trauma	N	N	N	N	N	N	N	7.41	N	0	45	81	1.4	4	N
C	1.0125724050422	0.988948954599462	1.03676015903996	26.6666666666667	40	2020.82929088635	A_White, Non-Hispanic	M	P	O	Head_trauma	N	N	N	N	N	N	N	7.41	N	0	45	81	1.4	4	N
C	1.01242475675848	0.988543427975382	1.0368830130172	26.6666666666667	40	2020.86624157931	A_White, Non-Hispanic	M	P	O	Head_trauma	N	N	N	N	N	N	N	7.41	N	0	45	81	1.4	4	N
C	1.01225264834985	0.98811954535829	1.03697516044959	26.6666666666667	40	2020.90319227226	A_White, Non-Hispanic	M	P	O	Head_trauma	N	N	N	N	N	N	N	7.41	N	0	45	81	1.4	4	N
C	1.01205557166887	0.98767637342466	1.03703653110027	26.6666666666667	40	2020.94014296522	A_White, Non-Hispanic	M	P	O	Head_trauma	N	N	N	N	N	N	N	7.41	N	0	45	81	1.4	4	N
C	1.01183315180059	0.987213024223411	1.03706728128722	26.6666666666667	40	2020.97709365817	A_White, Non-Hispanic	M	P	O	Head_trauma	N	N	N	N	N	N	N	7.41	N	0	45	81	1.4	4	N
C	1.01158555324886	0.986728910399292	1.03706835865153	26.6666666666667	40	2021.01404435112	A_White, Non-Hispanic	M	P	O	Head_trauma	N	N	N	N	N	N	N	7.41	N	0	45	81	1.4	4	N
C	1.01131307992975	0.986223518108287	1.0370409211076	26.6666666666667	40	2021.05099504408	A_White, Non-Hispanic	M	P	O	Head_trauma	N	N	N	N	N	N	N	7.41	N	0	45	81	1.4	4	N
C	1.01101603730094	0.985696326952712	1.03698613835732	26.6666666666667	40	2021.08794573703	A_White, Non-Hispanic	M	P	O	Head_trauma	N	N	N	N	N	N	N	7.41	N	0	45	81	1.4	4	N
C	1.01069473228949	0.985146811687086	1.03690518992634	26.6666666666667	40	2021.12489642999	A_White, Non-Hispanic	M	P	O	Head_trauma	N	N	N	N	N	N	N	7.41	N	0	45	81	1.4	4	N
C	1.01034947322012	0.984574444078728	1.03679926304744	26.6666666666667	40	2021.16184712294	A_White, Non-Hispanic	M	P	O	Head_trauma	N	N	N	N	N	N	N	7.41	N	0	45	81	1.4	4	N
C	1.00998056974468	0.983978694922037	1.03666955039368	26.6666666666667	40	2021.1987978159	A_White, Non-Hispanic	M	P	O	Head_trauma	N	N	N	N	N	N	N	7.41	N	0	45	81	1.4	4	N
C	1.00958833277192	0.983359036200664	1.03651724766497	26.6666666666667	40	2021.23574850885	A_White, Non-Hispanic	M	P	O	Head_trauma	N	N	N	N	N	N	N	7.41	N	0	45	81	1.4	4	N
C	1.00917307439825	0.982714943390074	1.03634355103743	26.6666666666667	40	2021.2726992018	A_White, Non-Hispanic	M	P	O	Head_trauma	N	N	N	N	N	N	N	7.41	N	0	45	81	1.4	4	N
C	1.00873510783912	0.982045897888485	1.03614965448666	26.6666666666667	40	2021.30964989476	A_White, Non-Hispanic	M	P	O	Head_trauma	N	N	N	N	N	N	N	7.41	N	0	45	81	1.4	4	N
C	1.00827474736148	0.981351389561241	1.03593674700087	26.6666666666667	40	2021.34660058771	A_White, Non-Hispanic	M	P	O	Head_trauma	N	N	N	N	N	N	N	7.41	N	0	45	81	1.4	4	N
C	1.00779230821653	0.980630919379082	1.03570600970188	26.6666666666667	40	2021.38355128067	A_White, Non-Hispanic	M	P	O	Head_trauma	N	N	N	N	N	N	N	7.41	N	0	45	81	1.4	4	N
C	1.00728810657387	0.979884002129203	1.03545861289751	26.6666666666667	40	2021.42050197362	A_White, Non-Hispanic	M	P	O	Head_trauma	N	N	N	N	N	N	N	7.41	N	0	45	81	1.4	4	N
C	1.00676245945584	0.979110169172371	1.0351957130895	26.6666666666667	40	2021.45745266657	A_White, Non-Hispanic	M	P	O	Head_trauma	N	N	N	N	N	N	N	7.41	N	0	45	81	1.4	4	N
C	1.00621568467337	0.978308971219142	1.03491844996678	26.6666666666667	40	2021.49440335953	A_White, Non-Hispanic	M	P	O	Head_trauma	N	N	N	N	N	N	N	7.41	N	0	45	81	1.4	4	N
C	1.00564810076205	0.97747998109341	1.03462794341327	26.6666666666667	40	2021.53135405248	A_White, Non-Hispanic	M	P	O	Head_trauma	N	N	N	N	N	N	N	7.41	N	0	45	81	1.4	4	N
C	1.0050600269195	0.976622796451809	1.03432529056398	26.6666666666667	40	2021.56830474544	A_White, Non-Hispanic	M	P	O	Head_trauma	N	N	N	N	N	N	N	7.41	N	0	45	81	1.4	4	N
C	1.00445178294327	0.975737042424817	1.03401156294182	26.6666666666667	40	2021.60525543839	A_White, Non-Hispanic	M	P	O	Head_trauma	N	N	N	N	N	N	N	7.41	N	0	45	81	1.4	4	N
C	1.00382368916989	0.974822374146479	1.03368780370981	26.6666666666667	40	2021.64220613134	A_White, Non-Hispanic	M	P	O	Head_trauma	N	N	N	N	N	N	N	7.41	N	0	45	81	1.4	4	N
C	1.00317606641478	0.973878479139168	1.03335502507147	26.6666666666667	40	2021.6791568243	A_White, Non-Hispanic	M	P	O	Head_trauma	N	N	N	N	N	N	N	7.41	N	0	45	81	1.4	4	N
C	1.00250923591277	0.972905079521462	1.03301420585114	26.6666666666667	40	2021.71610751725	A_White, Non-Hispanic	M	P	O	Head_trauma	N	N	N	N	N	N	N	7.41	N	0	45	81	1.4	4	N
C	1.0018235192598	0.971901934009931	1.03266628928412	26.6666666666667	40	2021.75305821021	A_White, Non-Hispanic	M	P	O	Head_trauma	N	N	N	N	N	N	N	7.41	N	0	45	81	1.4	4	N
C	1.00111923835552	0.970868839688191	1.03231218104335	26.6666666666667	40	2021.79000890316	A_White, Non-Hispanic	M	P	O	Head_trauma	N	N	N	N	N	N	N	7.41	N	0	45	81	1.4	4	N
C	1.0003967153466	0.969805633520215	1.03195274752485	26.6666666666667	40	2021.82695959612	A_White, Non-Hispanic	M	P	O	Head_trauma	N	N	N	N	N	N	N	7.41	N	0	45	81	1.4	4	N
C	0.999656272571218	0.968712193589888	1.03158881441111	26.6666666666667	40	2021.86391028907	A_White, Non-Hispanic	M	P	O	Head_trauma	N	N	N	N	N	N	N	7.41	N	0	45	81	1.4	4	N
C	0.998898232504234	0.967588440052773	1.03122116552536	26.6666666666667	40	2021.90086098202	A_White, Non-Hispanic	M	P	O	Head_trauma	N	N	N	N	N	N	N	7.41	N	0	45	81	1.4	4	N
C	0.99812291770364	0.966434335792255	1.0308505419859	26.6666666666667	40	2021.93781167498	A_White, Non-Hispanic	M	P	O	Head_trauma	N	N	N	N	N	N	N	7.41	N	0	45	81	1.4	4	N
C	0.997330650757428	0.965249886776012	1.03047764166281	26.6666666666667	40	2021.97476236793	A_White, Non-Hispanic	M	P	O	Head_trauma	N	N	N	N	N	N	N	7.41	N	0	45	81	1.4	4	N
C	0.996521754232056	0.964035142116062	1.03010311893607	26.6666666666667	40	2022.01171306089	A_White, Non-Hispanic	M	P	O	Head_trauma	N	N	N	N	N	N	N	7.41	N	0	45	81	1.4	4	N
C	0.995696550621191	0.962790193838235	1.02972758474679	26.6666666666667	40	2022.04866375384	A_White, Non-Hispanic	M	P	O	Head_trauma	N	N	N	N	N	N	N	7.41	N	0	45	81	1.4	4	N
C	0.99485536229605	0.961515176374163	1.02935160693091	26.6666666666667	40	2022.08561444679	A_White, Non-Hispanic	M	P	O	Head_trauma	N	N	N	N	N	N	N	7.41	N	0	45	81	1.4	4	N
C	0.993998511456177	0.960210265790672	1.02897571081841	26.6666666666667	40	2022.12256513975	A_White, Non-Hispanic	M	P	O	Head_trauma	N	N	N	N	N	N	N	7.41	N	0	45	81	1.4	4	N
C	0.993126320081539	0.958875678777098	1.02860038007907	26.6666666666667	40	2022.1595158327	A_White, Non-Hispanic	M	P	O	Head_trauma	N	N	N	N	N	N	N	7.41	N	0	45	81	1.4	4	N
C	0.992239109885319	0.957511671412448	1.02822605779175	26.6666666666667	40	2022.19646652566	A_White, Non-Hispanic	M	P	O	Head_trauma	N	N	N	N	N	N	N	7.41	N	0	45	81	1.4	4	N
C	0.991337202268009	0.956118537737898	1.02785314771291	26.6666666666667	40	2022.23341721861	A_White, Non-Hispanic	M	P	O	Head_trauma	N	N	N	N	N	N	N	7.41	N	0	45	81	1.4	4	N
C	0.990420918272087	0.954696608160167	1.02748201571735	26.6666666666667	40	2022.27036791157	A_White, Non-Hispanic	M	P	O	Head_trauma	N	N	N	N	N	N	N	7.41	N	0	45	81	1.4	4	N
C	0.98949057853803	0.953246247713721	1.02711299138475	26.6666666666667	40	2022.30731860452	A_White, Non-Hispanic	M	P	O	Head_trauma	N	N	N	N	N	N	N	7.41	N	0	45	81	1.4	4	N
C	0.988546503260914	0.951767854208328	1.02674636970401	26.6666666666667	40	2022.34426929747	A_White, Non-Hispanic	M	P	O	Head_trauma	N	N	N	N	N	N	N	7.41	N	0	45	81	1.4	4	N
C	0.987589012148468	0.95026185628963	1.02638241286949	26.6666666666667	40	2022.38121999043	A_White, Non-Hispanic	M	P	O	Head_trauma	N	N	N	N	N	N	N	7.41	N	0	45	81	1.4	4	N
C	0.986618424379737	0.948728711437766	1.02602135214225	26.6666666666667	40	2022.41817068338	A_White, Non-Hispanic	M	P	O	Head_trauma	N	N	N	N	N	N	N	7.41	N	0	45	81	1.4	4	N
C	0.985635058564787	0.947168903928849	1.0256633897527	26.6666666666667	40	2022.45512137634	A_White, Non-Hispanic	M	P	O	Head_trauma	N	N	N	N	N	N	N	7.41	N	0	45	81	1.4	4	N
C	0.984639232705551	0.945582942781996	1.02530870082171	26.6666666666667	40	2022.49207206929	A_White, Non-Hispanic	M	P	O	Head_trauma	N	N	N	N	N	N	N	7.41	N	0	45	81	1.4	4	N
C	0.983631264157437	0.943971359712167	1.02495743527958	26.6666666666667	40	2022.52902276224	A_White, Non-Hispanic	M	P	O	Head_trauma	N	N	N	N	N	N	N	7.41	N	0	45	81	1.4	4	N
C	0.982611469592076	0.942334707107459	1.02460971976467	26.6666666666667	40	2022.5659734552	A_White, Non-Hispanic	M	P	O	Head_trauma	N	N	N	N	N	N	N	7.41	N	0	45	81	1.4	4	N
C	0.981580164961077	0.940673556046814	1.02426565948566	26.6666666666667	40	2022.60292414815	A_White, Non-Hispanic	M	P	O	Head_trauma	N	N	N	N	N	N	N	7.41	N	0	45	81	1.4	4	N
C	0.98053766546054	0.93898849437159	1.02392534003332	26.6666666666667	40	2022.63987484111	A_White, Non-Hispanic	M	P	O	Head_trauma	N	N	N	N	N	N	N	7.41	N	0	45	81	1.4	4	N
C	0.979484285496678	0.937280124822762	1.02358882913084	26.6666666666667	40	2022.67682553406	A_White, Non-Hispanic	M	P	O	Head_trauma	N	N	N	N	N	N	N	7.41	N	0	45	81	1.4	4	N
C	0.978420338652607	0.935549063253013	1.02325617831353	26.6666666666667	40	2022.71377622702	A_White, Non-Hispanic	M	P	O	Head_trauma	N	N	N	N	N	N	N	7.41	N	0	45	81	1.4	4	N
C	0.977346137655646	0.933795936920231	1.02292742453002	26.6666666666667	40	2022.75072691997	A_White, Non-Hispanic	M	P	O	Head_trauma	N	N	N	N	N	N	N	7.41	N	0	45	81	1.4	4	N
C	0.976261994346012	0.932021382868499	1.02260259166063	26.6666666666667	40	2022.78767761292	A_White, Non-Hispanic	M	P	O	Head_trauma	N	N	N	N	N	N	N	7.41	N	0	45	81	1.4	4	N
C	0.975168219646392	0.930226046399616	1.02228169194888	26.6666666666667	40	2022.82462830588	A_White, Non-Hispanic	M	P	O	Head_trauma	N	N	N	N	N	N	N	7.41	N	0	45	81	1.4	4	N
C	0.974065123532238	0.928410579636914	1.02196472734395	26.6666666666667	40	2022.86157899883	A_White, Non-Hispanic	M	P	O	Head_trauma	N	N	N	N	N	N	N	7.41	N	0	45	81	1.4	4	N
C	0.972953015003313	0.926575640182534	1.02165169075409	26.6666666666667	40	2022.89852969179	A_White, Non-Hispanic	M	P	O	Head_trauma	N	N	N	N	N	N	N	7.41	N	0	45	81	1.4	4	N
C	0.971832202056054	0.9247218898672	1.02134256721094	26.6666666666667	40	2022.93548038474	A_White, Non-Hispanic	M	P	O	Head_trauma	N	N	N	N	N	N	N	7.41	N	0	45	81	1.4	4	N
C	0.970702991656966	0.922849993591167	1.02103733494657	26.6666666666667	40	2022.97243107769	A_White, Non-Hispanic	M	P	O	Head_trauma	N	N	N	N	N	N	N	7.41	N	0	45	81	1.4	4	N
C	0.969565689716728	0.92096061825375	1.02073596638512	26.6666666666667	40	2023.00938177065	A_White, Non-Hispanic	M	P	O	Head_trauma	N	N	N	N	N	N	N	7.41	N	0	45	81	1.4	4	N
C	0.96842060106565	0.919054431769066	1.02043842905271	26.6666666666667	40	2023.0463324636	A_White, Non-Hispanic	M	P	O	Head_trauma	N	N	N	N	N	N	N	7.41	N	0	45	81	1.4	4	N
C	0.967268029429858	0.917132102163964	1.02014468640839	26.6666666666667	40	2023.08328315656	A_White, Non-Hispanic	M	P	O	Head_trauma	N	N	N	N	N	N	N	7.41	N	0	45	81	1.4	4	N
C	0.966108277408197	0.915194296754279	1.01985469859985	26.6666666666667	40	2023.12023384951	A_White, Non-Hispanic	M	P	O	Head_trauma	N	N	N	N	N	N	N	7.41	N	0	45	81	1.4	4	N
C	0.964941646450447	0.91324168139598	1.01956842314863	26.6666666666667	40	2023.15718454246	A_White, Non-Hispanic	M	P	O	Head_trauma	N	N	N	N	N	N	N	7.41	N	0	45	81	1.4	4	N
C	0.963768436836393	0.91127491980645	1.01928581556853	26.6666666666667	40	2023.19413523542	A_White, Non-Hispanic	M	P	O	Head_trauma	N	N	N	N	N	N	N	7.41	N	0	45	81	1.4	4	N
C	0.962588947655429	0.909294672951366	1.01900682992118	26.6666666666667	40	2023.23108592837	A_White, Non-Hispanic	M	P	O	Head_trauma	N	N	N	N	N	N	N	7.41	N	0	45	81	1.4	4	N
C	0.961403476787795	0.907301598493895	1.01873141931413	26.6666666666667	40	2023.26803662133	A_White, Non-Hispanic	M	P	O	Head_trauma	N	N	N	N	N	N	N	7.41	N	0	45	81	1.4	4	N
C	0.960212320885884	0.90529635030046	1.01845953634415	26.6666666666667	40	2023.30498731428	A_White, Non-Hispanic	M	P	O	Head_trauma	N	N	N	N	N	N	N	7.41	N	0	45	81	1.4	4	N
C	0.959015775357348	0.903279578000608	1.0181911334916	26.6666666666667	40	2023.34193800724	A_White, Non-Hispanic	M	P	O	Head_trauma	N	N	N	N	N	N	N	7.41	N	0	45	81	1.4	4	N
C	0.957814134348164	0.90125192659518	1.01792616346794	26.6666666666667	40	2023.37888870019	A_White, Non-Hispanic	M	P	O	Head_trauma	N	N	N	N	N	N	N	7.41	N	0	45	81	1.4	4	N
C	0.95660769072746	0.899214036110652	1.01766457952211	26.6666666666667	40	2023.41583939314	A_White, Non-Hispanic	M	P	O	Head_trauma	N	N	N	N	N	N	N	7.41	N	0	45	81	1.4	4	N
C	0.955396736072665	0.897166541294675	1.01740633570785	26.6666666666667	40	2023.4527900861	A_White, Non-Hispanic	M	P	O	Head_trauma	N	N	N	N	N	N	N	7.41	N	0	45	81	1.4	4	N
C	0.954181560655897	0.895110071350116	1.0171513871165	26.6666666666667	40	2023.48974077905	A_White, Non-Hispanic	M	P	O	Head_trauma	N	N	N	N	N	N	N	7.41	N	0	45	81	1.4	4	N
C	0.952962453430791	0.893045249703665	1.01689969007749	26.6666666666667	40	2023.52669147201	A_White, Non-Hispanic	M	P	O	Head_trauma	N	N	N	N	N	N	N	7.41	N	0	45	81	1.4	4	N
C	0.951739702020753	0.890972693806825	1.01665120233072	26.6666666666667	40	2023.56364216496	A_White, Non-Hispanic	M	P	O	Head_trauma	N	N	N	N	N	N	N	7.41	N	0	45	81	1.4	4	N
C	0.950513592707663	0.888893014965563	1.0164058831726	26.6666666666667	40	2023.60059285791	A_White, Non-Hispanic	M	P	O	Head_trauma	N	N	N	N	N	N	N	7.41	N	0	45	81	1.4	4	N
C	0.94928441042163	0.886806818196499	1.01616369357894	26.6666666666667	40	2023.63754355087	A_White, Non-Hispanic	M	P	O	Head_trauma	N	N	N	N	N	N	N	7.41	N	0	45	81	1.4	4	N
C	0.948052438731474	0.884714702106911	1.01592459630685	26.6666666666667	40	2023.67449424382	A_White, Non-Hispanic	M	P	O	Head_trauma	N	N	N	N	N	N	N	7.41	N	0	45	81	1.4	4	N
C	0.946817959836179	0.882617258796487	1.01568855597809	26.6666666666667	40	2023.71144493678	A_White, Non-Hispanic	M	P	O	Head_trauma	N	N	N	N	N	N	N	7.41	N	0	45	81	1.4	4	N
C	0.945581254557219	0.880515073778747	1.0154555391458	26.6666666666667	40	2023.74839562973	A_White, Non-Hispanic	M	P	O	Head_trauma	N	N	N	N	N	N	N	7.41	N	0	45	81	1.4	4	N
C	0.944342602331504	0.878408725919868	1.01522551434626	26.6666666666667	40	2023.78534632269	A_White, Non-Hispanic	M	P	O	Head_trauma	N	N	N	N	N	N	N	7.41	N	0	45	81	1.4	4	N
C	0.943102281205257	0.876298787393567	1.01499845213764	26.6666666666667	40	2023.82229701564	A_White, Non-Hispanic	M	P	O	Head_trauma	N	N	N	N	N	N	N	7.41	N	0	45	81	1.4	4	N
C	0.941860567829009	0.874185823650596	1.01477432512764	26.6666666666667	40	2023.85924770859	A_White, Non-Hispanic	M	P	O	Head_trauma	N	N	N	N	N	N	N	7.41	N	0	45	81	1.4	4	N
C	0.940617737452733	0.87207039340049	1.0145531079902	26.6666666666667	40	2023.89619840155	A_White, Non-Hispanic	M	P	O	Head_trauma	N	N	N	N	N	N	N	7.41	N	0	45	81	1.4	4	N
C	0.939374063922625	0.869953048605655	1.0143347774743	26.6666666666667	40	2023.9331490945	A_White, Non-Hispanic	M	P	O	Head_trauma	N	N	N	N	N	N	N	7.41	N	0	45	81	1.4	4	N
C	0.938129819677842	0.867834334485076	1.01411931240422	26.6666666666667	40	2023.97009978746	A_White, Non-Hispanic	M	P	O	Head_trauma	N	N	N	N	N	N	N	7.41	N	0	45	81	1.4	4	N
C	0.936885275748736	0.865714789527956	1.01390669367378	26.6666666666667	40	2024.00705048041	A_White, Non-Hispanic	M	P	O	Head_trauma	N	N	N	N	N	N	N	7.41	N	0	45	81	1.4	4	N
C	0.935640701755472	0.863594945515293	1.01369690423457	26.6666666666667	40	2024.04400117336	A_White, Non-Hispanic	M	P	O	Head_trauma	N	N	N	N	N	N	N	7.41	N	0	45	81	1.4	4	N
C	0.93439636590745	0.86147532754897	1.01348992907916	26.6666666666667	40	2024.08095186632	A_White, Non-Hispanic	M	P	O	Head_trauma	N	N	N	N	N	N	N	7.41	N	0	45	81	1.4	4	N
C	0.933152535003765	0.859356454087693	1.01328575522061	26.6666666666667	40	2024.11790255927	A_White, Non-Hispanic	M	P	O	Head_trauma	N	N	N	N	N	N	N	7.41	N	0	45	81	1.4	4	N
C	0.931909474434035	0.85723883698852	1.013084371668	26.6666666666667	40	2024.15485325223	A_White, Non-Hispanic	M	P	O	Head_trauma	N	N	N	N	N	N	N	7.41	N	0	45	81	1.4	4	N
C	0.93066744818041	0.855122981554077	1.01288576939955	26.6666666666667	40	2024.19180394518	A_White, Non-Hispanic	M	P	O	Head_trauma	N	N	N	N	N	N	N	7.41	N	0	45	81	1.4	4	N
C	0.929426718819905	0.853009386584115	1.01268994133296	26.6666666666667	40	2024.22875463814	A_White, Non-Hispanic	M	P	O	Head_trauma	N	N	N	N	N	N	N	7.41	N	0	45	81	1.4	4	N
C	0.928187536432274	0.850898527863499	1.01249687780212	26.6666666666667	40	2024.26570533109	A_White, Non-Hispanic	M	P	O	Head_trauma	N	N	N	N	N	N	N	7.41	N	0	45	81	1.4	4	N
C	0.92695000406916	0.848790657119964	1.01230651260853	26.6666666666667	40	2024.30265602404	A_White, Non-Hispanic	M	P	O	Head_trauma	N	N	N	N	N	N	N	7.41	N	0	45	81	1.4	4	N
C	0.925714121681174	0.846685867033576	1.01211874255362	26.6666666666667	40	2024.339606717	A_White, Non-Hispanic	M	P	O	Head_trauma	N	N	N	N	N	N	N	7.41	N	0	45	81	1.4	4	N
C	0.924479887068441	0.844584242020191	1.01193346864935	26.6666666666667	40	2024.37655740995	A_White, Non-Hispanic	M	P	O	Head_trauma	N	N	N	N	N	N	N	7.41	N	0	45	81	1.4	4	N
C	0.923247298034018	0.842485861738035	1.01175059670278	26.6666666666667	40	2024.41350810291	A_White, Non-Hispanic	M	P	O	Head_trauma	N	N	N	N	N	N	N	7.41	N	0	45	81	1.4	4	N
C	0.922016352383889	0.840390801362326	1.01157003704134	26.6666666666667	40	2024.45045879586	A_White, Non-Hispanic	M	P	O	Head_trauma	N	N	N	N	N	N	N	7.41	N	0	45	81	1.4	4	N
C	0.920787047926968	0.838299131842139	1.0113917042559	26.6666666666667	40	2024.48740948881	A_White, Non-Hispanic	M	P	O	Head_trauma	N	N	N	N	N	N	N	7.41	N	0	45	81	1.4	4	N
C	0.919559382475085	0.836210920140758	1.01121551696027	26.6666666666667	40	2024.52436018177	A_White, Non-Hispanic	M	P	O	Head_trauma	N	N	N	N	N	N	N	7.41	N	0	45	81	1.4	4	N
C	0.918333353843018	0.834126229460687	1.01104139756621	26.6666666666667	40	2024.56131087472	A_White, Non-Hispanic	M	P	O	Head_trauma	N	N	N	N	N	N	N	7.41	N	0	45	81	1.4	4	N
C	0.917108959848378	0.832045119454274	1.01086927207245	26.6666666666667	40	2024.59826156768	A_White, Non-Hispanic	M	P	O	Head_trauma	N	N	N	N	N	N	N	7.41	N	0	45	81	1.4	4	N
C	0.915886198311764	0.829967646421226	1.01069906986741	26.6666666666667	40	2024.63521226063	A_White, Non-Hispanic	M	P	O	Head_trauma	N	N	N	N	N	N	N	7.41	N	0	45	81	1.4	4	N
C	0.914665067056629	0.827893863493564	1.0105307235439	26.6666666666667	40	2024.67216295359	A_White, Non-Hispanic	M	P	O	Head_trauma	N	N	N	N	N	N	N	7.41	N	0	45	81	1.4	4	N
C	0.913445563909431	0.825823820809239	1.01036416872571	26.6666666666667	40	2024.70911364654	A_White, Non-Hispanic	M	P	O	Head_trauma	N	N	N	N	N	N	N	7.41	N	0	45	81	1.4	4	N
C	0.912227686699373	0.823757565674669	1.01019934390447	26.6666666666667	40	2024.74606433949	A_White, Non-Hispanic	M	P	O	Head_trauma	N	N	N	N	N	N	N	7.41	N	0	45	81	1.4	4	N
D	0.00331330776991014	0.000945204625857384	0.0116144251496748	26.6666666666667	40	2018.95277207392	A_White, Non-Hispanic	M	P	O	Head_trauma	N	N	N	N	N	N	N	6	N	0	45	81	1.4	4	N
D	0.00337697089267436	0.000967521540961049	0.0117867478161181	26.6666666666667	40	2018.95277207392	A_White, Non-Hispanic	M	P	O	Head_trauma	N	N	N	N	N	N	N	6.00456339002537	N	0	45	81	1.4	4	N
D	0.00344185726226056	0.000990365354930226	0.0119616274487008	26.6666666666667	40	2018.95277207392	A_White, Non-Hispanic	M	P	O	Head_trauma	N	N	N	N	N	N	N	6.00912678005075	N	0	45	81	1.4	4	N
D	0.00350799038258646	0.00101374850713192	0.0121391019939798	26.6666666666667	40	2018.95277207392	A_White, Non-Hispanic	M	P	O	Head_trauma	N	N	N	N	N	N	N	6.01369017007612	N	0	45	81	1.4	4	N
D	0.00357539420918239	0.00103768373058719	0.0123192099618072	26.6666666666667	40	2018.95277207392	A_White, Non-Hispanic	M	P	O	Head_trauma	N	N	N	N	N	N	N	6.0182535601015	N	0	45	81	1.4	4	N
D	0.0036440931578695	0.00106218405890284	0.0125019904336994	26.6666666666667	40	2018.95277207392	A_White, Non-Hispanic	M	P	O	Head_trauma	N	N	N	N	N	N	N	6.02281695012687	N	0	45	81	1.4	4	N
D	0.00371411211360328	0.00108726283336622	0.0126874830713249	26.6666666666667	40	2018.95277207392	A_White, Non-Hispanic	M	P	O	Head_trauma	N	N	N	N	N	N	N	6.02738034015225	N	0	45	81	1.4	4	N
D	0.00378547643948794	0.00111293371020771	0.0128757281251224	26.6666666666667	40	2018.95277207392	A_White, Non-Hispanic	M	P	O	Head_trauma	N	N	N	N	N	N	N	6.03194373017762	N	0	45	81	1.4	4	N
D	0.00385821198596412	0.00113921066803472	0.013066766443047	26.6666666666667	40	2018.95277207392	A_White, Non-Hispanic	M	P	O	Head_trauma	N	N	N	N	N	N	N	6.036507120203	N	0	45	81	1.4	4	N
D	0.00393234510017206	0.0011661080154407	0.0132606394794425	26.6666666666667	40	2018.95277207392	A_White, Non-Hispanic	M	P	O	Head_trauma	N	N	N	N	N	N	N	6.04107051022837	N	0	45	81	1.4	4	N
D	0.00400790263549573	0.0011936403987941	0.01345738930405	26.6666666666667	40	2018.95277207392	A_White, Non-Hispanic	M	P	O	Head_trauma	N	N	N	N	N	N	N	6.04563390025374	N	0	45	81	1.4	4	N
D	0.00408491196129027	0.0012218228102111	0.0136570586111495	26.6666666666667	40	2018.95277207392	A_White, Non-Hispanic	M	P	O	Head_trauma	N	N	N	N	N	N	N	6.05019729027912	N	0	45	81	1.4	4	N
D	0.00416340097279545	0.00125067059571621	0.0138596907288347	26.6666666666667	40	2018.95277207392	A_White, Non-Hispanic	M	P	O	Head_trauma	N	N	N	N	N	N	N	6.05476068030449	N	0	45	81	1.4	4	N
D	0.00424339810124046	0.00128019946359569	0.0140653296284288	26.6666666666667	40	2018.95277207392	A_White, Non-Hispanic	M	P	O	Head_trauma	N	N	N	N	N	N	N	6.05932407032987	N	0	45	81	1.4	4	N
D	0.00432493232414305	0.00131042549294816	0.0142740199340408	26.6666666666667	40	2018.95277207392	A_White, Non-Hispanic	M	P	O	Head_trauma	N	N	N	N	N	N	N	6.06388746035524	N	0	45	81	1.4	4	N
D	0.00440803317580535	0.00134136514243668	0.0144858069322596	26.6666666666667	40	2018.95277207392	A_White, Non-Hispanic	M	P	O	Head_trauma	N	N	N	N	N	N	N	6.06845085038062	N	0	45	81	1.4	4	N
D	0.00449273075801253	0.00137303525924758	0.0147007365819964	26.6666666666667	40	2018.95277207392	A_White, Non-Hispanic	M	P	O	Head_trauma	N	N	N	N	N	N	N	6.07301424040599	N	0	45	81	1.4	4	N
D	0.00457905575093695	0.00140545308826081	0.014918855524474	26.6666666666667	40	2018.95277207392	A_White, Non-Hispanic	M	P	O	Head_trauma	N	N	N	N	N	N	N	6.07757763043137	N	0	45	81	1.4	4	N
D	0.00466703942425083	0.00143863628143628	0.0151402110933599	26.6666666666667	40	2018.95277207392	A_White, Non-Hispanic	M	P	O	Head_trauma	N	N	N	N	N	N	N	6.08214102045674	N	0	45	81	1.4	4	N
D	0.00475671364845342	0.00147260290742207	0.0153648513250545	26.6666666666667	40	2018.95277207392	A_White, Non-Hispanic	M	P	O	Head_trauma	N	N	N	N	N	N	N	6.08670441048212	N	0	45	81	1.4	4	N
D	0.00484811090641595	0.00150737146138934	0.0155928249691324	26.6666666666667	40	2018.95277207392	A_White, Non-Hispanic	M	P	O	Head_trauma	N	N	N	N	N	N	N	6.09126780050749	N	0	45	81	1.4	4	N
D	0.00494126430514704	0.0015429608750989	0.0158241814989348	26.6666666666667	40	2018.95277207392	A_White, Non-Hispanic	M	P	O	Head_trauma	N	N	N	N	N	N	N	6.09583119053286	N	0	45	81	1.4	4	N
D	0.00503620758778618	0.001579390527206	0.0160589711223252	26.6666666666667	40	2018.95277207392	A_White, Non-Hispanic	M	P	O	Head_trauma	N	N	N	N	N	N	N	6.10039458055824	N	0	45	81	1.4	4	N
D	0.00513297514582563	0.0016166802538075	0.0162972447926001	26.6666666666667	40	2018.95277207392	A_White, Non-Hispanic	M	P	O	Head_trauma	N	N	N	N	N	N	N	6.10495797058361	N	0	45	81	1.4	4	N
D	0.0052316020315685	0.00165485035923852	0.0165390542195645	26.6666666666667	40	2018.95277207392	A_White, Non-Hispanic	M	P	O	Head_trauma	N	N	N	N	N	N	N	6.10952136060899	N	0	45	81	1.4	4	N
D	0.0053321239708263	0.00169392162712368	0.0167844518807743	26.6666666666667	40	2018.95277207392	A_White, Non-Hispanic	M	P	O	Head_trauma	N	N	N	N	N	N	N	6.11408475063436	N	0	45	81	1.4	4	N
D	0.00543457737585905	0.00173391533168883	0.0170334910329401	26.6666666666667	40	2018.95277207392	A_White, Non-Hispanic	M	P	O	Head_trauma	N	N	N	N	N	N	N	6.11864814065974	N	0	45	81	1.4	4	N
D	0.00553899935856542	0.00177485324933997	0.0172862257235057	26.6666666666667	40	2018.95277207392	A_White, Non-Hispanic	M	P	O	Head_trauma	N	N	N	N	N	N	N	6.12321153068511	N	0	45	81	1.4	4	N
D	0.00564542774392633	0.00181675767051546	0.0175427108023992	26.6666666666667	40	2018.95277207392	A_White, Non-Hispanic	M	P	O	Head_trauma	N	N	N	N	N	N	N	6.12777492071049	N	0	45	81	1.4	4	N
D	0.00575390108370524	0.00185965141181738	0.0178030019339536	26.6666666666667	40	2018.95277207392	A_White, Non-Hispanic	M	P	O	Head_trauma	N	N	N	N	N	N	N	6.13233831073586	N	0	45	81	1.4	4	N
D	0.00586445867041414	0.00190355782842985	0.0180671556090123	26.6666666666667	40	2018.95277207392	A_White, Non-Hispanic	M	P	O	Head_trauma	N	N	N	N	N	N	N	6.13690170076123	N	0	45	81	1.4	4	N
D	0.0059771405515454	0.00194850082682956	0.0183352291572076	26.6666666666667	40	2018.95277207392	A_White, Non-Hispanic	M	P	O	Head_trauma	N	N	N	N	N	N	N	6.14146509078661	N	0	45	81	1.4	4	N
D	0.00609198754407872	0.00199450487779678	0.0186072807594265	26.6666666666667	40	2018.95277207392	A_White, Non-Hispanic	M	P	O	Head_trauma	N	N	N	N	N	N	N	6.14602848081198	N	0	45	81	1.4	4	N
D	0.0062090412492669	0.00204159502973327	0.0188833694604628	26.6666666666667	40	2018.95277207392	A_White, Non-Hispanic	M	P	O	Head_trauma	N	N	N	N	N	N	N	6.15059187083736	N	0	45	81	1.4	4	N
D	0.00632834406770412	0.00208979692229399	0.0191635551818523	26.6666666666667	40	2018.95277207392	A_White, Non-Hispanic	M	P	O	Head_trauma	N	N	N	N	N	N	N	6.15515526086273	N	0	45	81	1.4	4	N
D	0.00644993921468522	0.00213913680034082	0.0194478987349038	26.6666666666667	40	2018.95277207392	A_White, Non-Hispanic	M	P	O	Head_trauma	N	N	N	N	N	N	N	6.15971865088811	N	0	45	81	1.4	4	N
D	0.00657387073586033	0.00218964152822559	0.0197364618339247	26.6666666666667	40	2018.95277207392	A_White, Non-Hispanic	M	P	O	Head_trauma	N	N	N	N	N	N	N	6.16428204091348	N	0	45	81	1.4	4	N
D	0.00670018352318843	0.00224133860440951	0.0200293071096381	26.6666666666667	40	2018.95277207392	A_White, Non-Hispanic	M	P	O	Head_trauma	N	N	N	N	N	N	N	6.16884543093886	N	0	45	81	1.4	4	N
D	0.00682892333119923	0.002294256176428	0.0203264981228048	26.6666666666667	40	2018.95277207392	A_White, Non-Hispanic	M	P	O	Head_trauma	N	N	N	N	N	N	N	6.17340882096423	N	0	45	81	1.4	4	N
D	0.00696013679356749	0.00234842305620864	0.0206280993780484	26.6666666666667	40	2018.95277207392	A_White, Non-Hispanic	M	P	O	Head_trauma	N	N	N	N	N	N	N	6.1779722109896	N	0	45	81	1.4	4	N
D	0.00709387144000412	0.00240386873574989	0.0209341763378806	26.6666666666667	40	2018.95277207392	A_White, Non-Hispanic	M	P	O	Head_trauma	N	N	N	N	N	N	N	6.18253560101498	N	0	45	81	1.4	4	N
D	0.00723017571347345	0.00246062340317021	0.0212447954369412	26.6666666666667	40	2018.95277207392	A_White, Non-Hispanic	M	P	O	Head_trauma	N	N	N	N	N	N	N	6.18709899104035	N	0	45	81	1.4	4	N
D	0.00736909898774152	0.00251871795913595	0.0215600240964503	26.6666666666667	40	2018.95277207392	A_White, Non-Hispanic	M	P	O	Head_trauma	N	N	N	N	N	N	N	6.19166238106573	N	0	45	81	1.4	4	N
D	0.00751069158525956	0.00257818403367595	0.0218799307388695	26.6666666666667	40	2018.95277207392	A_White, Non-Hispanic	M	P	O	Head_trauma	N	N	N	N	N	N	N	6.1962257710911	N	0	45	81	1.4	4	N
D	0.00765500479539302	0.00263905400339361	0.0222045848027878	26.6666666666667	40	2018.95277207392	A_White, Non-Hispanic	M	P	O	Head_trauma	N	N	N	N	N	N	N	6.20078916111648	N	0	45	81	1.4	4	N
D	0.00780209089300086	0.0027013610090849	0.0225340567580295	26.6666666666667	40	2018.95277207392	A_White, Non-Hispanic	M	P	O	Head_trauma	N	N	N	N	N	N	N	6.20535255114185	N	0	45	81	1.4	4	N
D	0.00795200315736989	0.0027651389737713	0.0228684181209803	26.6666666666667	40	2018.95277207392	A_White, Non-Hispanic	M	P	O	Head_trauma	N	N	N	N	N	N	N	6.20991594116723	N	0	45	81	1.4	4	N
D	0.00810479589151486	0.00283042262115883	0.0232077414701491	26.6666666666667	40	2018.95277207392	A_White, Non-Hispanic	M	P	O	Head_trauma	N	N	N	N	N	N	N	6.2144793311926	N	0	45	81	1.4	4	N
D	0.00826052444184945	0.00289724749453248	0.0235521004619604	26.6666666666667	40	2018.95277207392	A_White, Non-Hispanic	M	P	O	Head_trauma	N	N	N	N	N	N	N	6.21904272121797	N	0	45	81	1.4	4	N
D	0.00841924521823316	0.00296564997609561	0.0239015698467771	26.6666666666667	40	2018.95277207392	A_White, Non-Hispanic	M	P	O	Head_trauma	N	N	N	N	N	N	N	6.22360611124335	N	0	45	81	1.4	4	N
D	0.00858101571440539	0.00303566730676623	0.0242562254851673	26.6666666666667	40	2018.95277207392	A_White, Non-Hispanic	M	P	O	Head_trauma	N	N	N	N	N	N	N	6.22816950126872	N	0	45	81	1.4	4	N
D	0.00874589452881227	0.00310733760644032	0.0246161443644143	26.6666666666667	40	2018.95277207392	A_White, Non-Hispanic	M	P	O	Head_trauma	N	N	N	N	N	N	N	6.2327328912941	N	0	45	81	1.4	4	N
D	0.00891394138583147	0.00318069989473217	0.0249814046152662	26.6666666666667	40	2018.95277207392	A_White, Non-Hispanic	M	P	O	Head_trauma	N	N	N	N	N	N	N	6.23729628131947	N	0	45	81	1.4	4	N
D	0.00908521715740696	0.00325579411220485	0.0253520855289415	26.6666666666667	40	2018.95277207392	A_White, Non-Hispanic	M	P	O	Head_trauma	N	N	N	N	N	N	N	6.24185967134485	N	0	45	81	1.4	4	N
D	0.00925978388509953	0.00333266114210132	0.0257282675743882	26.6666666666667	40	2018.95277207392	A_White, Non-Hispanic	M	P	O	Head_trauma	N	N	N	N	N	N	N	6.24642306137022	N	0	45	81	1.4	4	N
D	0.00943770480255851	0.00341134283258722	0.0261100324157932	26.6666666666667	40	2018.95277207392	A_White, Non-Hispanic	M	P	O	Head_trauma	N	N	N	N	N	N	N	6.2509864513956	N	0	45	81	1.4	4	N
D	0.009619044358429	0.0034918820195196	0.0264974629303639	26.6666666666667	40	2018.95277207392	A_White, Non-Hispanic	M	P	O	Head_trauma	N	N	N	N	N	N	N	6.25554984142097	N	0	45	81	1.4	4	N
D	0.00980386823969547	0.00357432254975134	0.0268906432263636	26.6666666666667	40	2018.95277207392	A_White, Non-Hispanic	M	P	O	Head_trauma	N	N	N	N	N	N	N	6.26011323144634	N	0	45	81	1.4	4	N
D	0.00999224339547642	0.00365870930498596	0.0272896586614238	26.6666666666667	40	2018.95277207392	A_White, Non-Hispanic	M	P	O	Head_trauma	N	N	N	N	N	N	N	6.26467662147172	N	0	45	81	1.4	4	N
D	0.0101842380612763	0.00374508822619522	0.0276945958611292	26.6666666666667	40	2018.95277207392	A_White, Non-Hispanic	M	P	O	Head_trauma	N	N	N	N	N	N	N	6.26924001149709	N	0	45	81	1.4	4	N
D	0.0103799217837012	0.00383350633861147	0.0281055427378735	26.6666666666667	40	2018.95277207392	A_White, Non-Hispanic	M	P	O	Head_trauma	N	N	N	N	N	N	N	6.27380340152247	N	0	45	81	1.4	4	N
D	0.010579365445651	0.00392401177731049	0.0285225885100035	26.6666666666667	40	2018.95277207392	A_White, Non-Hispanic	M	P	O	Head_trauma	N	N	N	N	N	N	N	6.27836679154784	N	0	45	81	1.4	4	N
D	0.0107826412919973	0.00401665381339746	0.0289458237212487	26.6666666666667	40	2018.95277207392	A_White, Non-Hispanic	M	P	O	Head_trauma	N	N	N	N	N	N	N	6.28293018157322	N	0	45	81	1.4	4	N
D	0.0109898229557497	0.00411148288080948	0.0293753402604329	26.6666666666667	40	2018.95277207392	A_White, Non-Hispanic	M	P	O	Head_trauma	N	N	N	N	N	N	N	6.28749357159859	N	0	45	81	1.4	4	N
D	0.0112009854847314	0.00420855060375175	0.0298112313814926	26.6666666666667	40	2018.95277207392	A_White, Non-Hispanic	M	P	O	Head_trauma	N	N	N	N	N	N	N	6.29205696162397	N	0	45	81	1.4	4	N
D	0.0114162053687611	0.00430790982477893	0.0302535917237817	26.6666666666667	40	2018.95277207392	A_White, Non-Hispanic	M	P	O	Head_trauma	N	N	N	N	N	N	N	6.29662035164934	N	0	45	81	1.4	4	N
D	0.0116355605673612	0.00440961463353995	0.0307025173326871	26.6666666666667	40	2018.95277207392	A_White, Non-Hispanic	M	P	O	Head_trauma	N	N	N	N	N	N	N	6.30118374167471	N	0	45	81	1.4	4	N
D	0.0118591305379983	0.0045137203962005	0.0311581056805532	26.6666666666667	40	2018.95277207392	A_White, Non-Hispanic	M	P	O	Head_trauma	N	N	N	N	N	N	N	6.30574713170009	N	0	45	81	1.4	4	N
D	0.0120869962648631	0.00462028378555819	0.0316204556879108	26.6666666666667	40	2018.95277207392	A_White, Non-Hispanic	M	P	O	Head_trauma	N	N	N	N	N	N	N	6.31031052172546	N	0	45	81	1.4	4	N
D	0.0123192402882067	0.00472936281186893	0.0320896677450302	26.6666666666667	40	2018.95277207392	A_White, Non-Hispanic	M	P	O	Head_trauma	N	N	N	N	N	N	N	6.31487391175084	N	0	45	81	1.4	4	N
D	0.01255594673424	0.00484101685440007	0.0325658437337976	26.6666666666667	40	2018.95277207392	A_White, Non-Hispanic	M	P	O	Head_trauma	N	N	N	N	N	N	N	6.31943730177621	N	0	45	81	1.4	4	N
D	0.0127972013456052	0.00495530669372634	0.0330490870499094	26.6666666666667	40	2018.95277207392	A_White, Non-Hispanic	M	P	O	Head_trauma	N	N	N	N	N	N	N	6.32400069180159	N	0	45	81	1.4	4	N
D	0.0130430915124353	0.0050722945447883	0.0335395026254063	26.6666666666667	40	2018.95277207392	A_White, Non-Hispanic	M	P	O	Head_trauma	N	N	N	N	N	N	N	6.32856408182696	N	0	45	81	1.4	4	N
D	0.0132937063040107	0.00519204409073032	0.034037196951545	26.6666666666667	40	2018.95277207392	A_White, Non-Hispanic	M	P	O	Head_trauma	N	N	N	N	N	N	N	6.33312747185234	N	0	45	81	1.4	4	N
D	0.0135491365010209	0.00531462051753486	0.0345422781020024	26.6666666666667	40	2018.95277207392	A_White, Non-Hispanic	M	P	O	Head_trauma	N	N	N	N	N	N	N	6.33769086187771	N	0	45	81	1.4	4	N
D	0.0138094746284493	0.00544009054947464	0.0350548557564362	26.6666666666667	40	2018.95277207392	A_White, Non-Hispanic	M	P	O	Head_trauma	N	N	N	N	N	N	N	6.34225425190308	N	0	45	81	1.4	4	N
D	0.0140748149890897	0.00556852248540045	0.035575041224397	26.6666666666667	40	2018.95277207392	A_White, Non-Hispanic	M	P	O	Head_trauma	N	N	N	N	N	N	N	6.34681764192846	N	0	45	81	1.4	4	N
D	0.0143452536977033	0.00569998623588304	0.0361029474695899	26.6666666666667	40	2018.95277207392	A_White, Non-Hispanic	M	P	O	Head_trauma	N	N	N	N	N	N	N	6.35138103195383	N	0	45	81	1.4	4	N
D	0.0146208887158363	0.00583455336123189	0.0366386891345073	26.6666666666667	40	2018.95277207392	A_White, Non-Hispanic	M	P	O	Head_trauma	N	N	N	N	N	N	N	6.35594442197921	N	0	45	81	1.4	4	N
D	0.0149018198873053	0.00597229711041013	0.0371823825654313	26.6666666666667	40	2018.95277207392	A_White, Non-Hispanic	M	P	O	Head_trauma	N	N	N	N	N	N	N	6.36050781200458	N	0	45	81	1.4	4	N
D	0.0151881489743619	0.00611329246086526	0.0377341458377997	26.6666666666667	40	2018.95277207392	A_White, Non-Hispanic	M	P	O	Head_trauma	N	N	N	N	N	N	N	6.36507120202996	N	0	45	81	1.4	4	N
D	0.0154799796945551	0.00625761615930004	0.0382940987819623	26.6666666666667	40	2018.95277207392	A_White, Non-Hispanic	M	P	O	Head_trauma	N	N	N	N	N	N	N	6.36963459205533	N	0	45	81	1.4	4	N
D	0.0157774177583028	0.00640534676340445	0.0388623630093217	26.6666666666667	40	2018.95277207392	A_White, Non-Hispanic	M	P	O	Head_trauma	N	N	N	N	N	N	N	6.37419798208071	N	0	45	81	1.4	4	N
D	0.01608057090718	0.00655656468456932	0.039439061938856	26.6666666666667	40	2018.95277207392	A_White, Non-Hispanic	M	P	O	Head_trauma	N	N	N	N	N	N	N	6.37876137210608	N	0	45	81	1.4	4	N
D	0.0163895489529504	0.00671135223160929	0.0400243208240534	26.6666666666667	40	2018.95277207392	A_White, Non-Hispanic	M	P	O	Head_trauma	N	N	N	N	N	N	N	6.38332476213145	N	0	45	81	1.4	4	N
D	0.0167044638173399	0.0068697936555134	0.0406182667802361	26.6666666666667	40	2018.95277207392	A_White, Non-Hispanic	M	P	O	Head_trauma	N	N	N	N	N	N	N	6.38788815215683	N	0	45	81	1.4	4	N
D	0.0170254295725805	0.0070319751952523	0.0412210288123034	26.6666666666667	40	2018.95277207392	A_White, Non-Hispanic	M	P	O	Head_trauma	N	N	N	N	N	N	N	6.3924515421822	N	0	45	81	1.4	4	N
D	0.0173525624827298	0.00719798512466363	0.0418327378428854	26.6666666666667	40	2018.95277207392	A_White, Non-Hispanic	M	P	O	Head_trauma	N	N	N	N	N	N	N	6.39701493220758	N	0	45	81	1.4	4	N
D	0.0176859810457877	0.00736791380044349	0.0424535267409254	26.6666666666667	40	2018.95277207392	A_White, Non-Hispanic	M	P	O	Head_trauma	N	N	N	N	N	N	N	6.40157832223295	N	0	45	81	1.4	4	N
D	0.0180258060366163	0.00754185371126627	0.0430835303506776	26.6666666666667	40	2018.95277207392	A_White, Non-Hispanic	M	P	O	Head_trauma	N	N	N	N	N	N	N	6.40614171225833	N	0	45	81	1.4	4	N
D	0.0183721605506928	0.00771989952806508	0.0437228855211581	26.6666666666667	40	2018.95277207392	A_White, Non-Hispanic	M	P	O	Head_trauma	N	N	N	N	N	N	N	6.4107051022837	N	0	45	81	1.4	4	N
D	0.018725170048695	0.00790214815549344	0.0443717311360189	26.6666666666667	40	2018.95277207392	A_White, Non-Hispanic	M	P	O	Head_trauma	N	N	N	N	N	N	N	6.41526849230908	N	0	45	81	1.4	4	N
D	0.0190849624019485	0.00808869878460159	0.0450302081438835	26.6666666666667	40	2018.95277207392	A_White, Non-Hispanic	M	P	O	Head_trauma	N	N	N	N	N	N	N	6.41983188233445	N	0	45	81	1.4	4	N
D	0.0194516679387477	0.00827965294675373	0.0456984595891369	26.6666666666667	40	2018.95277207392	A_White, Non-Hispanic	M	P	O	Head_trauma	N	N	N	N	N	N	N	6.42439527235982	N	0	45	81	1.4	4	N
D	0.0198254194915613	0.00847511456881327	0.0463766306431672	26.6666666666667	40	2018.95277207392	A_White, Non-Hispanic	M	P	O	Head_trauma	N	N	N	N	N	N	N	6.4289586623852	N	0	45	81	1.4	4	N
D	0.0202063524451504	0.00867519002963008	0.0470648686360874	26.6666666666667	40	2018.95277207392	A_White, Non-Hispanic	M	P	O	Head_trauma	N	N	N	N	N	N	N	6.43352205241057	N	0	45	81	1.4	4	N
D	0.0205946047856106	0.00887998821785825	0.0477633230889346	26.6666666666667	40	2018.95277207392	A_White, Non-Hispanic	M	P	O	Head_trauma	N	N	N	N	N	N	N	6.43808544243595	N	0	45	81	1.4	4	N
D	0.0209903171503513	0.00908962059113322	0.048472145746339	26.6666666666667	40	2018.95277207392	A_White, Non-Hispanic	M	P	O	Head_trauma	N	N	N	N	N	N	N	6.44264883246132	N	0	45	81	1.4	4	N
D	0.0213936328790435	0.00930420123664626	0.0491914906097052	26.6666666666667	40	2018.95277207392	A_White, Non-Hispanic	M	P	O	Head_trauma	N	N	N	N	N	N	N	6.4472122224867	N	0	45	81	1.4	4	N
D	0.0218046980655378	0.00952384693314167	0.0499215139708711	26.6666666666667	40	2018.95277207392	A_White, Non-Hispanic	M	P	O	Head_trauma	N	N	N	N	N	N	N	6.45177561251207	N	0	45	81	1.4	4	N
D	0.0222236616107864	0.00974867721437664	0.0506623744462874	26.6666666666667	40	2018.95277207392	A_White, Non-Hispanic	M	P	O	Head_trauma	N	N	N	N	N	N	N	6.45633900253745	N	0	45	81	1.4	4	N
D	0.022650675276781	0.00997881443407527	0.051414233011712	26.6666666666667	40	2018.95277207392	A_White, Non-Hispanic	M	P	O	Head_trauma	N	N	N	N	N	N	N	6.46090239256282	N	0	45	81	1.4	4	N
D	0.0230858937415231	0.0102143838324096	0.0521772530374129	26.6666666666667	40	2018.95277207392	A_White, Non-Hispanic	M	P	O	Head_trauma	N	N	N	N	N	N	N	6.4654657825882	N	0	45	81	1.4	4	N
D	0.0235294746550541	0.0104555136040485	0.0529516003239154	26.6666666666667	40	2018.95277207392	A_White, Non-Hispanic	M	P	O	Head_trauma	N	N	N	N	N	N	N	6.47002917261357	N	0	45	81	1.4	4	N
D	0.023981578696564	0.0107023349678081	0.053737443138287	26.6666666666667	40	2018.95277207392	A_White, Non-Hispanic	M	P	O	Head_trauma	N	N	N	N	N	N	N	6.47459256263894	N	0	45	81	1.4	4	N
D	0.02444236963259	0.0109549822379404	0.0545349522509565	26.6666666666667	40	2018.95277207392	A_White, Non-Hispanic	M	P	O	Head_trauma	N	N	N	N	N	N	N	6.47915595266432	N	0	45	81	1.4	4	N
D	0.0249120143763404	0.011213592897101	0.0553443009731015	26.6666666666667	40	2018.95277207392	A_White, Non-Hispanic	M	P	O	Head_trauma	N	N	N	N	N	N	N	6.48371934268969	N	0	45	81	1.4	4	N
D	0.0253906830481577	0.0114783076710358	0.0561656651946002	26.6666666666667	40	2018.95277207392	A_White, Non-Hispanic	M	P	O	Head_trauma	N	N	N	N	N	N	N	6.48828273271507	N	0	45	81	1.4	4	N
D	0.0258785490371377	0.0117492706050218	0.0569992234225418	26.6666666666667	40	2018.95277207392	A_White, Non-Hispanic	M	P	O	Head_trauma	N	N	N	N	N	N	N	6.49284612274044	N	0	45	81	1.4	4	N
D	0.0263757890639383	0.0120266291421105	0.0578451568203327	26.6666666666667	40	2018.95277207392	A_White, Non-Hispanic	M	P	O	Head_trauma	N	N	N	N	N	N	N	6.49740951276582	N	0	45	81	1.4	4	N
D	0.0268825832447959	0.0123105342032116	0.0587036492473939	26.6666666666667	40	2018.95277207392	A_White, Non-Hispanic	M	P	O	Head_trauma	N	N	N	N	N	N	N	6.50197290279119	N	0	45	81	1.4	4	N
D	0.0273991151567647	0.0126011402690588	0.0595748872994432	26.6666666666667	40	2018.95277207392	A_White, Non-Hispanic	M	P	O	Head_trauma	N	N	N	N	N	N	N	6.50653629281657	N	0	45	81	1.4	4	N
D	0.0279255719042165	0.0128986054641071	0.060459060349401	26.6666666666667	40	2018.95277207392	A_White, Non-Hispanic	M	P	O	Head_trauma	N	N	N	N	N	N	N	6.51109968284194	N	0	45	81	1.4	4	N
D	0.028462144186618	0.0132030916424036	0.061356360588917	26.6666666666667	40	2018.95277207392	A_White, Non-Hispanic	M	P	O	Head_trauma	N	N	N	N	N	N	N	6.51566307286731	N	0	45	81	1.4	4	N
D	0.0290090263676037	0.0135147644754754	0.0622669830705081	26.6666666666667	40	2018.95277207392	A_White, Non-Hispanic	M	P	O	Head_trauma	N	N	N	N	N	N	N	6.52022646289269	N	0	45	81	1.4	4	N
D	0.0295664165453833	0.013833793542288	0.063191125750351	26.6666666666667	40	2018.95277207392	A_White, Non-Hispanic	M	P	O	Head_trauma	N	N	N	N	N	N	N	6.52478985291806	N	0	45	81	1.4	4	N
D	0.0301345166245008	0.0141603524213195	0.0641289895317238	26.6666666666667	40	2018.95277207392	A_White, Non-Hispanic	M	P	O	Head_trauma	N	N	N	N	N	N	N	6.52935324294344	N	0	45	81	1.4	4	N
D	0.0307135323889661	0.0144946187847962	0.0650807783090881	26.6666666666667	40	2018.95277207392	A_White, Non-Hispanic	M	P	O	Head_trauma	N	N	N	N	N	N	N	6.53391663296881	N	0	45	81	1.4	4	N
D	0.0313036735768023	0.0148367744951505	0.0660466990128672	26.6666666666667	40	2018.95277207392	A_White, Non-Hispanic	M	P	O	Head_trauma	N	N	N	N	N	N	N	6.53848002299419	N	0	45	81	1.4	4	N
D	0.0319051539560141	0.0151870057037397	0.0670269616548772	26.6666666666667	40	2018.95277207392	A_White, Non-Hispanic	M	P	O	Head_trauma	N	N	N	N	N	N	N	6.54304341301956	N	0	45	81	1.4	4	N
D	0.0325181914020239	0.0155455029518912	0.0680217793744665	26.6666666666667	40	2018.95277207392	A_White, Non-Hispanic	M	P	O	Head_trauma	N	N	N	N	N	N	N	6.54760680304494	N	0	45	81	1.4	4	N
D	0.0331430079765957	0.0159124612743218	0.0690313684853573	26.6666666666667	40	2018.95277207392	A_White, Non-Hispanic	M	P	O	Head_trauma	N	N	N	N	N	N	N	6.55217019307031	N	0	45	81	1.4	4	N
D	0.0337798300082679	0.0162880803049848	0.0700559485231826	26.6666666666667	40	2018.95277207392	A_White, Non-Hispanic	M	P	O	Head_trauma	N	N	N	N	N	N	N	6.55673358309568	N	0	45	81	1.4	4	N
D	0.0344288881743392	0.0166725643854078	0.0710957422937647	26.6666666666667	40	2018.95277207392	A_White, Non-Hispanic	M	P	O	Head_trauma	N	N	N	N	N	N	N	6.56129697312106	N	0	45	81	1.4	4	N
D	0.0350904175844302	0.0170661226755774	0.0721509759221295	26.6666666666667	40	2018.95277207392	A_White, Non-Hispanic	M	P	O	Head_trauma	N	N	N	N	N	N	N	6.56586036314643	N	0	45	81	1.4	4	N
D	0.035764657865642	0.0174689692674237	0.0732218789022502	26.6666666666667	40	2018.95277207392	A_White, Non-Hispanic	M	P	O	Head_trauma	N	N	N	N	N	N	N	6.57042375317181	N	0	45	81	1.4	4	N
D	0.0364518532493594	0.0178813233009766	0.074308684147569	26.6666666666667	40	2018.95277207392	A_White, Non-Hispanic	M	P	O	Head_trauma	N	N	N	N	N	N	N	6.57498714319718	N	0	45	81	1.4	4	N
D	0.0371522526597228	0.0183034090832493	0.0754116280422903	26.6666666666667	40	2018.95277207392	A_White, Non-Hispanic	M	P	O	Head_trauma	N	N	N	N	N	N	N	6.57955053322256	N	0	45	81	1.4	4	N
D	0.0378661098037898	0.0187354562099102	0.0765309504934409	26.6666666666667	40	2018.95277207392	A_White, Non-Hispanic	M	P	O	Head_trauma	N	N	N	N	N	N	N	6.58411392324793	N	0	45	81	1.4	4	N
D	0.0385936832634398	0.019177699689816	0.0776668949837436	26.6666666666667	40	2018.95277207392	A_White, Non-Hispanic	M	P	O	Head_trauma	N	N	N	N	N	N	N	6.58867731327331	N	0	45	81	1.4	4	N
D	0.039335236589043	0.0196303800724691	0.0788197086253039	26.6666666666667	40	2018.95277207392	A_White, Non-Hispanic	M	P	O	Head_trauma	N	N	N	N	N	N	N	6.59324070329868	N	0	45	81	1.4	4	N
D	0.0400910383949199	0.0200937435784616	0.0799896422140964	26.6666666666667	40	2018.95277207392	A_White, Non-Hispanic	M	P	O	Head_trauma	N	N	N	N	N	N	N	6.59780409332406	N	0	45	81	1.4	4	N
D	0.0408613624566505	0.0205680422329893	0.0811769502853219	26.6666666666667	40	2018.95277207392	A_White, Non-Hispanic	M	P	O	Head_trauma	N	N	N	N	N	N	N	6.60236748334943	N	0	45	81	1.4	4	N
D	0.0416464878102369	0.02105353400249	0.0823818911695813	26.6666666666667	40	2018.95277207392	A_White, Non-Hispanic	M	P	O	Head_trauma	N	N	N	N	N	N	N	6.6069308733748	N	0	45	81	1.4	4	N
D	0.0424466988531819	0.0215504829344943	0.0836047270499367	26.6666666666667	40	2018.95277207392	A_White, Non-Hispanic	M	P	O	Head_trauma	N	N	N	N	N	N	N	6.61149426340018	N	0	45	81	1.4	4	N
D	0.0432622854475113	0.0220591593007564	0.0848457240198527	26.6666666666667	40	2018.95277207392	A_White, Non-Hispanic	M	P	O	Head_trauma	N	N	N	N	N	N	N	6.61605765342555	N	0	45	81	1.4	4	N
D	0.0440935430247633	0.0225798397437371	0.0861051521420084	26.6666666666667	40	2018.95277207392	A_White, Non-Hispanic	M	P	O	Head_trauma	N	N	N	N	N	N	N	6.62062104345093	N	0	45	81	1.4	4	N
D	0.0449407726930071	0.0231128074265265	0.0873832855080411	26.6666666666667	40	2018.95277207392	A_White, Non-Hispanic	M	P	O	Head_trauma	N	N	N	N	N	N	N	6.6251844334763	N	0	45	81	1.4	4	N
D	0.0458042813459179	0.0236583521862825	0.0886804022992133	26.6666666666667	40	2018.95277207392	A_White, Non-Hispanic	M	P	O	Head_trauma	N	N	N	N	N	N	N	6.62974782350168	N	0	45	81	1.4	4	N
D	0.0466843817739355	0.0242167706912596	0.0899967848479968	26.6666666666667	40	2018.95277207392	A_White, Non-Hispanic	M	P	O	Head_trauma	N	N	N	N	N	N	N	6.63431121352705	N	0	45	81	1.4	4	N
D	0.0475813927775713	0.0247883666015234	0.0913327197006348	26.6666666666667	40	2018.95277207392	A_White, Non-Hispanic	M	P	O	Head_trauma	N	N	N	N	N	N	N	6.63887460355243	N	0	45	81	1.4	4	N
D	0.0484956392828917	0.0253734507334307	0.0926884976806762	26.6666666666667	40	2018.95277207392	A_White, Non-Hispanic	M	P	O	Head_trauma	N	N	N	N	N	N	N	6.6434379935778	N	0	45	81	1.4	4	N
D	0.0494274524592088	0.0259723412279561	0.0940644139534741	26.6666666666667	40	2018.95277207392	A_White, Non-Hispanic	M	P	O	Head_trauma	N	N	N	N	N	N	N	6.64800138360317	N	0	45	81	1.4	4	N
D	0.0503771698390445	0.0265853637229662	0.0954607680917138	26.6666666666667	40	2018.95277207392	A_White, Non-Hispanic	M	P	O	Head_trauma	N	N	N	N	N	N	N	6.65256477362855	N	0	45	81	1.4	4	N
D	0.0513451354404001	0.027212851529528	0.0968778641419633	26.6666666666667	40	2018.95277207392	A_White, Non-Hispanic	M	P	O	Head_trauma	N	N	N	N	N	N	N	6.65712816365392	N	0	45	81	1.4	4	N
D	0.0523316998913616	0.0278551458123361	0.0983160106922397	26.6666666666667	40	2018.95277207392	A_White, Non-Hispanic	M	P	O	Head_trauma	N	N	N	N	N	N	N	6.6616915536793	N	0	45	81	1.4	4	N
D	0.0533372205571129	0.0285125957743689	0.0997755209406595	26.6666666666667	40	2018.95277207392	A_White, Non-Hispanic	M	P	O	Head_trauma	N	N	N	N	N	N	N	6.66625494370467	N	0	45	81	1.4	4	N
D	0.0543620616693896	0.0291855588458643	0.101256712765166	26.6666666666667	40	2018.95277207392	A_White, Non-Hispanic	M	P	O	Head_trauma	N	N	N	N	N	N	N	6.67081833373005	N	0	45	81	1.4	4	N
D	0.0554065944584062	0.029874400877707	0.102759908794326	26.6666666666667	40	2018.95277207392	A_White, Non-Hispanic	M	P	O	Head_trauma	N	N	N	N	N	N	N	6.67538172375542	N	0	45	81	1.4	4	N
D	0.0564711972873318	0.0305794963393437	0.104285436479272	26.6666666666667	40	2018.95277207392	A_White, Non-Hispanic	M	P	O	Head_trauma	N	N	N	N	N	N	N	6.6799451137808	N	0	45	81	1.4	4	N
D	0.0575562557893506	0.0313012285213244	0.105833628166777	26.6666666666667	40	2018.95277207392	A_White, Non-Hispanic	M	P	O	Head_trauma	N	N	N	N	N	N	N	6.68450850380617	N	0	45	81	1.4	4	N
D	0.0586621630073391	0.0320399897425653	0.107404821173457	26.6666666666667	40	2018.95277207392	A_White, Non-Hispanic	M	P	O	Head_trauma	N	N	N	N	N	N	N	6.68907189383154	N	0	45	81	1.4	4	N
D	0.0597893195362516	0.0327961815624657	0.108999357861197	26.6666666666667	40	2018.95277207392	A_White, Non-Hispanic	M	P	O	Head_trauma	N	N	N	N	N	N	N	6.69363528385692	N	0	45	81	1.4	4	N
D	0.0609381336682177	0.0335702149979631	0.110617585713731	26.6666666666667	40	2018.95277207392	A_White, Non-Hispanic	M	P	O	Head_trauma	N	N	N	N	N	N	N	6.69819867388229	N	0	45	81	1.4	4	N
D	0.0621090215404426	0.0343625107456616	0.11225985741447	26.6666666666667	40	2018.95277207392	A_White, Non-Hispanic	M	P	O	Head_trauma	N	N	N	N	N	N	N	6.70276206390767	N	0	45	81	1.4	4	N
D	0.0633024072859515	0.0351734994091422	0.11392653092558	26.6666666666667	40	2018.95277207392	A_White, Non-Hispanic	M	P	O	Head_trauma	N	N	N	N	N	N	N	6.70732545393304	N	0	45	81	1.4	4	N
D	0.0645187231872134	0.036003621731563	0.115617969568296	26.6666666666667	40	2018.95277207392	A_White, Non-Hispanic	M	P	O	Head_trauma	N	N	N	N	N	N	N	6.71188884395842	N	0	45	81	1.4	4	N
D	0.0657584098327325	0.0368533288336897	0.117334542104556	26.6666666666667	40	2018.95277207392	A_White, Non-Hispanic	M	P	O	Head_trauma	N	N	N	N	N	N	N	6.71645223398379	N	0	45	81	1.4	4	N
D	0.0670219162766493	0.0377230824574701	0.119076622819954	26.6666666666667	40	2018.95277207392	A_White, Non-Hispanic	M	P	O	Head_trauma	N	N	N	N	N	N	N	6.72101562400917	N	0	45	81	1.4	4	N
D	0.0683097002013896	0.0386133552152687	0.120844591607998	26.6666666666667	40	2018.95277207392	A_White, Non-Hispanic	M	P	O	Head_trauma	N	N	N	N	N	N	N	6.72557901403454	N	0	45	81	1.4	4	N
D	0.0696222280834662	0.0395246308449173	0.12263883405579	26.6666666666667	40	2018.95277207392	A_White, Non-Hispanic	M	P	O	Head_trauma	N	N	N	N	N	N	N	6.73014240405991	N	0	45	81	1.4	4	N
D	0.0709599753624389	0.04045740447068	0.124459741531049	26.6666666666667	40	2018.95277207392	A_White, Non-Hispanic	M	P	O	Head_trauma	N	N	N	N	N	N	N	6.73470579408529	N	0	45	81	1.4	4	N
D	0.072323426613139	0.0414121828702956	0.126307711270588	26.6666666666667	40	2018.95277207392	A_White, Non-Hispanic	M	P	O	Head_trauma	N	N	N	N	N	N	N	6.73926918411066	N	0	45	81	1.4	4	N
D	0.0737130757212042	0.0423894847482234	0.128183146470251	26.6666666666667	40	2018.95277207392	A_White, Non-Hispanic	M	P	O	Head_trauma	N	N	N	N	N	N	N	6.74383257413604	N	0	45	81	1.4	4	N
D	0.075129426061968	0.0433898410152209	0.13008645637629	26.6666666666667	40	2018.95277207392	A_White, Non-Hispanic	M	P	O	Head_trauma	N	N	N	N	N	N	N	6.74839596416141	N	0	45	81	1.4	4	N
D	0.0765729906828034	0.0444137950744194	0.132018056378294	26.6666666666667	40	2018.95277207392	A_White, Non-Hispanic	M	P	O	Head_trauma	N	N	N	N	N	N	N	6.75295935418679	N	0	45	81	1.4	4	N
D	0.0780442924889724	0.0454619031140309	0.133978368103654	26.6666666666667	40	2018.95277207392	A_White, Non-Hispanic	M	P	O	Head_trauma	N	N	N	N	N	N	N	6.75752274421216	N	0	45	81	1.4	4	N
D	0.0795438644330261	0.0465347344068249	0.135967819513582	26.6666666666667	40	2018.95277207392	A_White, Non-Hispanic	M	P	O	Head_trauma	N	N	N	N	N	N	N	6.76208613423754	N	0	45	81	1.4	4	N
D	0.0810722497078628	0.0476328716165499	0.137986845000762	26.6666666666667	40	2018.95277207392	A_White, Non-Hispanic	M	P	O	Head_trauma	N	N	N	N	N	N	N	6.76664952426291	N	0	45	81	1.4	4	N
D	0.0826300019434975	0.0487569111114416	0.140035885488656	26.6666666666667	40	2018.95277207392	A_White, Non-Hispanic	M	P	O	Head_trauma	N	N	N	N	N	N	N	6.77121291428828	N	0	45	81	1.4	4	N
D	0.0842176854075903	0.0499074632849652	0.142115388532451	26.6666666666667	40	2018.95277207392	A_White, Non-Hispanic	M	P	O	Head_trauma	N	N	N	N	N	N	N	6.77577630431366	N	0	45	81	1.4	4	N
D	0.0858358752098492	0.0510851528839749	0.144225808421766	26.6666666666667	40	2018.95277207392	A_White, Non-Hispanic	M	P	O	Head_trauma	N	N	N	N	N	N	N	6.78033969433903	N	0	45	81	1.4	4	N
D	0.0874851575103604	0.0522906193444455	0.146367606285114	26.6666666666667	40	2018.95277207392	A_White, Non-Hispanic	M	P	O	Head_trauma	N	N	N	N	N	N	N	6.78490308436441	N	0	45	81	1.4	4	N
D	0.0891661297318997	0.053524517134926	0.148541250196128	26.6666666666667	40	2018.95277207392	A_White, Non-Hispanic	M	P	O	Head_trauma	N	N	N	N	N	N	N	6.78946647438978	N	0	45	81	1.4	4	N
D	0.0908794007763454	0.0547875161079148	0.150747215281667	26.6666666666667	40	2018.95277207392	A_White, Non-Hispanic	M	P	O	Head_trauma	N	N	N	N	N	N	N	6.79402986441516	N	0	45	81	1.4	4	N
D	0.0926255912452496	0.0560803018593145	0.152985983831809	26.6666666666667	40	2018.95277207392	A_White, Non-Hispanic	M	P	O	Head_trauma	N	N	N	N	N	N	N	6.79859325444053	N	0	45	81	1.4	4	N
D	0.0944053336646249	0.0574035760961304	0.155258045411738	26.6666666666667	40	2018.95277207392	A_White, Non-Hispanic	M	P	O	Head_trauma	N	N	N	N	N	N	N	6.80315664446591	N	0	45	81	1.4	4	N
D	0.0962192727140728	0.0587580570126169	0.157563896975646	26.6666666666667	40	2018.95277207392	A_White, Non-Hispanic	M	P	O	Head_trauma	N	N	N	N	N	N	N	6.80772003449128	N	0	45	81	1.4	4	N
D	0.0980680654603157	0.0601444796750447	0.159904042982671	26.6666666666667	40	2018.95277207392	A_White, Non-Hispanic	M	P	O	Head_trauma	N	N	N	N	N	N	N	6.81228342451665	N	0	45	81	1.4	4	N
D	0.0999523815951911	0.0615635964152543	0.162278995514876	26.6666666666667	40	2018.95277207392	A_White, Non-Hispanic	M	P	O	Head_trauma	N	N	N	N	N	N	N	6.81684681454203	N	0	45	81	1.4	4	N
D	0.101872903678243	0.0630161772332171	0.164689274397403	26.6666666666667	40	2018.95277207392	A_White, Non-Hispanic	M	P	O	Head_trauma	N	N	N	N	N	N	N	6.8214102045674	N	0	45	81	1.4	4	N
D	0.103830327383978	0.0645030102087812	0.167135407320825	26.6666666666667	40	2018.95277207392	A_White, Non-Hispanic	M	P	O	Head_trauma	N	N	N	N	N	N	N	6.82597359459278	N	0	45	81	1.4	4	N
D	0.105825361753838	0.0660249019227763	0.169617929965715	26.6666666666667	40	2018.95277207392	A_White, Non-Hispanic	M	P	O	Head_trauma	N	N	N	N	N	N	N	6.83053698461815	N	0	45	81	1.4	4	N
D	0.107858729453053	0.0675826778877103	0.172137386129565	26.6666666666667	40	2018.95277207392	A_White, Non-Hispanic	M	P	O	Head_trauma	N	N	N	N	N	N	N	6.83510037464353	N	0	45	81	1.4	4	N
D	0.109931167032417	0.0691771829882401	0.174694327856103	26.6666666666667	40	2018.95277207392	A_White, Non-Hispanic	M	P	O	Head_trauma	N	N	N	N	N	N	N	6.8396637646689	N	0	45	81	1.4	4	N
D	0.112043425195074	0.0708092819315994	0.177289315567004	26.6666666666667	40	2018.95277207392	A_White, Non-Hispanic	M	P	O	Head_trauma	N	N	N	N	N	N	N	6.84422715469428	N	0	45	81	1.4	4	N
D	0.114196269068468	0.072479859708236	0.179922918196213	26.6666666666667	40	2018.95277207392	A_White, Non-Hispanic	M	P	O	Head_trauma	N	N	N	N	N	N	N	6.84879054471965	N	0	45	81	1.4	4	N
D	0.116390478481474	0.0741898220628094	0.182595713326791	26.6666666666667	40	2018.95277207392	A_White, Non-Hispanic	M	P	O	Head_trauma	N	N	N	N	N	N	N	6.85335393474502	N	0	45	81	1.4	4	N
D	0.118626848246889	0.0759400959758036	0.185308287330505	26.6666666666667	40	2018.95277207392	A_White, Non-Hispanic	M	P	O	Head_trauma	N	N	N	N	N	N	N	6.8579173247704	N	0	45	81	1.4	4	N
D	0.120906188449347	0.0777316301559505	0.188061235510188	26.6666666666667	40	2018.95277207392	A_White, Non-Hispanic	M	P	O	Head_trauma	N	N	N	N	N	N	N	6.86248071479577	N	0	45	81	1.4	4	N
D	0.12322932473874	0.0795653955436566	0.190855162244919	26.6666666666667	40	2018.95277207392	A_White, Non-Hispanic	M	P	O	Head_trauma	N	N	N	N	N	N	N	6.86704410482115	N	0	45	81	1.4	4	N
D	0.1255970986293	0.0814423858256824	0.193690681138218	26.6666666666667	40	2018.95277207392	A_White, Non-Hispanic	M	P	O	Head_trauma	N	N	N	N	N	N	N	6.87160749484652	N	0	45	81	1.4	4	N
D	0.128010367804437	0.0833636179612774	0.196568415169299	26.6666666666667	40	2018.95277207392	A_White, Non-Hispanic	M	P	O	Head_trauma	N	N	N	N	N	N	N	6.8761708848719	N	0	45	81	1.4	4	N
D	0.130470006427394	0.0853301327199592	0.199488996847448	26.6666666666667	40	2018.95277207392	A_White, Non-Hispanic	M	P	O	Head_trauma	N	N	N	N	N	N	N	6.88073427489727	N	0	45	81	1.4	4	N
D	0.132976905457924	0.0873429952312123	0.202453068369777	26.6666666666667	40	2018.95277207392	A_White, Non-Hispanic	M	P	O	Head_trauma	N	N	N	N	N	N	N	6.88529766492265	N	0	45	81	1.4	4	N
D	0.135531972975	0.0894032955462558	0.205461281782308	26.6666666666667	40	2018.95277207392	A_White, Non-Hispanic	M	P	O	Head_trauma	N	N	N	N	N	N	N	6.88986105494802	N	0	45	81	1.4	4	N
D	0.138136134505761	0.0915121492121526	0.208514299144663	26.6666666666667	40	2018.95277207392	A_White, Non-Hispanic	M	P	O	Head_trauma	N	N	N	N	N	N	N	6.8944244449734	N	0	45	81	1.4	4	N
D	0.140790333360779	0.0936706978584554	0.211612792698436	26.6666666666667	40	2018.95277207392	A_White, Non-Hispanic	M	P	O	Head_trauma	N	N	N	N	N	N	N	6.89898783499877	N	0	45	81	1.4	4	N
D	0.143495530975731	0.0958801097965768	0.214757445039368	26.6666666666667	40	2018.95277207392	A_White, Non-Hispanic	M	P	O	Head_trauma	N	N	N	N	N	N	N	6.90355122502414	N	0	45	81	1.4	4	N
D	0.146252707259677	0.098141580632144	0.217948949293558	26.6666666666667	40	2018.95277207392	A_White, Non-Hispanic	M	P	O	Head_trauma	N	N	N	N	N	N	N	6.90811461504952	N	0	45	81	1.4	4	N
D	0.149062860950025	0.100456333890522	0.221188009297868	26.6666666666667	40	2018.95277207392	A_White, Non-Hispanic	M	P	O	Head_trauma	N	N	N	N	N	N	N	6.91267800507489	N	0	45	81	1.4	4	N
D	0.151927009974281	0.102825621655688	0.22447533978462	26.6666666666667	40	2018.95277207392	A_White, Non-Hispanic	M	P	O	Head_trauma	N	N	N	N	N	N	N	6.91724139510027	N	0	45	81	1.4	4	N
D	0.154846191818786	0.105250725222695	0.227811666570922	26.6666666666667	40	2018.95277207392	A_White, Non-Hispanic	M	P	O	Head_trauma	N	N	N	N	N	N	N	6.92180478512564	N	0	45	81	1.4	4	N
D	0.157821463904542	0.107732955763915	0.231197726752758	26.6666666666667	40	2018.95277207392	A_White, Non-Hispanic	M	P	O	Head_trauma	N	N	N	N	N	N	N	6.92636817515102	N	0	45	81	1.4	4	N
D	0.160853903970216	0.110273655009193	0.23463426890405	26.6666666666667	40	2018.95277207392	A_White, Non-Hispanic	M	P	O	Head_trauma	N	N	N	N	N	N	N	6.93093156517639	N	0	45	81	1.4	4	N
D	0.163944610462545	0.112874195940162	0.238122053281019	26.6666666666667	40	2018.95277207392	A_White, Non-Hispanic	M	P	O	Head_trauma	N	N	N	N	N	N	N	6.93549495520177	N	0	45	81	1.4	4	N
D	0.167094702934242	0.115535983498854	0.241661852032093	26.6666666666667	40	2018.95277207392	A_White, Non-Hispanic	M	P	O	Head_trauma	N	N	N	N	N	N	N	6.94005834522714	N	0	45	81	1.4	4	N
D	0.170305322449507	0.118260455310726	0.245254449413573	26.6666666666667	40	2018.95277207392	A_White, Non-Hispanic	M	P	O	Head_trauma	N	N	N	N	N	N	N	6.94462173525251	N	0	45	81	1.4	4	N
D	0.17357763199737	0.121049082422298	0.248900642011513	26.6666666666667	40	2018.95277207392	A_White, Non-Hispanic	M	P	O	Head_trauma	N	N	N	N	N	N	N	6.94918512527789	N	0	45	81	1.4	4	N
D	0.176912816912978	0.123903370053509	0.252601238970084	26.6666666666667	40	2018.95277207392	A_White, Non-Hispanic	M	P	O	Head_trauma	N	N	N	N	N	N	N	6.95374851530326	N	0	45	81	1.4	4	N
D	0.180312085306932	0.126824858364841	0.256357062226749	26.6666666666667	40	2018.95277207392	A_White, Non-Hispanic	M	P	O	Head_trauma	N	N	N	N	N	N	N	6.95831190532864	N	0	45	81	1.4	4	N
D	0.183776668502915	0.129815123239376	0.260168946754777	26.6666666666667	40	2018.95277207392	A_White, Non-Hispanic	M	P	O	Head_trauma	N	N	N	N	N	N	N	6.96287529535401	N	0	45	81	1.4	4	N
D	0.187307821483737	0.132875777079789	0.264037740813484	26.6666666666667	40	2018.95277207392	A_White, Non-Hispanic	M	P	O	Head_trauma	N	N	N	N	N	N	N	6.96743868537939	N	0	45	81	1.4	4	N
D	0.190906823345898	0.136008469620277	0.267964306206621	26.6666666666667	40	2018.95277207392	A_White, Non-Hispanic	M	P	O	Head_trauma	N	N	N	N	N	N	N	6.97200207540476	N	0	45	81	1.4	4	N
D	0.194574977762929	0.139214888753489	0.271949518549576	26.6666666666667	40	2018.95277207392	A_White, Non-Hispanic	M	P	O	Head_trauma	N	N	N	N	N	N	N	6.97656546543014	N	0	45	81	1.4	4	N
D	0.198313613457645	0.142496761372354	0.275994267545918	26.6666666666667	40	2018.95277207392	A_White, Non-Hispanic	M	P	O	Head_trauma	N	N	N	N	N	N	N	6.98112885545551	N	0	45	81	1.4	4	N
D	0.202124084683412	0.145855854226693	0.280099457273826	26.6666666666667	40	2018.95277207392	A_White, Non-Hispanic	M	P	O	Head_trauma	N	N	N	N	N	N	N	6.98569224548088	N	0	45	81	1.4	4	N
D	0.206007771714742	0.149293974794561	0.284266006483332	26.6666666666667	40	2018.95277207392	A_White, Non-Hispanic	M	P	O	Head_trauma	N	N	N	N	N	N	N	6.99025563550626	N	0	45	81	1.4	4	N
D	0.209966081347238	0.152812972167999	0.288494848904896	26.6666666666667	40	2018.95277207392	A_White, Non-Hispanic	M	P	O	Head_trauma	N	N	N	N	N	N	N	6.99481902553163	N	0	45	81	1.4	4	N
D	0.214000447407193	0.156414737953021	0.292786933570375	26.6666666666667	40	2018.95277207392	A_White, Non-Hispanic	M	P	O	Head_trauma	N	N	N	N	N	N	N	6.99938241555701	N	0	45	81	1.4	4	N
D	0.218112331270989	0.160101207183469	0.297143225147259	26.6666666666667	40	2018.95277207392	A_White, Non-Hispanic	M	P	O	Head_trauma	N	N	N	N	N	N	N	7.00394580558238	N	0	45	81	1.4	4	N
D	0.222303222394415	0.163874359248247	0.301564704287132	26.6666666666667	40	2018.95277207392	A_White, Non-Hispanic	M	P	O	Head_trauma	N	N	N	N	N	N	N	7.00850919560776	N	0	45	81	1.4	4	N
D	0.226574638852217	0.167736218831494	0.30605236798967	26.6666666666667	40	2018.95277207392	A_White, Non-Hispanic	M	P	O	Head_trauma	N	N	N	N	N	N	N	7.01307258563313	N	0	45	81	1.4	4	N
D	0.230928127888008	0.171688856865025	0.310607229983392	26.6666666666667	40	2018.95277207392	A_White, Non-Hispanic	M	P	O	Head_trauma	N	N	N	N	N	N	N	7.0176359756585	N	0	45	81	1.4	4	N
D	0.235365266474698	0.175734391492207	0.315230321124492	26.6666666666667	40	2018.95277207392	A_White, Non-Hispanic	M	P	O	Head_trauma	N	N	N	N	N	N	N	7.02219936568388	N	0	45	81	1.4	4	N
D	0.239887661885733	0.179874989042469	0.31992268981552	26.6666666666667	40	2018.95277207392	A_White, Non-Hispanic	M	P	O	Head_trauma	N	N	N	N	N	N	N	7.02676275570925	N	0	45	81	1.4	4	N
D	0.244496952277331	0.184112865015306	0.32468540244558	26.6666666666667	40	2018.95277207392	A_White, Non-Hispanic	M	P	O	Head_trauma	N	N	N	N	N	N	N	7.03132614573463	N	0	45	81	1.4	4	N
D	0.24919480728182	0.188450285072466	0.329519543853938	26.6666666666667	40	2018.95277207392	A_White, Non-Hispanic	M	P	O	Head_trauma	N	N	N	N	N	N	N	7.03588953576	N	0	45	81	1.4	4	N
D	0.253982928612493	0.192889566036953	0.334426217819478	26.6666666666667	40	2018.95277207392	A_White, Non-Hispanic	M	P	O	Head_trauma	N	N	N	N	N	N	N	7.04045292578538	N	0	45	81	1.4	4	N
D	0.258863050679967	0.197433076896963	0.339406547578199	26.6666666666667	40	2018.95277207392	A_White, Non-Hispanic	M	P	O	Head_trauma	N	N	N	N	N	N	N	7.04501631581075	N	0	45	81	1.4	4	N
D	0.263836941220471	0.202083239812865	0.344461676371753	26.6666666666667	40	2018.95277207392	A_White, Non-Hispanic	M	P	O	Head_trauma	N	N	N	N	N	N	N	7.04957970583613	N	0	45	81	1.4	4	N
D	0.268906401936193	0.206842531124813	0.349592768030071	26.6666666666667	40	2018.95277207392	A_White, Non-Hispanic	M	P	O	Head_trauma	N	N	N	N	N	N	N	7.0541430958615	N	0	45	81	1.4	4	N
D	0.274073269147872	0.211713482358229	0.354801007591486	26.6666666666667	40	2018.95277207392	A_White, Non-Hispanic	M	P	O	Head_trauma	N	N	N	N	N	N	N	7.05870648588688	N	0	45	81	1.4	4	N
D	0.279339414459993	0.216698681224091	0.360087601964496	26.6666666666667	40	2018.95277207392	A_White, Non-Hispanic	M	P	O	Head_trauma	N	N	N	N	N	N	N	7.06326987591225	N	0	45	81	1.4	4	N
D	0.284706745438767	0.221800772610322	0.365453780635581	26.6666666666667	40	2018.95277207392	A_White, Non-Hispanic	M	P	O	Head_trauma	N	N	N	N	N	N	N	7.06783326593762	N	0	45	81	1.4	4	N
D	0.290177206303066	0.227022459559996	0.370900796428027	26.6666666666667	40	2018.95277207392	A_White, Non-Hispanic	M	P	O	Head_trauma	N	N	N	N	N	N	N	7.072396655963	N	0	45	81	1.4	4	N
D	0.295752778628701	0.232366504231557	0.376429926317746	26.6666666666667	40	2018.95277207392	A_White, Non-Hispanic	M	P	O	Head_trauma	N	N	N	N	N	N	N	7.07696004598837	N	0	45	81	1.4	4	N
D	0.301435482066241	0.237835728835354	0.382042472312515	26.6666666666667	40	2018.95277207392	A_White, Non-Hispanic	M	P	O	Head_trauma	N	N	N	N	N	N	N	7.08152343601375	N	0	45	81	1.4	4	N
D	0.307227375072545	0.243433016539834	0.387739762402038	26.6666666666667	40	2018.95277207392	A_White, Non-Hispanic	M	P	O	Head_trauma	N	N	N	N	N	N	N	7.08608682603912	N	0	45	81	1.4	4	N
D	0.313130555656423	0.249161312339943	0.393523151587534	26.6666666666667	40	2018.95277207392	A_White, Non-Hispanic	M	P	O	Head_trauma	N	N	N	N	N	N	N	7.0906502160645	N	0	45	81	1.4	4	N
D	0.319147162138628	0.255023623878829	0.399394023000532	26.6666666666667	40	2018.95277207392	A_White, Non-Hispanic	M	P	O	Head_trauma	N	N	N	N	N	N	N	7.09521360608987	N	0	45	81	1.4	4	N
D	0.325279373926378	0.261023022212589	0.405353789121951	26.6666666666667	40	2018.95277207392	A_White, Non-Hispanic	M	P	O	Head_trauma	N	N	N	N	N	N	N	7.09977699611525	N	0	45	81	1.4	4	N
D	0.331529412302823	0.267162642506278	0.411403893114556	26.6666666666667	40	2018.95277207392	A_White, Non-Hispanic	M	P	O	Head_trauma	N	N	N	N	N	N	N	7.10434038614062	N	0	45	81	1.4	4	N
D	0.337899541231702	0.273445684647326	0.417545810283501	26.6666666666667	40	2018.95277207392	A_White, Non-Hispanic	M	P	O	Head_trauma	N	N	N	N	N	N	N	7.108903776166	N	0	45	81	1.4	4	N
D	0.344392068177363	0.279875413760208	0.423781049681987	26.6666666666667	40	2018.95277207392	A_White, Non-Hispanic	M	P	O	Head_trauma	N	N	N	N	N	N	N	7.11346716619137	N	0	45	81	1.4	4	N
D	0.351009344940626	0.28645516060372	0.43011115588206	26.6666666666667	40	2018.95277207392	A_White, Non-Hispanic	M	P	O	Head_trauma	N	N	N	N	N	N	N	7.11803055621674	N	0	45	81	1.4	4	N
D	0.357753768510716	0.293188321828913	0.436537710933468	26.6666666666667	40	2018.95277207392	A_White, Non-Hispanic	M	P	O	Head_trauma	N	N	N	N	N	N	N	7.12259394624212	N	0	45	81	1.4	4	N
D	0.364627781933454	0.300078360071916	0.443062336537188	26.6666666666667	40	2018.95277207392	A_White, Non-Hispanic	M	P	O	Head_trauma	N	N	N	N	N	N	N	7.12715733626749	N	0	45	81	1.4	4	N
D	0.371633875196292	0.307128803851793	0.449686696465174	26.6666666666667	40	2018.95277207392	A_White, Non-Hispanic	M	P	O	Head_trauma	N	N	N	N	N	N	N	7.13172072629287	N	0	45	81	1.4	4	N
D	0.378774586130189	0.314343247237837	0.456412499262453	26.6666666666667	40	2018.95277207392	A_White, Non-Hispanic	M	P	O	Head_trauma	N	N	N	N	N	N	N	7.13628411631824	N	0	45	81	1.4	4	N
D	0.386052501328931	0.321725349244887	0.463241501274687	26.6666666666667	40	2018.95277207392	A_White, Non-Hispanic	M	P	O	Head_trauma	N	N	N	N	N	N	N	7.14084750634362	N	0	45	81	1.4	4	N
D	0.393470257086104	0.32927883290746	0.470175510051431	26.6666666666667	40	2018.95277207392	A_White, Non-Hispanic	M	P	O	Head_trauma	N	N	N	N	N	N	N	7.14541089636899	N	0	45	81	1.4	4	N
D	0.401030540349986	0.337007483974501	0.477216388184337	26.6666666666667	40	2018.95277207392	A_White, Non-Hispanic	M	P	O	Head_trauma	N	N	N	N	N	N	N	7.14997428639436	N	0	45	81	1.4	4	N
D	0.408736089696873	0.344915149155972	0.484366057650725	26.6666666666667	40	2018.95277207392	A_White, Non-Hispanic	M	P	O	Head_trauma	N	N	N	N	N	N	N	7.15453767641974	N	0	45	81	1.4	4	N
D	0.416589696323113	0.353005733839251	0.491626504745705	26.6666666666667	40	2018.95277207392	A_White, Non-Hispanic	M	P	O	Head_trauma	N	N	N	N	N	N	N	7.15910106644511	N	0	45	81	1.4	4	N
D	0.424594205056103	0.361283199177505	0.498999785701766	26.6666666666667	40	2018.95277207392	A_White, Non-Hispanic	M	P	O	Head_trauma	N	N	N	N	N	N	N	7.16366445647049	N	0	45	81	1.4	4	N
D	0.432752515384803	0.3697515584334	0.506488033114286	26.6666666666667	40	2018.95277207392	A_White, Non-Hispanic	M	P	O	Head_trauma	N	N	N	N	N	N	N	7.16822784649586	N	0	45	81	1.4	4	N
D	0.441067582510069	0.378414872437967	0.51409346331431	26.6666666666667	40	2018.95277207392	A_White, Non-Hispanic	M	P	O	Head_trauma	N	N	N	N	N	N	N	7.17279123652124	N	0	45	81	1.4	4	N
D	0.449542418415028	0.387277243996123	0.521818384858304	26.6666666666667	40	2018.95277207392	A_White, Non-Hispanic	M	P	O	Head_trauma	N	N	N	N	N	N	N	7.17735462654661	N	0	45	81	1.4	4	N
D	0.458180092956219	0.396342811036032	0.529665208339768	26.6666666666667	40	2018.95277207392	A_White, Non-Hispanic	M	P	O	Head_trauma	N	N	N	N	N	N	N	7.18191801657199	N	0	45	81	1.4	4	N
D	0.466983734975501	0.405615738256395	0.537636457769351	26.6666666666667	40	2018.95277207392	A_White, Non-Hispanic	M	P	O	Head_trauma	N	N	N	N	N	N	N	7.18648140659736	N	0	45	81	1.4	4	N
D	0.47595653343346	0.415100206974142	0.545734783823194	26.6666666666667	40	2018.95277207392	A_White, Non-Hispanic	M	P	O	Head_trauma	N	N	N	N	N	N	N	7.19104479662274	N	0	45	81	1.4	4	N
D	0.485101738564594	0.424800402810147	0.55396297932317	26.6666666666667	40	2018.95277207392	A_White, Non-Hispanic	M	P	O	Head_trauma	N	N	N	N	N	N	N	7.19560818664811	N	0	45	81	1.4	4	N
D	0.494422663054567	0.434720500771122	0.562323997392232	26.6666666666667	40	2018.95277207392	A_White, Non-Hispanic	M	P	O	Head_trauma	N	N	N	N	N	N	N	7.20017157667348	N	0	45	81	1.4	4	N
D	0.503922683240214	0.444864647187707	0.570820972826979	26.6666666666667	40	2018.95277207392	A_White, Non-Hispanic	M	P	O	Head_trauma	N	N	N	N	N	N	N	7.20473496669886	N	0	45	81	1.4	4	N
D	0.513605240332599	0.455236937846627	0.579457247351005	26.6666666666667	40	2018.95277207392	A_White, Non-Hispanic	M	P	O	Head_trauma	N	N	N	N	N	N	N	7.20929835672423	N	0	45	81	1.4	4	N
D	0.523473841663447	0.465841391503703	0.58823639956371	26.6666666666667	40	2018.95277207392	A_White, Non-Hispanic	M	P	O	Head_trauma	N	N	N	N	N	N	N	7.21386174674961	N	0	45	81	1.4	4	N
D	0.533532061955651	0.476681917777742	0.597162280586805	26.6666666666667	40	2018.95277207392	A_White, Non-Hispanic	M	P	O	Head_trauma	N	N	N	N	N	N	N	7.21842513677498	N	0	45	81	1.4	4	N
D	0.543783544618202	0.487762278193622	0.606239056641759	26.6666666666667	40	2018.95277207392	A_White, Non-Hispanic	M	P	O	Head_trauma	N	N	N	N	N	N	N	7.22298852680036	N	0	45	81	1.4	4	N
D	0.554232003065855	0.499086038857688	0.61547126007662	26.6666666666667	40	2018.95277207392	A_White, Non-Hispanic	M	P	O	Head_trauma	N	N	N	N	N	N	N	7.22755191682573	N	0	45	81	1.4	4	N
D	0.56488122206429	0.510656512899601	0.624863850710509	26.6666666666667	40	2018.95277207392	A_White, Non-Hispanic	M	P	O	Head_trauma	N	N	N	N	N	N	N	7.2321153068511	N	0	45	81	1.4	4	N
D	0.575735059101124	0.522476690390508	0.634422289787565	26.6666666666667	40	2018.95277207392	A_White, Non-Hispanic	M	P	O	Head_trauma	N	N	N	N	N	N	N	7.23667869687648	N	0	45	81	1.4	4	N
D	0.586797445783124	0.534549152940548	0.644152629339017	26.6666666666667	40	2018.95277207392	A_White, Non-Hispanic	M	P	O	Head_trauma	N	N	N	N	N	N	N	7.24124208690185	N	0	45	81	1.4	4	N
D	0.598072389260403	0.54687596958717	0.654061620344488	26.6666666666667	40	2018.95277207392	A_White, Non-Hispanic	M	P	O	Head_trauma	N	N	N	N	N	N	N	7.24580547692723	N	0	45	81	1.4	4	N
D	0.609563973677992	0.559458569919413	0.664156843749174	26.6666666666667	40	2018.95277207392	A_White, Non-Hispanic	M	P	O	Head_trauma	N	N	N	N	N	N	N	7.2503688669526	N	0	45	81	1.4	4	N
D	0.621276361655147	0.572297589681071	0.674446869095775	26.6666666666667	40	2018.95277207392	A_White, Non-Hispanic	M	P	O	Head_trauma	N	N	N	N	N	N	N	7.25493225697798	N	0	45	81	1.4	4	N
D	0.63321379579323	0.585392683443788	0.684941446182888	26.6666666666667	40	2018.95277207392	A_White, Non-Hispanic	M	P	O	Head_trauma	N	N	N	N	N	N	N	7.25949564700335	N	0	45	81	1.4	4	N
D	0.645378404798201	0.59873983032581	0.695649870417374	26.6666666666667	40	2018.95277207392	A_White, Non-Hispanic	M	P	O	Head_trauma	N	N	N	N	N	N	N	7.26405903702873	N	0	45	81	1.4	4	N
D	0.657759733701547	0.612319552471976	0.706572026864895	26.6666666666667	40	2018.95277207392	A_White, Non-Hispanic	M	P	O	Head_trauma	N	N	N	N	N	N	N	7.2686224270541	N	0	45	81	1.4	4	N
D	0.670341857101374	0.62610534367761	0.717703833579641	26.6666666666667	40	2018.95277207392	A_White, Non-Hispanic	M	P	O	Head_trauma	N	N	N	N	N	N	N	7.27318581707948	N	0	45	81	1.4	4	N
D	0.683107411163252	0.640068438501271	0.729040376180388	26.6666666666667	40	2018.95277207392	A_White, Non-Hispanic	M	P	O	Head_trauma	N	N	N	N	N	N	N	7.27774920710485	N	0	45	81	1.4	4	N
D	0.696037541497861	0.654177995089109	0.740575596873133	26.6666666666667	40	2018.95277207392	A_White, Non-Hispanic	M	P	O	Head_trauma	N	N	N	N	N	N	N	7.28231259713022	N	0	45	81	1.4	4	N
D	0.709111851768387	0.668401379071946	0.752301886355422	26.6666666666667	40	2018.95277207392	A_White, Non-Hispanic	M	P	O	Head_trauma	N	N	N	N	N	N	N	7.2868759871556	N	0	45	81	1.4	4	N
D	0.722308357947541	0.682704566749109	0.764209570832717	26.6666666666667	40	2018.95277207392	A_White, Non-Hispanic	M	P	O	Head_trauma	N	N	N	N	N	N	N	7.29143937718097	N	0	45	81	1.4	4	N
D	0.735603449053479	0.697052673054598	0.776286291089212	26.6666666666667	40	2018.95277207392	A_White, Non-Hispanic	M	P	O	Head_trauma	N	N	N	N	N	N	N	7.29600276720635	N	0	45	81	1.4	4	N
D	0.748971855228107	0.711410596445021	0.788516284023589	26.6666666666667	40	2018.95277207392	A_White, Non-Hispanic	M	P	O	Head_trauma	N	N	N	N	N	N	N	7.30056615723172	N	0	45	81	1.4	4	N
D	0.762386624050228	0.725743754379645	0.800879595619164	26.6666666666667	40	2018.95277207392	A_White, Non-Hispanic	M	P	O	Head_trauma	N	N	N	N	N	N	N	7.3051295472571	N	0	45	81	1.4	4	N
D	0.775819105999088	0.740018861623498	0.813351275821201	26.6666666666667	40	2018.95277207392	A_White, Non-Hispanic	M	P	O	Head_trauma	N	N	N	N	N	N	N	7.30969293728247	N	0	45	81	1.4	4	N
D	0.789238949995272	0.754204683686678	0.825900625735721	26.6666666666667	40	2018.95277207392	A_White, Non-Hispanic	M	P	O	Head_trauma	N	N	N	N	N	N	N	7.31425632730785	N	0	45	81	1.4	4	N
D	0.80261410995256	0.76827268560107	0.838490579670873	26.6666666666667	40	2018.95277207392	A_White, Non-Hispanic	M	P	O	Head_trauma	N	N	N	N	N	N	N	7.31881971733322	N	0	45	81	1.4	4	N
D	0.815910863265891	0.782197498045818	0.851077302674135	26.6666666666667	40	2018.95277207392	A_White, Non-Hispanic	M	P	O	Head_trauma	N	N	N	N	N	N	N	7.3233831073586	N	0	45	81	1.4	4	N
D	0.829093842142805	0.795957141682097	0.863610065268643	26.6666666666667	40	2018.95277207392	A_White, Non-Hispanic	M	P	O	Head_trauma	N	N	N	N	N	N	N	7.32794649738397	N	0	45	81	1.4	4	N
D	0.842126078655708	0.809532984157365	0.876031423339983	26.6666666666667	40	2018.95277207392	A_White, Non-Hispanic	M	P	O	Head_trauma	N	N	N	N	N	N	N	7.33250988740934	N	0	45	81	1.4	4	N
D	0.854969064345527	0.822909444711876	0.888277690437494	26.6666666666667	40	2018.95277207392	A_White, Non-Hispanic	M	P	O	Head_trauma	N	N	N	N	N	N	N	7.33707327743472	N	0	45	81	1.4	4	N
D	0.867582825148567	0.836073497899595	0.90027965290578	26.6666666666667	40	2018.95277207392	A_White, Non-Hispanic	M	P	O	Head_trauma	N	N	N	N	N	N	N	7.34163666746009	N	0	45	81	1.4	4	N
D	0.87992601234241	0.849014051314455	0.911963454548343	26.6666666666667	40	2018.95277207392	A_White, Non-Hispanic	M	P	O	Head_trauma	N	N	N	N	N	N	N	7.34620005748547	N	0	45	81	1.4	4	N
D	0.891956010114138	0.861721278153978	0.923251571184449	26.6666666666667	40	2018.95277207392	A_White, Non-Hispanic	M	P	O	Head_trauma	N	N	N	N	N	N	N	7.35076344751084	N	0	45	81	1.4	4	N
D	0.903629060245157	0.8741859756884	0.934063804760236	26.6666666666667	40	2018.95277207392	A_White, Non-Hispanic	M	P	O	Head_trauma	N	N	N	N	N	N	N	7.35532683753622	N	0	45	81	1.4	4	N
D	0.914900404280291	0.886399001088626	0.944318245760916	26.6666666666667	40	2018.95277207392	A_White, Non-Hispanic	M	P	O	Head_trauma	N	N	N	N	N	N	N	7.35989022756159	N	0	45	81	1.4	4	N
D	0.925724443404637	0.898350813500913	0.95393217464477	26.6666666666667	40	2018.95277207392	A_White, Non-Hispanic	M	P	O	Head_trauma	N	N	N	N	N	N	N	7.36445361758696	N	0	45	81	1.4	4	N
D	0.936054916089812	0.910031131147829	0.962822892477039	26.6666666666667	40	2018.95277207392	A_White, Non-Hispanic	M	P	O	Head_trauma	N	N	N	N	N	N	N	7.36901700761234	N	0	45	81	1.4	4	N
D	0.945845093393539	0.921428697385632	0.970908485089454	26.6666666666667	40	2018.95277207392	A_White, Non-Hispanic	M	P	O	Head_trauma	N	N	N	N	N	N	N	7.37358039763771	N	0	45	81	1.4	4	N
D	0.955047991601982	0.932531140376192	0.978108533614247	26.6666666666667	40	2018.95277207392	A_White, Non-Hispanic	M	P	O	Head_trauma	N	N	N	N	N	N	N	7.37814378766309	N	0	45	81	1.4	4	N
D	0.963616601693837	0.943324905746	0.984344788740268	26.6666666666667	40	2018.95277207392	A_White, Non-Hispanic	M	P	O	Head_trauma	N	N	N	N	N	N	N	7.38270717768846	N	0	45	81	1.4	4	N
D	0.971504134884363	0.953795236597675	0.989541830240374	26.6666666666667	40	2018.95277207392	A_White, Non-Hispanic	M	P	O	Head_trauma	N	N	N	N	N	N	N	7.38727056771384	N	0	45	81	1.4	4	N
D	0.978664983003679	0.963925783517351	0.993629556689153	26.6666666666667	40	2018.95277207392	A_White, Non-Hispanic	M	P	O	Head_trauma	N	N	N	N	N	N	N	7.39183395773921	N	0	45	81	1.4	4	N
D	0.985081389129781	0.973683974835339	0.996612215348375	26.6666666666667	40	2018.95277207392	A_White, Non-Hispanic	M	P	O	Head_trauma	N	N	N	N	N	N	N	7.39639734776459	N	0	45	81	1.4	4	N
D	0.990772471286971	0.983014850321534	0.998591312775194	26.6666666666667	40	2018.95277207392	A_White, Non-Hispanic	M	P	O	Head_trauma	N	N	N	N	N	N	N	7.40096073778996	N	0	45	81	1.4	4	N
D	0.995762134660351	0.99185867814791	0.999680953212849	26.6666666666667	40	2018.95277207392	A_White, Non-Hispanic	M	P	O	Head_trauma	N	N	N	N	N	N	N	7.40552412781533	N	0	45	81	1.4	4	N
D	1.00007656487379	0.999999608371951	1.00015352729793	26.6666666666667	40	2018.95277207392	A_White, Non-Hispanic	M	P	O	Head_trauma	N	N	N	N	N	N	N	7.41008751784071	N	0	45	81	1.4	4	N
D	1.00374401072385	0.999668116223806	1.00783652365525	26.6666666666667	40	2018.95277207392	A_White, Non-Hispanic	M	P	O	Head_trauma	N	N	N	N	N	N	N	7.41465090786608	N	0	45	81	1.4	4	N
D	1.00679456875287	0.998807866215593	1.01484513484146	26.6666666666667	40	2018.95277207392	A_White, Non-Hispanic	M	P	O	Head_trauma	N	N	N	N	N	N	N	7.41921429789146	N	0	45	81	1.4	4	N
D	1.00925997164045	0.997539045337896	1.02111861697669	26.6666666666667	40	2018.95277207392	A_White, Non-Hispanic	M	P	O	Head_trauma	N	N	N	N	N	N	N	7.42377768791683	N	0	45	81	1.4	4	N
D	1.01117338221768	0.995978794225694	1.02659977786017	26.6666666666667	40	2018.95277207392	A_White, Non-Hispanic	M	P	O	Head_trauma	N	N	N	N	N	N	N	7.42834107794221	N	0	45	81	1.4	4	N
D	1.01256919472716	0.994239059604012	1.03123727056023	26.6666666666667	40	2018.95277207392	A_White, Non-Hispanic	M	P	O	Head_trauma	N	N	N	N	N	N	N	7.43290446796758	N	0	45	81	1.4	4	N
D	1.01348284476885	0.99242381088866	1.03498874711702	26.6666666666667	40	2018.95277207392	A_White, Non-Hispanic	M	P	O	Head_trauma	N	N	N	N	N	N	N	7.43746785799296	N	0	45	81	1.4	4	N
D	1.0139504843825	0.990623232291335	1.03782704792971	26.6666666666667	40	2018.95277207392	A_White, Non-Hispanic	M	P	O	Head_trauma	N	N	N	N	N	N	N	7.44203124801833	N	0	45	81	1.4	4	N
D	1.0140045813619	0.988856064765302	1.03979267323093	26.6666666666667	40	2018.95277207392	A_White, Non-Hispanic	M	P	O	Head_trauma	N	N	N	N	N	N	N	7.4465946380437	N	0	45	81	1.4	4	N
D	1.01367309554053	0.987065770974092	1.04099764659927	26.6666666666667	40	2018.95277207392	A_White, Non-Hispanic	M	P	O	Head_trauma	N	N	N	N	N	N	N	7.45115802806908	N	0	45	81	1.4	4	N
D	1.0129841317485	0.985185247150743	1.04156741500337	26.6666666666667	40	2018.95277207392	A_White, Non-Hispanic	M	P	O	Head_trauma	N	N	N	N	N	N	N	7.45572141809445	N	0	45	81	1.4	4	N
D	1.01196611789709	0.983141697849084	1.04163563198689	26.6666666666667	40	2018.95277207392	A_White, Non-Hispanic	M	P	O	Head_trauma	N	N	N	N	N	N	N	7.46028480811983	N	0	45	81	1.4	4	N
D	1.01064770987859	0.980859307688693	1.04134077688441	26.6666666666667	40	2018.95277207392	A_White, Non-Hispanic	M	P	O	Head_trauma	N	N	N	N	N	N	N	7.4648481981452	N	0	45	81	1.4	4	N
D	1.00905770397507	0.978263823393001	1.0408209172245	26.6666666666667	40	2018.95277207392	A_White, Non-Hispanic	M	P	O	Head_trauma	N	N	N	N	N	N	N	7.46941158817058	N	0	45	81	1.4	4	N
D	1.00722495700993	0.975288939947921	1.04020672486846	26.6666666666667	40	2018.95277207392	A_White, Non-Hispanic	M	P	O	Head_trauma	N	N	N	N	N	N	N	7.47397497819595	N	0	45	81	1.4	4	N
D	1.00517831440926	0.971883552169518	1.03961368777482	26.6666666666667	40	2018.95277207392	A_White, Non-Hispanic	M	P	O	Head_trauma	N	N	N	N	N	N	N	7.47853836822133	N	0	45	81	1.4	4	N
D	1.00294654628286	0.968018163445149	1.03913522771178	26.6666666666667	40	2018.95277207392	A_White, Non-Hispanic	M	P	O	Head_trauma	N	N	N	N	N	N	N	7.4831017582467	N	0	45	81	1.4	4	N
D	1.00055829158156	0.963688617036157	1.03883855962889	26.6666666666667	40	2018.95277207392	A_White, Non-Hispanic	M	P	O	Head_trauma	N	N	N	N	N	N	N	7.48766514827208	N	0	45	81	1.4	4	N
D	0.998042010339946	0.958916124149953	1.03876431871077	26.6666666666667	40	2018.95277207392	A_White, Non-Hispanic	M	P	O	Head_trauma	N	N	N	N	N	N	N	7.49222853829745	N	0	45	81	1.4	4	N
D	0.995425943974795	0.953743900343063	1.03892964304327	26.6666666666667	40	2018.95277207392	A_White, Non-Hispanic	M	P	O	Head_trauma	N	N	N	N	N	N	N	7.49679192832282	N	0	45	81	1.4	4	N
D	0.992738083573664	0.94823176471454	1.03933335630683	26.6666666666667	40	2018.95277207392	A_White, Non-Hispanic	M	P	O	Head_trauma	N	N	N	N	N	N	N	7.5013553183482	N	0	45	81	1.4	4	N
D	0.990006146081774	0.942450295049105	1.03996165572702	26.6666666666667	40	2018.95277207392	A_White, Non-Hispanic	M	P	O	Head_trauma	N	N	N	N	N	N	N	7.50591870837357	N	0	45	81	1.4	4	N
D	0.987257552961913	0.93647569140069	1.04079314052724	26.6666666666667	40	2018.95277207392	A_White, Non-Hispanic	M	P	O	Head_trauma	N	N	N	N	N	N	N	7.51048209839895	N	0	45	81	1.4	4	N
D	0.984513377925209	0.930376181035308	1.04180073724063	26.6666666666667	40	2018.95277207392	A_White, Non-Hispanic	M	P	O	Head_trauma	N	N	N	N	N	N	N	7.51504548842432	N	0	45	81	1.4	4	N
D	0.981776830580627	0.924188545698552	1.04295357213758	26.6666666666667	40	2018.95277207392	A_White, Non-Hispanic	M	P	O	Head_trauma	N	N	N	N	N	N	N	7.5196088784497	N	0	45	81	1.4	4	N
D	0.979047889726253	0.917938061409872	1.04422597849925	26.6666666666667	40	2018.95277207392	A_White, Non-Hispanic	M	P	O	Head_trauma	N	N	N	N	N	N	N	7.52417226847507	N	0	45	81	1.4	4	N
D	0.976326534219106	0.911644654983882	1.0455976418105	26.6666666666667	40	2018.95277207392	A_White, Non-Hispanic	M	P	O	Head_trauma	N	N	N	N	N	N	N	7.52873565850045	N	0	45	81	1.4	4	N
D	0.973612742975058	0.905324087223692	1.04705241654439	26.6666666666667	40	2018.95277207392	A_White, Non-Hispanic	M	P	O	Head_trauma	N	N	N	N	N	N	N	7.53329904852582	N	0	45	81	1.4	4	N
D	0.9709064949685	0.898988882655049	1.04857739640561	26.6666666666667	40	2018.95277207392	A_White, Non-Hispanic	M	P	O	Head_trauma	N	N	N	N	N	N	N	7.53786243855119	N	0	45	81	1.4	4	N
D	0.968207769232269	0.892649048280035	1.05016219555487	26.6666666666667	40	2018.95277207392	A_White, Non-Hispanic	M	P	O	Head_trauma	N	N	N	N	N	N	N	7.54242582857657	N	0	45	81	1.4	4	N
D	0.965516544857563	0.886312625194079	1.05179839697032	26.6666666666667	40	2018.95277207392	A_White, Non-Hispanic	M	P	O	Head_trauma	N	N	N	N	N	N	N	7.54698921860194	N	0	45	81	1.4	4	N
D	0.962832800993616	0.879986111177337	1.05347912983412	26.6666666666667	40	2018.95277207392	A_White, Non-Hispanic	M	P	O	Head_trauma	N	N	N	N	N	N	N	7.55155260862732	N	0	45	81	1.4	4	N
D	0.96015651684762	0.873674784972295	1.05519874523355	26.6666666666667	40	2018.95277207392	A_White, Non-Hispanic	M	P	O	Head_trauma	N	N	N	N	N	N	N	7.55611599865269	N	0	45	81	1.4	4	N
D	0.957487671684643	0.867382956062371	1.05695256636119	26.6666666666667	40	2018.95277207392	A_White, Non-Hispanic	M	P	O	Head_trauma	N	N	N	N	N	N	N	7.56067938867807	N	0	45	81	1.4	4	N
D	0.954826244827278	0.86111415805044	1.05873669511489	26.6666666666667	40	2018.95277207392	A_White, Non-Hispanic	M	P	O	Head_trauma	N	N	N	N	N	N	N	7.56524277870344	N	0	45	81	1.4	4	N
D	0.952172215655703	0.854871299256653	1.06054786147932	26.6666666666667	40	2018.95277207392	A_White, Non-Hispanic	M	P	O	Head_trauma	N	N	N	N	N	N	N	7.56980616872882	N	0	45	81	1.4	4	N
D	0.949525563607302	0.84865678074237	1.06238330548079	26.6666666666667	40	2018.95277207392	A_White, Non-Hispanic	M	P	O	Head_trauma	N	N	N	N	N	N	N	7.57436955875419	N	0	45	81	1.4	4	N
D	0.946886268176722	0.84247258941069	1.06424068406642	26.6666666666667	40	2018.95277207392	A_White, Non-Hispanic	M	P	O	Head_trauma	N	N	N	N	N	N	N	7.57893294877957	N	0	45	81	1.4	4	N
D	0.944254308915528	0.836320371928664	1.06611799716101	26.6666666666667	40	2018.95277207392	A_White, Non-Hispanic	M	P	O	Head_trauma	N	N	N	N	N	N	N	7.58349633880494	N	0	45	81	1.4	4	N
D	0.941629665432146	0.830201493804049	1.06801352857013	26.6666666666667	40	2018.95277207392	A_White, Non-Hispanic	M	P	O	Head_trauma	N	N	N	N	N	N	N	7.58805972883031	N	0	45	81	1.4	4	N
D	0.939012317391661	0.824117086898253	1.06992579844679	26.6666666666667	40	2018.95277207392	A_White, Non-Hispanic	M	P	O	Head_trauma	N	N	N	N	N	N	N	7.59262311885569	N	0	45	81	1.4	4	N
D	0.936402244515756	0.818068087875646	1.0718535248223	26.6666666666667	40	2018.95277207392	A_White, Non-Hispanic	M	P	O	Head_trauma	N	N	N	N	N	N	N	7.59718650888106	N	0	45	81	1.4	4	N
D	0.933799426582376	0.812055269503982	1.07379559228548	26.6666666666667	40	2018.95277207392	A_White, Non-Hispanic	M	P	O	Head_trauma	N	N	N	N	N	N	N	7.60174989890644	N	0	45	81	1.4	4	N
D	0.93120384342578	0.806079266282344	1.07575102633543	26.6666666666667	40	2018.95277207392	A_White, Non-Hispanic	M	P	O	Head_trauma	N	N	N	N	N	N	N	7.60631328893181	N	0	45	81	1.4	4	N
D	0.928615474936174	0.800140595540074	1.07771897226248	26.6666666666667	40	2018.95277207392	A_White, Non-Hispanic	M	P	O	Head_trauma	N	N	N	N	N	N	N	7.61087667895719	N	0	45	81	1.4	4	N
D	0.926034301059766	0.794239674899746	1.07969867766615	26.6666666666667	40	2018.95277207392	A_White, Non-Hispanic	M	P	O	Head_trauma	N	N	N	N	N	N	N	7.61544006898256	N	0	45	81	1.4	4	N
D	0.923460301798402	0.78837683680349	1.0816894779091	26.6666666666667	40	2018.95277207392	A_White, Non-Hispanic	M	P	O	Head_trauma	N	N	N	N	N	N	N	7.62000345900793	N	0	45	81	1.4	4	N
D	0.920893457209617	0.782552340655741	1.08369078395556	26.6666666666667	40	2018.95277207392	A_White, Non-Hispanic	M	P	O	Head_trauma	N	N	N	N	N	N	N	7.62456684903331	N	0	45	81	1.4	4	N
D	0.918333747406276	0.776766383019991	1.08570207215514	26.6666666666667	40	2018.95277207392	A_White, Non-Hispanic	M	P	O	Head_trauma	N	N	N	N	N	N	N	7.62913023905868	N	0	45	81	1.4	4	N
D	0.915781152556625	0.771019106219973	1.0877228756231	26.6666666666667	40	2018.95277207392	A_White, Non-Hispanic	M	P	O	Head_trauma	N	N	N	N	N	N	N	7.63369362908406	N	0	45	81	1.4	4	N
D	0.913235652883956	0.765310605625051	1.08975277693589	26.6666666666667	40	2018.95277207392	A_White, Non-Hispanic	M	P	O	Head_trauma	N	N	N	N	N	N	N	7.63825701910943	N	0	45	81	1.4	4	N
D	0.910697228666532	0.759640935846535	1.09179140191631	26.6666666666667	40	2018.95277207392	A_White, Non-Hispanic	M	P	O	Head_trauma	N	N	N	N	N	N	N	7.64282040913481	N	0	45	81	1.4	4	N
D	0.908165860237514	0.754010116027888	1.09383841432499	26.6666666666667	40	2018.95277207392	A_White, Non-Hispanic	M	P	O	Head_trauma	N	N	N	N	N	N	N	7.64738379916018	N	0	45	81	1.4	4	N
D	0.90564152798465	0.748418134377827	1.09589351130863	26.6666666666667	40	2018.95277207392	A_White, Non-Hispanic	M	P	O	Head_trauma	N	N	N	N	N	N	N	7.65194718918556	N	0	45	81	1.4	4	N
D	0.903124212350202	0.742864952068684	1.09795641948358	26.6666666666667	40	2018.95277207392	A_White, Non-Hispanic	M	P	O	Head_trauma	N	N	N	N	N	N	N	7.65651057921093	N	0	45	81	1.4	4	N
D	0.900613893830845	0.737350506600015	1.10002689155424	26.6666666666667	40	2018.95277207392	A_White, Non-Hispanic	M	P	O	Head_trauma	N	N	N	N	N	N	N	7.6610739692363	N	0	45	81	1.4	4	N
D	0.898110552977494	0.731874714710144	1.10210470338354	26.6666666666667	40	2018.95277207392	A_White, Non-Hispanic	M	P	O	Head_trauma	N	N	N	N	N	N	N	7.66563735926168	N	0	45	81	1.4	4	N
D	0.895614170394967	0.72643747490403	1.10418965144692	26.6666666666667	40	2018.95277207392	A_White, Non-Hispanic	M	P	O	Head_trauma	N	N	N	N	N	N	N	7.67020074928705	N	0	45	81	1.4	4	N
D	0.893124726742175	0.721038669655024	1.10628155061354	26.6666666666667	40	2018.95277207392	A_White, Non-Hispanic	M	P	O	Head_trauma	N	N	N	N	N	N	N	7.67476413931243	N	0	45	81	1.4	4	N
D	0.890642202731687	0.715678167327117	1.10838023220594	26.6666666666667	40	2018.95277207392	A_White, Non-Hispanic	M	P	O	Head_trauma	N	N	N	N	N	N	N	7.6793275293378	N	0	45	81	1.4	4	N
D	0.88816657912968	0.71035582385841	1.11048554229936	26.6666666666667	40	2018.95277207392	A_White, Non-Hispanic	M	P	O	Head_trauma	N	N	N	N	N	N	N	7.68389091936318	N	0	45	81	1.4	4	N
D	0.885697836755848	0.705071484238939	1.11259734022678	26.6666666666667	40	2018.95277207392	A_White, Non-Hispanic	M	P	O	Head_trauma	N	N	N	N	N	N	N	7.68845430938855	N	0	45	81	1.4	4	N
D	0.883235956483221	0.699824983811144	1.11471549726117	26.6666666666667	40	2018.95277207392	A_White, Non-Hispanic	M	P	O	Head_trauma	N	N	N	N	N	N	N	7.69301769941393	N	0	45	81	1.4	4	N
D	0.880780919237819	0.69461614941686	1.11683989545117	26.6666666666667	40	2018.95277207392	A_White, Non-Hispanic	M	P	O	Head_trauma	N	N	N	N	N	N	N	7.6975810894393	N	0	45	81	1.4	4	N
D	0.878332705998956	0.689444800411852	1.1189704265905	26.6666666666667	40	2018.95277207392	A_White, Non-Hispanic	M	P	O	Head_trauma	N	N	N	N	N	N	N	7.70214447946467	N	0	45	81	1.4	4	N
D	0.87589129779854	0.684310749563876	1.12110699130205	26.6666666666667	40	2018.95277207392	A_White, Non-Hispanic	M	P	O	Head_trauma	N	N	N	N	N	N	N	7.70670786949005	N	0	45	81	1.4	4	N
D	0.873456675721404	0.679213803850751	1.12324949822417	26.6666666666667	40	2018.95277207392	A_White, Non-Hispanic	M	P	O	Head_trauma	N	N	N	N	N	N	N	7.71127125951542	N	0	45	81	1.4	4	N
D	0.87102882090483	0.674153765169629	1.12539786328414	26.6666666666667	40	2018.95277207392	A_White, Non-Hispanic	M	P	O	Head_trauma	N	N	N	N	N	N	N	7.7158346495408	N	0	45	81	1.4	4	N
D	0.868607714538632	0.669130430969504	1.1275520090498	26.6666666666667	40	2018.95277207392	A_White, Non-Hispanic	M	P	O	Head_trauma	N	N	N	N	N	N	N	7.72039803956617	N	0	45	81	1.4	4	N
D	0.86619333786481	0.66414359481555	1.12971186414853	26.6666666666667	40	2018.95277207392	A_White, Non-Hispanic	M	P	O	Head_trauma	N	N	N	N	N	N	N	7.72496142959155	N	0	45	81	1.4	4	N
D	0.863785672177601	0.659193046894081	1.13187736274651	26.6666666666667	40	2018.95277207392	A_White, Non-Hispanic	M	P	O	Head_trauma	N	N	N	N	N	N	N	7.72952481961692	N	0	45	81	1.4	4	N
D	0.861384698823139	0.654278574464551	1.13404844408034	26.6666666666667	40	2018.95277207392	A_White, Non-Hispanic	M	P	O	Head_trauma	N	N	N	N	N	N	N	7.7340882096423	N	0	45	81	1.4	4	N
D	0.858990399199531	0.64939996226532	1.13622505203581	26.6666666666667	40	2018.95277207392	A_White, Non-Hispanic	M	P	O	Head_trauma	N	N	N	N	N	N	N	7.73865159966767	N	0	45	81	1.4	4	N
D	0.856602754756416	0.644556992877812	1.13840713476734	26.6666666666667	40	2018.95277207392	A_White, Non-Hispanic	M	P	O	Head_trauma	N	N	N	N	N	N	N	7.74321498969305	N	0	45	81	1.4	4	N
D	0.854221746995146	0.639749447054531	1.14059464435495	26.6666666666667	40	2018.95277207392	A_White, Non-Hispanic	M	P	O	Head_trauma	N	N	N	N	N	N	N	7.74777837971842	N	0	45	81	1.4	4	N
D	0.851847357468464	0.634977104014176	1.14278753649329	26.6666666666667	40	2018.95277207392	A_White, Non-Hispanic	M	P	O	Head_trauma	N	N	N	N	N	N	N	7.7523417697438	N	0	45	81	1.4	4	N
D	0.849479567780318	0.630239741707878	1.14498577020983	26.6666666666667	40	2018.95277207392	A_White, Non-Hispanic	M	P	O	Head_trauma	N	N	N	N	N	N	N	7.75690515976917	N	0	45	81	1.4	4	N
D	0.847118359585885	0.625537137059712	1.14718930760937	26.6666666666667	40	2018.95277207392	A_White, Non-Hispanic	M	P	O	Head_trauma	N	N	N	N	N	N	N	7.76146854979454	N	0	45	81	1.4	4	N
D	0.844763714591262	0.620869066183857	1.14939811364141	26.6666666666667	40	2018.95277207392	A_White, Non-Hispanic	M	P	O	Head_trauma	N	N	N	N	N	N	N	7.76603193981992	N	0	45	81	1.4	4	N
D	0.842415614553394	0.616235304581222	1.15161215588848	26.6666666666667	40	2018.95277207392	A_White, Non-Hispanic	M	P	O	Head_trauma	N	N	N	N	N	N	N	7.77059532984529	N	0	45	81	1.4	4	N
D	0.840074041280008	0.611635627317507	1.15383140437333	26.6666666666667	40	2018.95277207392	A_White, Non-Hispanic	M	P	O	Head_trauma	N	N	N	N	N	N	N	7.77515871987067	N	0	45	81	1.4	4	N
D	0.837738976629326	0.60706980918442	1.15605583138257	26.6666666666667	40	2018.95277207392	A_White, Non-Hispanic	M	P	O	Head_trauma	N	N	N	N	N	N	N	7.77972210989604	N	0	45	81	1.4	4	N
D	0.835410402509995	0.602537624846059	1.15828541130559	26.6666666666667	40	2018.95277207392	A_White, Non-Hispanic	M	P	O	Head_trauma	N	N	N	N	N	N	N	7.78428549992142	N	0	45	81	1.4	4	N
D	0.833088300881023	0.598038848971774	1.16052012048733	26.6666666666667	40	2018.95277207392	A_White, Non-Hispanic	M	P	O	Head_trauma	N	N	N	N	N	N	N	7.78884888994679	N	0	45	81	1.4	4	N
D	0.830772653751467	0.593573256356649	1.16275993709285	26.6666666666667	40	2018.95277207392	A_White, Non-Hispanic	M	P	O	Head_trauma	N	N	N	N	N	N	N	7.79341227997216	N	0	45	81	1.4	4	N
D	0.828463443180489	0.58914062203124	1.16500484098358	26.6666666666667	40	2018.95277207392	A_White, Non-Hispanic	M	P	O	Head_trauma	N	N	N	N	N	N	N	7.79797566999754	N	0	45	81	1.4	4	N
D	0.826160651277044	0.584740721361084	1.16725481360316	26.6666666666667	40	2018.95277207392	A_White, Non-Hispanic	M	P	O	Head_trauma	N	N	N	N	N	N	N	7.80253906002291	N	0	45	81	1.4	4	N
D	0.823864260199845	0.580373330137355	1.16950983787281	26.6666666666667	40	2018.95277207392	A_White, Non-Hispanic	M	P	O	Head_trauma	N	N	N	N	N	N	N	7.80710245004829	N	0	45	81	1.4	4	N
D	0.821574252157171	0.576038224659256	1.17176989809468	26.6666666666667	40	2018.95277207392	A_White, Non-Hispanic	M	P	O	Head_trauma	N	N	N	N	N	N	N	7.81166584007366	N	0	45	81	1.4	4	N
D	0.819290609406825	0.571735181809049	1.17403497986309	26.6666666666667	40	2018.95277207392	A_White, Non-Hispanic	M	P	O	Head_trauma	N	N	N	N	N	N	N	7.81622923009904	N	0	45	81	1.4	4	N
D	0.817013314255833	0.567463979120166	1.17630506998216	26.6666666666667	40	2018.95277207392	A_White, Non-Hispanic	M	P	O	Head_trauma	N	N	N	N	N	N	N	7.82079262012441	N	0	45	81	1.4	4	N
E	0.954707463308876	0.875572664142158	1.04099451459084	26.6666666666667	40	2018.95277207392	A_White, Non-Hispanic	M	P	O	Head_trauma	N	N	N	N	N	N	N	7.41	N	0	0	81	1.4	4	N
E	0.969659269503176	0.9072671041693	1.03634210323797	26.6666666666667	40	2018.95277207392	A_White, Non-Hispanic	M	P	O	Head_trauma	N	N	N	N	N	N	N	7.41	N	0	7.5187969924812	81	1.4	4	N
E	0.984467680298432	0.939449242705909	1.03164340285234	26.6666666666667	40	2018.95277207392	A_White, Non-Hispanic	M	P	O	Head_trauma	N	N	N	N	N	N	N	7.41	N	0	15.0375939849624	81	1.4	4	N
E	0.996880849035764	0.968337163190849	1.02626591744099	26.6666666666667	40	2018.95277207392	A_White, Non-Hispanic	M	P	O	Head_trauma	N	N	N	N	N	N	N	7.41	N	0	22.5563909774436	81	1.4	4	N
E	1.00402786470144	0.988907399820033	1.01937952257248	26.6666666666667	40	2018.95277207392	A_White, Non-Hispanic	M	P	O	Head_trauma	N	N	N	N	N	N	N	7.41	N	0	30.0751879699248	81	1.4	4	N
E	1.00469555300456	0.99888594379883	1.01053895141249	26.6666666666667	40	2018.95277207392	A_White, Non-Hispanic	M	P	O	Head_trauma	N	N	N	N	N	N	N	7.41	N	0	37.593984962406	81	1.4	4	N
E	0.999893502618458	0.999825368044896	0.99996164183515	26.6666666666667	40	2018.95277207392	A_White, Non-Hispanic	M	P	O	Head_trauma	N	N	N	N	N	N	N	7.41	N	0	45.1127819548872	81	1.4	4	N
E	0.990848284041319	0.987164750406783	0.994545562514323	26.6666666666667	40	2018.95277207392	A_White, Non-Hispanic	M	P	O	Head_trauma	N	N	N	N	N	N	N	7.41	N	0	52.6315789473684	81	1.4	4	N
E	0.978809830719713	0.972377188589729	0.985285027205412	26.6666666666667	40	2018.95277207392	A_White, Non-Hispanic	M	P	O	Head_trauma	N	N	N	N	N	N	N	7.41	N	0	60.1503759398496	81	1.4	4	N
E	0.965007804876827	0.955672339865861	0.974434463180028	26.6666666666667	40	2018.95277207392	A_White, Non-Hispanic	M	P	O	Head_trauma	N	N	N	N	N	N	N	7.41	N	0	67.6691729323308	81	1.4	4	N
E	0.950622888967369	0.938035766560912	0.963378912876436	26.6666666666667	40	2018.95277207392	A_White, Non-Hispanic	M	P	O	Head_trauma	N	N	N	N	N	N	N	7.41	N	0	75.187969924812	81	1.4	4	N
E	0.936576879260425	0.920694116810209	0.952733632972715	26.6666666666667	40	2018.95277207392	A_White, Non-Hispanic	M	P	O	Head_trauma	N	N	N	N	N	N	N	7.41	N	0	82.7067669172932	81	1.4	4	N
E	0.923022104229369	0.903979959357323	0.942465367818234	26.6666666666667	40	2018.95277207392	A_White, Non-Hispanic	M	P	O	Head_trauma	N	N	N	N	N	N	N	7.41	N	0	90.2255639097744	81	1.4	4	N
E	0.909938187724962	0.887923009228211	0.932499210939336	26.6666666666667	40	2018.95277207392	A_White, Non-Hispanic	M	P	O	Head_trauma	N	N	N	N	N	N	N	7.41	N	0	97.7443609022556	81	1.4	4	N
E	0.897305686751806	0.872517465362853	0.922798141516045	26.6666666666667	40	2018.95277207392	A_White, Non-Hispanic	M	P	O	Head_trauma	N	N	N	N	N	N	N	7.41	N	0	105.263157894737	81	1.4	4	N
E	0.885106040049685	0.857744686514283	0.913340198370777	26.6666666666667	40	2018.95277207392	A_White, Non-Hispanic	M	P	O	Head_trauma	N	N	N	N	N	N	N	7.41	N	0	112.781954887218	81	1.4	4	N
E	0.873321519730275	0.843581173855572	0.904110357676826	26.6666666666667	40	2018.95277207392	A_White, Non-Hispanic	M	P	O	Head_trauma	N	N	N	N	N	N	N	7.41	N	0	120.300751879699	81	1.4	4	N
E	0.861935185772236	0.830001784227248	0.895097189657136	26.6666666666667	40	2018.95277207392	A_White, Non-Hispanic	M	P	O	Head_trauma	N	N	N	N	N	N	N	7.41	N	0	127.81954887218	81	1.4	4	N
E	0.850930843191085	0.816981150478125	0.886291317088691	26.6666666666667	40	2018.95277207392	A_White, Non-Hispanic	M	P	O	Head_trauma	N	N	N	N	N	N	N	7.41	N	0	135.338345864662	81	1.4	4	N
E	0.840293001713554	0.804494346194035	0.877684637647501	26.6666666666667	40	2018.95277207392	A_White, Non-Hispanic	M	P	O	Head_trauma	N	N	N	N	N	N	N	7.41	N	0	142.857142857143	81	1.4	4	N
E	0.830006837797941	0.792517202562405	0.869269901730734	26.6666666666667	40	2018.95277207392	A_White, Non-Hispanic	M	P	O	Head_trauma	N	N	N	N	N	N	N	7.41	N	0	150.375939849624	81	1.4	4	N
E	0.820058158852173	0.781026453860028	0.861040468701637	26.6666666666667	40	2018.95277207392	A_White, Non-Hispanic	M	P	O	Head_trauma	N	N	N	N	N	N	N	7.41	N	0	157.894736842105	81	1.4	4	N
E	0.810433369512871	0.769999794140129	0.852990158462897	26.6666666666667	40	2018.95277207392	A_White, Non-Hispanic	M	P	O	Head_trauma	N	N	N	N	N	N	N	7.41	N	0	165.413533834586	81	1.4	4	N
E	0.801119439857105	0.7594158862866	0.845113156712068	26.6666666666667	40	2018.95277207392	A_White, Non-Hispanic	M	P	O	Head_trauma	N	N	N	N	N	N	N	7.41	N	0	172.932330827068	81	1.4	4	N
E	0.792103875427744	0.749254345056242	0.837403951818995	26.6666666666667	40	2018.95277207392	A_White, Non-Hispanic	M	P	O	Head_trauma	N	N	N	N	N	N	N	7.41	N	0	180.451127819549	81	1.4	4	N
E	0.783374688961245	0.739495705954078	0.829857291075651	26.6666666666667	40	2018.95277207392	A_White, Non-Hispanic	M	P	O	Head_trauma	N	N	N	N	N	N	N	7.41	N	0	187.96992481203	81	1.4	4	N
E	0.77492037371476	0.730121386657071	0.822468149231563	26.6666666666667	40	2018.95277207392	A_White, Non-Hispanic	M	P	O	Head_trauma	N	N	N	N	N	N	N	7.41	N	0	195.488721804511	81	1.4	4	N
E	0.76672987829544	0.721113644891264	0.815231705065829	26.6666666666667	40	2018.95277207392	A_White, Non-Hispanic	M	P	O	Head_trauma	N	N	N	N	N	N	N	7.41	N	0	203.007518796992	81	1.4	4	N
E	0.758792582902826	0.712455535077514	0.808143323366418	26.6666666666667	40	2018.95277207392	A_White, Non-Hispanic	M	P	O	Head_trauma	N	N	N	N	N	N	N	7.41	N	0	210.526315789474	81	1.4	4	N
E	0.751098276899565	0.704130865128407	0.80119854064147	26.6666666666667	40	2018.95277207392	A_White, Non-Hispanic	M	P	O	Head_trauma	N	N	N	N	N	N	N	7.41	N	0	218.045112781955	81	1.4	4	N
E	0.743637137633025	0.696124154224238	0.794393053468025	26.6666666666667	40	2018.95277207392	A_White, Non-Hispanic	M	P	O	Head_trauma	N	N	N	N	N	N	N	7.41	N	0	225.563909774436	81	1.4	4	N
E	0.736399710433991	0.688420592052461	0.787722708744803	26.6666666666667	40	2018.95277207392	A_White, Non-Hispanic	M	P	O	Head_trauma	N	N	N	N	N	N	N	7.41	N	0	233.082706766917	81	1.4	4	N
E	0.729376889725101	0.681005999785981	0.781183495346958	26.6666666666667	40	2018.95277207392	A_White, Non-Hispanic	M	P	O	Head_trauma	N	N	N	N	N	N	N	7.41	N	0	240.601503759398	81	1.4	4	N
E	0.722559901174411	0.673866792940941	0.774771536829434	26.6666666666667	40	2018.95277207392	A_White, Non-Hispanic	M	P	O	Head_trauma	N	N	N	N	N	N	N	7.41	N	0	248.12030075188	81	1.4	4	N
E	0.715940284835759	0.666989946172002	0.76848308492873	26.6666666666667	40	2018.95277207392	A_White, Non-Hispanic	M	P	O	Head_trauma	N	N	N	N	N	N	N	7.41	N	0	255.639097744361	81	1.4	4	N
E	0.709509879219383	0.660362960010491	0.762314513675791	26.6666666666667	40	2018.95277207392	A_White, Non-Hispanic	M	P	O	Head_trauma	N	N	N	N	N	N	N	7.41	N	0	263.157894736842	81	1.4	4	N
E	0.703260806241875	0.653973829519168	0.756262313982207	26.6666666666667	40	2018.95277207392	A_White, Non-Hispanic	M	P	O	Head_trauma	N	N	N	N	N	N	N	7.41	N	0	270.676691729323	81	1.4	4	N
E	0.697185457006173	0.647811014815168	0.750323088593346	26.6666666666667	40	2018.95277207392	A_White, Non-Hispanic	M	P	O	Head_trauma	N	N	N	N	N	N	N	7.41	N	0	278.195488721805	81	1.4	4	N
E	0.691276478367091	0.641863413406905	0.744493547322144	26.6666666666667	40	2018.95277207392	A_White, Non-Hispanic	M	P	O	Head_trauma	N	N	N	N	N	N	N	7.41	N	0	285.714285714286	81	1.4	4	N
E	0.685526760239528	0.63612033428067	0.738770502496077	26.6666666666667	40	2018.95277207392	A_White, Non-Hispanic	M	P	O	Head_trauma	N	N	N	N	N	N	N	7.41	N	0	293.233082706767	81	1.4	4	N
E	0.67992942360995	0.630571473673796	0.733150864559591	26.6666666666667	40	2018.95277207392	A_White, Non-Hispanic	M	P	O	Head_trauma	N	N	N	N	N	N	N	7.41	N	0	300.751879699248	81	1.4	4	N
E	0.674477809214219	0.625206892472629	0.727631637781934	26.6666666666667	40	2018.95277207392	A_White, Non-Hispanic	M	P	O	Head_trauma	N	N	N	N	N	N	N	7.41	N	0	308.270676691729	81	1.4	4	N
E	0.669165466846972	0.620016995175663	0.722209916026027	26.6666666666667	40	2018.95277207392	A_White, Non-Hispanic	M	P	O	Head_trauma	N	N	N	N	N	N	N	7.41	N	0	315.78947368421	81	1.4	4	N
E	0.663986145270392	0.614992510364151	0.716882878541042	26.6666666666667	40	2018.95277207392	A_White, Non-Hispanic	M	P	O	Head_trauma	N	N	N	N	N	N	N	7.41	N	0	323.308270676692	81	1.4	4	N
E	0.6589337826918	0.610124472629751	0.711647785739634	26.6666666666667	40	2018.95277207392	A_White, Non-Hispanic	M	P	O	Head_trauma	N	N	N	N	N	N	N	7.41	N	0	330.827067669173	81	1.4	4	N
E	0.65400249778181	0.605404205908811	0.706501974928916	26.6666666666667	40	2018.95277207392	A_White, Non-Hispanic	M	P	O	Head_trauma	N	N	N	N	N	N	N	7.41	N	0	338.345864661654	81	1.4	4	N
E	0.649186581206477	0.600823308181921	0.701442855960153	26.6666666666667	40	2018.95277207392	A_White, Non-Hispanic	M	P	O	Head_trauma	N	N	N	N	N	N	N	7.41	N	0	345.864661654135	81	1.4	4	N
E	0.644480487648551	0.5963736374936	0.696467906772911	26.6666666666667	40	2018.95277207392	A_White, Non-Hispanic	M	P	O	Head_trauma	N	N	N	N	N	N	N	7.41	N	0	353.383458646617	81	1.4	4	N
E	0.639878828294327	0.592047299260553	0.691574668798767	26.6666666666667	40	2018.95277207392	A_White, Non-Hispanic	M	P	O	Head_trauma	N	N	N	N	N	N	N	7.41	N	0	360.902255639098	81	1.4	4	N
E	0.635376363764488	0.587836634826232	0.686760742208455	26.6666666666667	40	2018.95277207392	A_White, Non-Hispanic	M	P	O	Head_trauma	N	N	N	N	N	N	N	7.41	N	0	368.421052631579	81	1.4	4	N
E	0.630967997468049	0.583734211231859	0.682023780975048	26.6666666666667	40	2018.95277207392	A_White, Non-Hispanic	M	P	O	Head_trauma	N	N	N	N	N	N	N	7.41	N	0	375.93984962406	81	1.4	4	N
E	0.62664876936055	0.579732812170372	0.677361487735989	26.6666666666667	40	2018.95277207392	A_White, Non-Hispanic	M	P	O	Head_trauma	N	N	N	N	N	N	N	7.41	N	0	383.458646616541	81	1.4	4	N
E	0.622413850087965	0.57582543008774	0.672771608440938	26.6666666666667	40	2018.95277207392	A_White, Non-Hispanic	M	P	O	Head_trauma	N	N	N	N	N	N	N	7.41	N	0	390.977443609023	81	1.4	4	N
E	0.618258535499683	0.572005259394154	0.668251926779608	26.6666666666667	40	2018.95277207392	A_White, Non-Hispanic	M	P	O	Head_trauma	N	N	N	N	N	N	N	7.41	N	0	398.496240601504	81	1.4	4	N
E	0.614178241514446	0.568265690748944	0.663800258383764	26.6666666666667	40	2018.95277207392	A_White, Non-Hispanic	M	P	O	Head_trauma	N	N	N	N	N	N	N	7.41	N	0	406.015037593985	81	1.4	4	N
E	0.610168499323797	0.564600306373792	0.659414444810042	26.6666666666667	40	2018.95277207392	A_White, Non-Hispanic	M	P	O	Head_trauma	N	N	N	N	N	N	N	7.41	N	0	413.533834586466	81	1.4	4	N
E	0.606224950919737	0.561002876341851	0.655092347322821	26.6666666666667	40	2018.95277207392	A_White, Non-Hispanic	M	P	O	Head_trauma	N	N	N	N	N	N	N	7.41	N	0	421.052631578947	81	1.4	4	N
E	0.602343344932088	0.557467355789329	0.650831840494509	26.6666666666667	40	2018.95277207392	A_White, Non-Hispanic	M	P	O	Head_trauma	N	N	N	N	N	N	N	7.41	N	0	428.571428571429	81	1.4	4	N
E	0.598519532763717	0.553987882981554	0.646630805662632	26.6666666666667	40	2018.95277207392	A_White, Non-Hispanic	M	P	O	Head_trauma	N	N	N	N	N	N	N	7.41	N	0	436.09022556391	81	1.4	4	N
E	0.594749465011338	0.55055877815678	0.642487124291284	26.6666666666667	40	2018.95277207392	A_White, Non-Hispanic	M	P	O	Head_trauma	N	N	N	N	N	N	N	7.41	N	0	443.609022556391	81	1.4	4	N
E	0.591029188160617	0.547174543063523	0.638398671294262	26.6666666666667	40	2018.95277207392	A_White, Non-Hispanic	M	P	O	Head_trauma	N	N	N	N	N	N	N	7.41	N	0	451.127819548872	81	1.4	4	N
E	0.58735484154447	0.543829861095308	0.634363308390065	26.6666666666667	40	2018.95277207392	A_White, Non-Hispanic	M	P	O	Head_trauma	N	N	N	N	N	N	N	7.41	N	0	458.646616541353	81	1.4	4	N
E	0.583722654554985	0.540519597912073	0.630378877577988	26.6666666666667	40	2018.95277207392	A_White, Non-Hispanic	M	P	O	Head_trauma	N	N	N	N	N	N	N	7.41	N	0	466.165413533835	81	1.4	4	N
E	0.580128944098369	0.537238802433466	0.626443194825578	26.6666666666667	40	2018.95277207392	A_White, Non-Hispanic	M	P	O	Head_trauma	N	N	N	N	N	N	N	7.41	N	0	473.684210526316	81	1.4	4	N
E	0.576570112284313	0.533982708076014	0.622554044076316	26.6666666666667	40	2018.95277207392	A_White, Non-Hispanic	M	P	O	Head_trauma	N	N	N	N	N	N	N	7.41	N	0	481.203007518797	81	1.4	4	N
E	0.573042644340182	0.530746734096672	0.618709171694265	26.6666666666667	40	2018.95277207392	A_White, Non-Hispanic	M	P	O	Head_trauma	N	N	N	N	N	N	N	7.41	N	0	488.721804511278	81	1.4	4	N
E	0.569543106742081	0.527526486911374	0.614906281458278	26.6666666666667	40	2018.95277207392	A_White, Non-Hispanic	M	P	O	Head_trauma	N	N	N	N	N	N	N	7.41	N	0	496.240601503759	81	1.4	4	N
E	0.566068145553647	0.524317761240108	0.611143030235447	26.6666666666667	40	2018.95277207392	A_White, Non-Hispanic	M	P	O	Head_trauma	N	N	N	N	N	N	N	7.41	N	0	503.759398496241	81	1.4	4	N
E	0.562614951580612	0.521117141547232	0.607417331930858	26.6666666666667	40	2018.95277207392	A_White, Non-Hispanic	M	P	O	Head_trauma	N	N	N	N	N	N	N	7.41	N	0	511.278195488722	81	1.4	4	N
E	0.559182823195176	0.517923989395399	0.603728416058777	26.6666666666667	40	2018.95277207392	A_White, Non-Hispanic	M	P	O	Head_trauma	N	N	N	N	N	N	N	7.41	N	0	518.796992481203	81	1.4	4	N
E	0.555771631873702	0.51473842021823	0.600075872837708	26.6666666666667	40	2018.95277207392	A_White, Non-Hispanic	M	P	O	Head_trauma	N	N	N	N	N	N	N	7.41	N	0	526.315789473684	81	1.4	4	N
E	0.552381249893601	0.511560558804969	0.596459285185715	26.6666666666667	40	2018.95277207392	A_White, Non-Hispanic	M	P	O	Head_trauma	N	N	N	N	N	N	N	7.41	N	0	533.834586466165	81	1.4	4	N
E	0.549011550311291	0.508390538835967	0.592878229137263	26.6666666666667	40	2018.95277207392	A_White, Non-Hispanic	M	P	O	Head_trauma	N	N	N	N	N	N	N	7.41	N	0	541.353383458647	81	1.4	4	N
E	0.545662406957615	0.505228502399959	0.589332274312326	26.6666666666667	40	2018.95277207392	A_White, Non-Hispanic	M	P	O	Head_trauma	N	N	N	N	N	N	N	7.41	N	0	548.872180451128	81	1.4	4	N
E	0.542333694433107	0.502074599478078	0.585820984417883	26.6666666666667	40	2018.95277207392	A_White, Non-Hispanic	M	P	O	Head_trauma	N	N	N	N	N	N	N	7.41	N	0	556.390977443609	81	1.4	4	N
E	0.539025288103319	0.498928987390698	0.582343917787534	26.6666666666667	40	2018.95277207392	A_White, Non-Hispanic	M	P	O	Head_trauma	N	N	N	N	N	N	N	7.41	N	0	563.90977443609	81	1.4	4	N
E	0.535737064094038	0.495791830217901	0.578900627946929	26.6666666666667	40	2018.95277207392	A_White, Non-Hispanic	M	P	O	Head_trauma	N	N	N	N	N	N	N	7.41	N	0	571.428571428571	81	1.4	4	N
E	0.532468899286724	0.492663298199821	0.575490664199265	26.6666666666667	40	2018.95277207392	A_White, Non-Hispanic	M	P	O	Head_trauma	N	N	N	N	N	N	N	7.41	N	0	578.947368421053	81	1.4	4	N
E	0.529220671313972	0.489543567104732	0.572113572245334	26.6666666666667	40	2018.95277207392	A_White, Non-Hispanic	M	P	O	Head_trauma	N	N	N	N	N	N	N	7.41	N	0	586.466165413534	81	1.4	4	N
E	0.525992258554798	0.486432817608356	0.568768894787713	26.6666666666667	40	2018.95277207392	A_White, Non-Hispanic	M	P	O	Head_trauma	N	N	N	N	N	N	N	7.41	N	0	593.984962406015	81	1.4	4	N
E	0.522783540130189	0.483331234631075	0.56545617218317	26.6666666666667	40	2018.95277207392	A_White, Non-Hispanic	M	P	O	Head_trauma	N	N	N	N	N	N	N	7.41	N	0	601.503759398496	81	1.4	4	N
E	0.519594395898397	0.480239006695926	0.562174943069469	26.6666666666667	40	2018.95277207392	A_White, Non-Hispanic	M	P	O	Head_trauma	N	N	N	N	N	N	N	7.41	N	0	609.022556390977	81	1.4	4	N
E	0.516424706450845	0.477156325279909	0.558924745001323	26.6666666666667	40	2018.95277207392	A_White, Non-Hispanic	M	P	O	Head_trauma	N	N	N	N	N	N	N	7.41	N	0	616.541353383459	81	1.4	4	N
E	0.513274353107046	0.474083384161379	0.555705115089579	26.6666666666667	40	2018.95277207392	A_White, Non-Hispanic	M	P	O	Head_trauma	N	N	N	N	N	N	N	7.41	N	0	624.06015037594	81	1.4	4	N
E	0.510143217910866	0.471020378785358	0.552515590623834	26.6666666666667	40	2018.95277207392	A_White, Non-Hispanic	M	P	O	Head_trauma	N	N	N	N	N	N	N	7.41	N	0	631.578947368421	81	1.4	4	N
E	0.507031183625279	0.467967505637813	0.549355709683444	26.6666666666667	40	2018.95277207392	A_White, Non-Hispanic	M	P	O	Head_trauma	N	N	N	N	N	N	N	7.41	N	0	639.097744360902	81	1.4	4	N
E	0.503938133729075	0.464924961638898	0.546225011733368	26.6666666666667	40	2018.95277207392	A_White, Non-Hispanic	M	P	O	Head_trauma	N	N	N	N	N	N	N	7.41	N	0	646.616541353383	81	1.4	4	N
E	0.500863952411169	0.461892943545505	0.543123038207279	26.6666666666667	40	2018.95277207392	A_White, Non-Hispanic	M	P	O	Head_trauma	N	N	N	N	N	N	N	7.41	N	0	654.135338345865	81	1.4	4	N
E	0.497808524567577	0.458871647392742	0.540049333054671	26.6666666666667	40	2018.95277207392	A_White, Non-Hispanic	M	P	O	Head_trauma	N	N	N	N	N	N	N	7.41	N	0	661.654135338346	81	1.4	4	N
E	0.494771735795903	0.455861267946983	0.537003443273363	26.6666666666667	40	2018.95277207392	A_White, Non-Hispanic	M	P	O	Head_trauma	N	N	N	N	N	N	N	7.41	N	0	669.172932330827	81	1.4	4	N
E	0.491753472392261	0.452861998189318	0.533984919416342	26.6666666666667	40	2018.95277207392	A_White, Non-Hispanic	M	P	O	Head_trauma	N	N	N	N	N	N	N	7.41	N	0	676.691729323308	81	1.4	4	N
E	0.488753621345876	0.44987402883103	0.530993316060995	26.6666666666667	40	2018.95277207392	A_White, Non-Hispanic	M	P	O	Head_trauma	N	N	N	N	N	N	N	7.41	N	0	684.21052631579	81	1.4	4	N
E	0.485772070335543	0.44689754785777	0.528028192253991	26.6666666666667	40	2018.95277207392	A_White, Non-Hispanic	M	P	O	Head_trauma	N	N	N	N	N	N	N	7.41	N	0	691.729323308271	81	1.4	4	N
E	0.482808707725334	0.4439327400994	0.525089111929913	26.6666666666667	40	2018.95277207392	A_White, Non-Hispanic	M	P	O	Head_trauma	N	N	N	N	N	N	N	7.41	N	0	699.248120300752	81	1.4	4	N
E	0.47986342256028	0.440979786844802	0.522175644282549	26.6666666666667	40	2018.95277207392	A_White, Non-Hispanic	M	P	O	Head_trauma	N	N	N	N	N	N	N	7.41	N	0	706.766917293233	81	1.4	4	N
E	0.476936104562246	0.438038865476241	0.519287364119401	26.6666666666667	40	2018.95277207392	A_White, Non-Hispanic	M	P	O	Head_trauma	N	N	N	N	N	N	N	7.41	N	0	714.285714285714	81	1.4	4	N
E	0.474026644125883	0.43511014913664	0.516423852183421	26.6666666666667	40	2018.95277207392	A_White, Non-Hispanic	M	P	O	Head_trauma	N	N	N	N	N	N	N	7.41	N	0	721.804511278195	81	1.4	4	N
E	0.47113493231452	0.432193806444503	0.513584695424158	26.6666666666667	40	2018.95277207392	A_White, Non-Hispanic	M	P	O	Head_trauma	N	N	N	N	N	N	N	7.41	N	0	729.323308270677	81	1.4	4	N
E	0.468260860855795	0.429290001220204	0.51076948726075	26.6666666666667	40	2018.95277207392	A_White, Non-Hispanic	M	P	O	Head_trauma	N	N	N	N	N	N	N	7.41	N	0	736.842105263158	81	1.4	4	N
E	0.465404322138108	0.426398892254212	0.50797782780284	26.6666666666667	40	2018.95277207392	A_White, Non-Hispanic	M	P	O	Head_trauma	N	N	N	N	N	N	N	7.41	N	0	744.360902255639	81	1.4	4	N
E	0.462565209206191	0.423520633114183	0.505209324029039	26.6666666666667	40	2018.95277207392	A_White, Non-Hispanic	M	P	O	Head_trauma	N	N	N	N	N	N	N	7.41	N	0	751.87969924812	81	1.4	4	N
E	0.459743415757236	0.420655371952833	0.502463589971296	26.6666666666667	40	2018.95277207392	A_White, Non-Hispanic	M	P	O	Head_trauma	N	N	N	N	N	N	N	7.41	N	0	759.398496240602	81	1.4	4	N
E	0.456938836136944	0.417803251379372	0.499740246828758	26.6666666666667	40	2018.95277207392	A_White, Non-Hispanic	M	P	O	Head_trauma	N	N	N	N	N	N	N	7.41	N	0	766.917293233083	81	1.4	4	N
E	0.45415136533572	0.414964408329367	0.497038923089015	26.6666666666667	40	2018.95277207392	A_White, Non-Hispanic	M	P	O	Head_trauma	N	N	N	N	N	N	N	7.41	N	0	774.436090225564	81	1.4	4	N
E	0.451380898983967	0.412138973979382	0.494359254598832	26.6666666666667	40	2018.95277207392	A_White, Non-Hispanic	M	P	O	Head_trauma	N	N	N	N	N	N	N	7.41	N	0	781.954887218045	81	1.4	4	N
E	0.44862733334974	0.409327073668962	0.49170088463601	26.6666666666667	40	2018.95277207392	A_White, Non-Hispanic	M	P	O	Head_trauma	N	N	N	N	N	N	N	7.41	N	0	789.473684210526	81	1.4	4	N
E	0.44589056533279	0.406528826863229	0.489063463929176	26.6666666666667	40	2018.95277207392	A_White, Non-Hispanic	M	P	O	Head_trauma	N	N	N	N	N	N	N	7.41	N	0	796.992481203008	81	1.4	4	N
E	0.443170492462882	0.403744347114069	0.486446650692807	26.6666666666667	40	2018.95277207392	A_White, Non-Hispanic	M	P	O	Head_trauma	N	N	N	N	N	N	N	7.41	N	0	804.511278195489	81	1.4	4	N
E	0.440467012893894	0.400973742068232	0.483850110600648	26.6666666666667	40	2018.95277207392	A_White, Non-Hispanic	M	P	O	Head_trauma	N	N	N	N	N	N	N	7.41	N	0	812.03007518797	81	1.4	4	N
E	0.437780025401718	0.398217113466807	0.481273516781452	26.6666666666667	40	2018.95277207392	A_White, Non-Hispanic	M	P	O	Head_trauma	N	N	N	N	N	N	N	7.41	N	0	819.548872180451	81	1.4	4	N
E	0.43510942937944	0.395474557177346	0.478716549772892	26.6666666666667	40	2018.95277207392	A_White, Non-Hispanic	M	P	O	Head_trauma	N	N	N	N	N	N	N	7.41	N	0	827.067669172932	81	1.4	4	N
E	0.432455124833932	0.392746163236176	0.47617889746938	26.6666666666667	40	2018.95277207392	A_White, Non-Hispanic	M	P	O	Head_trauma	N	N	N	N	N	N	N	7.41	N	0	834.586466165414	81	1.4	4	N
E	0.429817012382079	0.390032015908619	0.473660255050294	26.6666666666667	40	2018.95277207392	A_White, Non-Hispanic	M	P	O	Head_trauma	N	N	N	N	N	N	N	7.41	N	0	842.105263157895	81	1.4	4	N
E	0.427194993246963	0.387332193752476	0.471160324906781	26.6666666666667	40	2018.95277207392	A_White, Non-Hispanic	M	P	O	Head_trauma	N	N	N	N	N	N	N	7.41	N	0	849.624060150376	81	1.4	4	N
E	0.424588969254307	0.384646769698334	0.468678816551142	26.6666666666667	40	2018.95277207392	A_White, Non-Hispanic	M	P	O	Head_trauma	N	N	N	N	N	N	N	7.41	N	0	857.142857142857	81	1.4	4	N
E	0.421998842828705	0.381975811141924	0.46621544651318	26.6666666666667	40	2018.95277207392	A_White, Non-Hispanic	M	P	O	Head_trauma	N	N	N	N	N	N	N	7.41	N	0	864.661654135338	81	1.4	4	N
E	0.419424516989944	0.379319380037554	0.463769938237354	26.6666666666667	40	2018.95277207392	A_White, Non-Hispanic	M	P	O	Head_trauma	N	N	N	N	N	N	N	7.41	N	0	872.18045112782	81	1.4	4	N
E	0.416865895349611	0.376677533013757	0.461342021955119	26.6666666666667	40	2018.95277207392	A_White, Non-Hispanic	M	P	O	Head_trauma	N	N	N	N	N	N	N	7.41	N	0	879.699248120301	81	1.4	4	N
E	0.414322882107019	0.374050321469575	0.458931434580868	26.6666666666667	40	2018.95277207392	A_White, Non-Hispanic	M	P	O	Head_trauma	N	N	N	N	N	N	N	7.41	N	0	887.218045112782	81	1.4	4	N
E	0.411795382046062	0.371437791708187	0.456537919565507	26.6666666666667	40	2018.95277207392	A_White, Non-Hispanic	M	P	O	Head_trauma	N	N	N	N	N	N	N	7.41	N	0	894.736842105263	81	1.4	4	N
E	0.409283300531434	0.368839985047612	0.454161226777733	26.6666666666667	40	2018.95277207392	A_White, Non-Hispanic	M	P	O	Head_trauma	N	N	N	N	N	N	N	7.41	N	0	902.255639097744	81	1.4	4	N
E	0.406786543505114	0.366256937948176	0.451801112366238	26.6666666666667	40	2018.95277207392	A_White, Non-Hispanic	M	P	O	Head_trauma	N	N	N	N	N	N	N	7.41	N	0	909.774436090226	81	1.4	4	N
E	0.404305017483081	0.363688682151057	0.449457338609456	26.6666666666667	40	2018.95277207392	A_White, Non-Hispanic	M	P	O	Head_trauma	N	N	N	N	N	N	N	7.41	N	0	917.293233082707	81	1.4	4	N
E	0.401838629551022	0.361135244791771	0.447129673794505	26.6666666666667	40	2018.95277207392	A_White, Non-Hispanic	M	P	O	Head_trauma	N	N	N	N	N	N	N	7.41	N	0	924.812030075188	81	1.4	4	N
E	0.399387287362414	0.358596648549792	0.444817892057235	26.6666666666667	40	2018.95277207392	A_White, Non-Hispanic	M	P	O	Head_trauma	N	N	N	N	N	N	N	7.41	N	0	932.330827067669	81	1.4	4	N
E	0.396950899132938	0.356072911773582	0.442521773244697	26.6666666666667	40	2018.95277207392	A_White, Non-Hispanic	M	P	O	Head_trauma	N	N	N	N	N	N	N	7.41	N	0	939.84962406015	81	1.4	4	N
E	0.394529373638939	0.353564048609777	0.440241102781708	26.6666666666667	40	2018.95277207392	A_White, Non-Hispanic	M	P	O	Head_trauma	N	N	N	N	N	N	N	7.41	N	0	947.368421052632	81	1.4	4	N
E	0.392122620213083	0.351070069152113	0.437975671506623	26.6666666666667	40	2018.95277207392	A_White, Non-Hispanic	M	P	O	Head_trauma	N	N	N	N	N	N	N	7.41	N	0	954.887218045113	81	1.4	4	N
E	0.389730548741023	0.348590979557605	0.435725275549993	26.6666666666667	40	2018.95277207392	A_White, Non-Hispanic	M	P	O	Head_trauma	N	N	N	N	N	N	N	7.41	N	0	962.406015037594	81	1.4	4	N
E	0.387353069658407	0.346126782192698	0.43348971617648	26.6666666666667	40	2018.95277207392	A_White, Non-Hispanic	M	P	O	Head_trauma	N	N	N	N	N	N	N	7.41	N	0	969.924812030075	81	1.4	4	N
E	0.384990093946678	0.343677475755112	0.431268799654139	26.6666666666667	40	2018.95277207392	A_White, Non-Hispanic	M	P	O	Head_trauma	N	N	N	N	N	N	N	7.41	N	0	977.443609022556	81	1.4	4	N
E	0.382641533131166	0.34124305541559	0.429062337103549	26.6666666666667	40	2018.95277207392	A_White, Non-Hispanic	M	P	O	Head_trauma	N	N	N	N	N	N	N	7.41	N	0	984.962406015038	81	1.4	4	N
E	0.380307299276051	0.338823512929585	0.426870144377205	26.6666666666667	40	2018.95277207392	A_White, Non-Hispanic	M	P	O	Head_trauma	N	N	N	N	N	N	N	7.41	N	0	992.481203007519	81	1.4	4	N
E	0.377987304982709	0.336418836776968	0.424692041910874	26.6666666666667	40	2018.95277207392	A_White, Non-Hispanic	M	P	O	Head_trauma	N	N	N	N	N	N	N	7.41	N	0	1000	81	1.4	4	N
E	0.375681463385113	0.3340290122829	0.422527854591406	26.6666666666667	40	2018.95277207392	A_White, Non-Hispanic	M	P	O	Head_trauma	N	N	N	N	N	N	N	7.41	N	0	1007.51879699248	81	1.4	4	N
E	0.373389688147597	0.33165402173582	0.420377411632943	26.6666666666667	40	2018.95277207392	A_White, Non-Hispanic	M	P	O	Head_trauma	N	N	N	N	N	N	N	7.41	N	0	1015.03759398496	81	1.4	4	N
E	0.37111189346032	0.32929384451032	0.418240546441153	26.6666666666667	40	2018.95277207392	A_White, Non-Hispanic	M	P	O	Head_trauma	N	N	N	N	N	N	N	7.41	N	0	1022.55639097744	81	1.4	4	N
E	0.368847994038116	0.326948457184843	0.416117096490919	26.6666666666667	40	2018.95277207392	A_White, Non-Hispanic	M	P	O	Head_trauma	N	N	N	N	N	N	N	7.41	N	0	1030.07518796992	81	1.4	4	N
E	0.366597905115782	0.324617833646743	0.414006903211395	26.6666666666667	40	2018.95277207392	A_White, Non-Hispanic	M	P	O	Head_trauma	N	N	N	N	N	N	N	7.41	N	0	1037.59398496241	81	1.4	4	N
E	0.364361542444147	0.322301945215921	0.411909811848445	26.6666666666667	40	2018.95277207392	A_White, Non-Hispanic	M	P	O	Head_trauma	N	N	N	N	N	N	N	7.41	N	0	1045.11278195489	81	1.4	4	N
E	0.362138822289093	0.32000076074558	0.409825671362073	26.6666666666667	40	2018.95277207392	A_White, Non-Hispanic	M	P	O	Head_trauma	N	N	N	N	N	N	N	7.41	N	0	1052.63157894737	81	1.4	4	N
E	0.359929661427075	0.317714246729133	0.407754334307382	26.6666666666667	40	2018.95277207392	A_White, Non-Hispanic	M	P	O	Head_trauma	N	N	N	N	N	N	N	7.41	N	0	1060.15037593985	81	1.4	4	N
E	0.357733977142032	0.315442367396915	0.405695656730946	26.6666666666667	40	2018.95277207392	A_White, Non-Hispanic	M	P	O	Head_trauma	N	N	N	N	N	N	N	7.41	N	0	1067.66917293233	81	1.4	4	N
E	0.35555168722257	0.313185084832919	0.403649498041257	26.6666666666667	40	2018.95277207392	A_White, Non-Hispanic	M	P	O	Head_trauma	N	N	N	N	N	N	N	7.41	N	0	1075.18796992481	81	1.4	4	N
E	0.353382709958731	0.310942359049647	0.401615720931215	26.6666666666667	40	2018.95277207392	A_White, Non-Hispanic	M	P	O	Head_trauma	N	N	N	N	N	N	N	7.41	N	0	1082.70676691729	81	1.4	4	N
E	0.351226964139514	0.308714148095295	0.39959419126	26.6666666666667	40	2018.95277207392	A_White, Non-Hispanic	M	P	O	Head_trauma	N	N	N	N	N	N	N	7.41	N	0	1090.22556390977	81	1.4	4	N
E	0.349084369048481	0.306500408142387	0.39758477795359	26.6666666666667	40	2018.95277207392	A_White, Non-Hispanic	M	P	O	Head_trauma	N	N	N	N	N	N	N	7.41	N	0	1097.74436090226	81	1.4	4	N
E	0.346954844462237	0.304301093575749	0.395587352911862	26.6666666666667	40	2018.95277207392	A_White, Non-Hispanic	M	P	O	Head_trauma	N	N	N	N	N	N	N	7.41	N	0	1105.26315789474	81	1.4	4	N
E	0.344838310646579	0.302116157069523	0.39360179092382	26.6666666666667	40	2018.95277207392	A_White, Non-Hispanic	M	P	O	Head_trauma	N	N	N	N	N	N	N	7.41	N	0	1112.78195488722	81	1.4	4	N
E	0.342734688354367	0.299945549687656	0.391627969555435	26.6666666666667	40	2018.95277207392	A_White, Non-Hispanic	M	P	O	Head_trauma	N	N	N	N	N	N	N	7.41	N	0	1120.3007518797	81	1.4	4	N
E	0.340643898819764	0.297789220941107	0.389665769084631	26.6666666666667	40	2018.95277207392	A_White, Non-Hispanic	M	P	O	Head_trauma	N	N	N	N	N	N	N	7.41	N	0	1127.81954887218	81	1.4	4	N
E	0.33856586376007	0.295647118882854	0.387715072403672	26.6666666666667	40	2018.95277207392	A_White, Non-Hispanic	M	P	O	Head_trauma	N	N	N	N	N	N	N	7.41	N	0	1135.33834586466	81	1.4	4	N
E	0.336500505368741	0.293519190173864	0.385775764938386	26.6666666666667	40	2018.95277207392	A_White, Non-Hispanic	M	P	O	Head_trauma	N	N	N	N	N	N	N	7.41	N	0	1142.85714285714	81	1.4	4	N
E	0.334447746314199	0.291405380155214	0.383847734571916	26.6666666666667	40	2018.95277207392	A_White, Non-Hispanic	M	P	O	Head_trauma	N	N	N	N	N	N	N	7.41	N	0	1150.37593984962	81	1.4	4	N
E	0.332407509736201	0.289305632919164	0.381930871563417	26.6666666666667	40	2018.95277207392	A_White, Non-Hispanic	M	P	O	Head_trauma	N	N	N	N	N	N	N	7.41	N	0	1157.89473684211	81	1.4	4	N
E	0.33037971924349	0.287219891370583	0.380025068481682	26.6666666666667	40	2018.95277207392	A_White, Non-Hispanic	M	P	O	Head_trauma	N	N	N	N	N	N	N	7.41	N	0	1165.41353383459	81	1.4	4	N
E	0.32836429891146	0.285148097304181	0.378130220117144	26.6666666666667	40	2018.95277207392	A_White, Non-Hispanic	M	P	O	Head_trauma	N	N	N	N	N	N	N	7.41	N	0	1172.93233082707	81	1.4	4	N
E	0.326361173278884	0.283090191447427	0.376246223436359	26.6666666666667	40	2018.95277207392	A_White, Non-Hispanic	M	P	O	Head_trauma	N	N	N	N	N	N	N	7.41	N	0	1180.45112781955	81	1.4	4	N
E	0.324370267342777	0.281046113538436	0.374372977485189	26.6666666666667	40	2018.95277207392	A_White, Non-Hispanic	M	P	O	Head_trauma	N	N	N	N	N	N	N	7.41	N	0	1187.96992481203	81	1.4	4	N
E	0.322391506560012	0.27901580237282	0.372510383347948	26.6666666666667	40	2018.95277207392	A_White, Non-Hispanic	M	P	O	Head_trauma	N	N	N	N	N	N	N	7.41	N	0	1195.48872180451	81	1.4	4	N
E	0.320424816841445	0.276999195858315	0.370658344078334	26.6666666666667	40	2018.95277207392	A_White, Non-Hispanic	M	P	O	Head_trauma	N	N	N	N	N	N	N	7.41	N	0	1203.00751879699	81	1.4	4	N
E	0.318470124549209	0.274996231074051	0.368816764630776	26.6666666666667	40	2018.95277207392	A_White, Non-Hispanic	M	P	O	Head_trauma	N	N	N	N	N	N	N	7.41	N	0	1210.52631578947	81	1.4	4	N
E	0.316527356495797	0.273006844322356	0.366985551805131	26.6666666666667	40	2018.95277207392	A_White, Non-Hispanic	M	P	O	Head_trauma	N	N	N	N	N	N	N	7.41	N	0	1218.04511278195	81	1.4	4	N
E	0.314596439939011	0.27103097116733	0.365164614199006	26.6666666666667	40	2018.95277207392	A_White, Non-Hispanic	M	P	O	Head_trauma	N	N	N	N	N	N	N	7.41	N	0	1225.56390977444	81	1.4	4	N
E	0.312677302581644	0.269068546492799	0.363353862144379	26.6666666666667	40	2018.95277207392	A_White, Non-Hispanic	M	P	O	Head_trauma	N	N	N	N	N	N	N	7.41	N	0	1233.08270676692	81	1.4	4	N
E	0.310769872566166	0.267119504546699	0.361553207650199	26.6666666666667	40	2018.95277207392	A_White, Non-Hispanic	M	P	O	Head_trauma	N	N	N	N	N	N	N	7.41	N	0	1240.6015037594	81	1.4	4	N
E	0.308874078474839	0.265183778978309	0.359762564366672	26.6666666666667	40	2018.95277207392	A_White, Non-Hispanic	M	P	O	Head_trauma	N	N	N	N	N	N	N	7.41	N	0	1248.12030075188	81	1.4	4	N
E	0.306989849324359	0.263261302884335	0.357981847524315	26.6666666666667	40	2018.95277207392	A_White, Non-Hispanic	M	P	O	Head_trauma	N	N	N	N	N	N	N	7.41	N	0	1255.63909774436	81	1.4	4	N
E	0.305117114565008	0.261352008855087	0.356210973882721	26.6666666666667	40	2018.95277207392	A_White, Non-Hispanic	M	P	O	Head_trauma	N	N	N	N	N	N	N	7.41	N	0	1263.15789473684	81	1.4	4	N
E	0.303255804077664	0.259455829002369	0.354449861698622	26.6666666666667	40	2018.95277207392	A_White, Non-Hispanic	M	P	O	Head_trauma	N	N	N	N	N	N	N	7.41	N	0	1270.67669172932	81	1.4	4	N
E	0.301405848170353	0.257572694997402	0.352698430678788	26.6666666666667	40	2018.95277207392	A_White, Non-Hispanic	M	P	O	Head_trauma	N	N	N	N	N	N	N	7.41	N	0	1278.1954887218	81	1.4	4	N
E	0.299567177576313	0.255702538123081	0.350956601916255	26.6666666666667	40	2018.95277207392	A_White, Non-Hispanic	M	P	O	Head_trauma	N	N	N	N	N	N	N	7.41	N	0	1285.71428571429	81	1.4	4	N
E	0.297739723452574	0.253845289287025	0.349224297880822	26.6666666666667	40	2018.95277207392	A_White, Non-Hispanic	M	P	O	Head_trauma	N	N	N	N	N	N	N	7.41	N	0	1293.23308270677	81	1.4	4	N
E	0.295923417374128	0.252000879060438	0.34750144236354	26.6666666666667	40	2018.95277207392	A_White, Non-Hispanic	M	P	O	Head_trauma	N	N	N	N	N	N	N	7.41	N	0	1300.75187969925	81	1.4	4	N
E	0.294118191334716	0.250169237720987	0.345787960430546	26.6666666666667	40	2018.95277207392	A_White, Non-Hispanic	M	P	O	Head_trauma	N	N	N	N	N	N	N	7.41	N	0	1308.27067669173	81	1.4	4	N
E	0.292323977742604	0.248350295272706	0.344083778396256	26.6666666666667	40	2018.95277207392	A_White, Non-Hispanic	M	P	O	Head_trauma	N	N	N	N	N	N	N	7.41	N	0	1315.78947368421	81	1.4	4	N
E	0.290540709419098	0.246543981475909	0.342388823788834	26.6666666666667	40	2018.95277207392	A_White, Non-Hispanic	M	P	O	Head_trauma	N	N	N	N	N	N	N	7.41	N	0	1323.30827067669	81	1.4	4	N
E	0.288768319593283	0.244750225869377	0.34070302531705	26.6666666666667	40	2018.95277207392	A_White, Non-Hispanic	M	P	O	Head_trauma	N	N	N	N	N	N	N	7.41	N	0	1330.82706766917	81	1.4	4	N
E	0.287006741903843	0.242968957815947	0.339026312820825	26.6666666666667	40	2018.95277207392	A_White, Non-Hispanic	M	P	O	Head_trauma	N	N	N	N	N	N	N	7.41	N	0	1338.34586466165	81	1.4	4	N
E	0.285255910392949	0.241200106507393	0.337358617259219	26.6666666666667	40	2018.95277207392	A_White, Non-Hispanic	M	P	O	Head_trauma	N	N	N	N	N	N	N	7.41	N	0	1345.86466165414	81	1.4	4	N
E	0.283515759505586	0.239443600999026	0.335699870669572	26.6666666666667	40	2018.95277207392	A_White, Non-Hispanic	M	P	O	Head_trauma	N	N	N	N	N	N	N	7.41	N	0	1353.38345864662	81	1.4	4	N
E	0.281786224086884	0.2376993702338	0.334050006136082	26.6666666666667	40	2018.95277207392	A_White, Non-Hispanic	M	P	O	Head_trauma	N	N	N	N	N	N	N	7.41	N	0	1360.9022556391	81	1.4	4	N
E	0.280067239378716	0.235967343059162	0.332408957766453	26.6666666666667	40	2018.95277207392	A_White, Non-Hispanic	M	P	O	Head_trauma	N	N	N	N	N	N	N	7.41	N	0	1368.42105263158	81	1.4	4	N
E	0.278358741018854	0.234247448255649	0.330776660657745	26.6666666666667	40	2018.95277207392	A_White, Non-Hispanic	M	P	O	Head_trauma	N	N	N	N	N	N	N	7.41	N	0	1375.93984962406	81	1.4	4	N
E	0.276660665036876	0.232539614550993	0.32915305087453	26.6666666666667	40	2018.95277207392	A_White, Non-Hispanic	M	P	O	Head_trauma	N	N	N	N	N	N	N	7.41	N	0	1383.45864661654	81	1.4	4	N
E	0.27497294785295	0.230843770642019	0.327538065422581	26.6666666666667	40	2018.95277207392	A_White, Non-Hispanic	M	P	O	Head_trauma	N	N	N	N	N	N	N	7.41	N	0	1390.97744360902	81	1.4	4	N
E	0.273295526275472	0.229159845215611	0.325931642220796	26.6666666666667	40	2018.95277207392	A_White, Non-Hispanic	M	P	O	Head_trauma	N	N	N	N	N	N	N	7.41	N	0	1398.4962406015	81	1.4	4	N
E	0.27162833749804	0.227487766967066	0.32433372007485	26.6666666666667	40	2018.95277207392	A_White, Non-Hispanic	M	P	O	Head_trauma	N	N	N	N	N	N	N	7.41	N	0	1406.01503759398	81	1.4	4	N
E	0.269971319097172	0.225827464612179	0.322744238661289	26.6666666666667	40	2018.95277207392	A_White, Non-Hispanic	M	P	O	Head_trauma	N	N	N	N	N	N	N	7.41	N	0	1413.53383458647	81	1.4	4	N
E	0.2683244090301	0.224178866905733	0.32116313850238	26.6666666666667	40	2018.95277207392	A_White, Non-Hispanic	M	P	O	Head_trauma	N	N	N	N	N	N	N	7.41	N	0	1421.05263157895	81	1.4	4	N
E	0.266687545632757	0.222541902666847	0.319590360931246	26.6666666666667	40	2018.95277207392	A_White, Non-Hispanic	M	P	O	Head_trauma	N	N	N	N	N	N	N	7.41	N	0	1428.57142857143	81	1.4	4	N
E	0.265060667618901	0.220916500778627	0.318025848096245	26.6666666666667	40	2018.95277207392	A_White, Non-Hispanic	M	P	O	Head_trauma	N	N	N	N	N	N	N	7.41	N	0	1436.09022556391	81	1.4	4	N
E	0.263443714072429	0.219302590212435	0.316469542913498	26.6666666666667	40	2018.95277207392	A_White, Non-Hispanic	M	P	O	Head_trauma	N	N	N	N	N	N	N	7.41	N	0	1443.60902255639	81	1.4	4	N
E	0.261836624451711	0.217700100036161	0.314921389070921	26.6666666666667	40	2018.95277207392	A_White, Non-Hispanic	M	P	O	Head_trauma	N	N	N	N	N	N	N	7.41	N	0	1451.12781954887	81	1.4	4	N
E	0.260239338584376	0.216108959436989	0.313381330988176	26.6666666666667	40	2018.95277207392	A_White, Non-Hispanic	M	P	O	Head_trauma	N	N	N	N	N	N	N	7.41	N	0	1458.64661654135	81	1.4	4	N
E	0.258651796663426	0.214529097721396	0.311849313812435	26.6666666666667	40	2018.95277207392	A_White, Non-Hispanic	M	P	O	Head_trauma	N	N	N	N	N	N	N	7.41	N	0	1466.16541353383	81	1.4	4	N
E	0.257073939248009	0.21296044433675	0.310325283393883	26.6666666666667	40	2018.95277207392	A_White, Non-Hispanic	M	P	O	Head_trauma	N	N	N	N	N	N	N	7.41	N	0	1473.68421052632	81	1.4	4	N
E	0.255505707259966	0.211402928877469	0.308809186273166	26.6666666666667	40	2018.95277207392	A_White, Non-Hispanic	M	P	O	Head_trauma	N	N	N	N	N	N	N	7.41	N	0	1481.2030075188	81	1.4	4	N
E	0.253947041981023	0.209856481097797	0.307300969660586	26.6666666666667	40	2018.95277207392	A_White, Non-Hispanic	M	P	O	Head_trauma	N	N	N	N	N	N	N	7.41	N	0	1488.72180451128	81	1.4	4	N
E	0.252397885050711	0.208321030925189	0.305800581415849	26.6666666666667	40	2018.95277207392	A_White, Non-Hispanic	M	P	O	Head_trauma	N	N	N	N	N	N	N	7.41	N	0	1496.24060150376	81	1.4	4	N
E	0.250858178465756	0.206796508462089	0.304307970048217	26.6666666666667	40	2018.95277207392	A_White, Non-Hispanic	M	P	O	Head_trauma	N	N	N	N	N	N	N	7.41	N	0	1503.75939849624	81	1.4	4	N
E	0.24932786457603	0.205282844004922	0.302823084682872	26.6666666666667	40	2018.95277207392	A_White, Non-Hispanic	M	P	O	Head_trauma	N	N	N	N	N	N	N	7.41	N	0	1511.27819548872	81	1.4	4	N
E	0.247806886083118	0.203779968047301	0.301345875056557	26.6666666666667	40	2018.95277207392	A_White, Non-Hispanic	M	P	O	Head_trauma	N	N	N	N	N	N	N	7.41	N	0	1518.7969924812	81	1.4	4	N
E	0.246295186037345	0.202287811289683	0.299876291499843	26.6666666666667	40	2018.95277207392	A_White, Non-Hispanic	M	P	O	Head_trauma	N	N	N	N	N	N	N	7.41	N	0	1526.31578947368	81	1.4	4	N
E	0.244792707838724	0.200806304649202	0.298414284928443	26.6666666666667	40	2018.95277207392	A_White, Non-Hispanic	M	P	O	Head_trauma	N	N	N	N	N	N	N	7.41	N	0	1533.83458646617	81	1.4	4	N
E	0.243299395229517	0.19933537926415	0.296959806821883	26.6666666666667	40	2018.95277207392	A_White, Non-Hispanic	M	P	O	Head_trauma	N	N	N	N	N	N	N	7.41	N	0	1541.35338345865	81	1.4	4	N
E	0.241815192298285	0.197874966506796	0.295512809217574	26.6666666666667	40	2018.95277207392	A_White, Non-Hispanic	M	P	O	Head_trauma	N	N	N	N	N	N	N	7.41	N	0	1548.87218045113	81	1.4	4	N
E	0.240340043471618	0.196424997983322	0.294073244693853	26.6666666666667	40	2018.95277207392	A_White, Non-Hispanic	M	P	O	Head_trauma	N	N	N	N	N	N	N	7.41	N	0	1556.39097744361	81	1.4	4	N
E	0.238873893517517	0.194985405547415	0.292641066360952	26.6666666666667	40	2018.95277207392	A_White, Non-Hispanic	M	P	O	Head_trauma	N	N	N	N	N	N	N	7.41	N	0	1563.90977443609	81	1.4	4	N
E	0.237416687539525	0.193556121301682	0.291216227847354	26.6666666666667	40	2018.95277207392	A_White, Non-Hispanic	M	P	O	Head_trauma	N	N	N	N	N	N	N	7.41	N	0	1571.42857142857	81	1.4	4	N
E	0.235968370977884	0.192137077605306	0.289798683293903	26.6666666666667	40	2018.95277207392	A_White, Non-Hispanic	M	P	O	Head_trauma	N	N	N	N	N	N	N	7.41	N	0	1578.94736842105	81	1.4	4	N
E	0.234528889602947	0.190728207081801	0.288388387328577	26.6666666666667	40	2018.95277207392	A_White, Non-Hispanic	M	P	O	Head_trauma	N	N	N	N	N	N	N	7.41	N	0	1586.46616541353	81	1.4	4	N
E	0.233098189517877	0.189329442621141	0.286985295072353	26.6666666666667	40	2018.95277207392	A_White, Non-Hispanic	M	P	O	Head_trauma	N	N	N	N	N	N	N	7.41	N	0	1593.98496240602	81	1.4	4	N
E	0.231676217153794	0.187940717384009	0.285589362123285	26.6666666666667	40	2018.95277207392	A_White, Non-Hispanic	M	P	O	Head_trauma	N	N	N	N	N	N	N	7.41	N	0	1601.5037593985	81	1.4	4	N
E	0.230262919268354	0.186561964812948	0.284200544538351	26.6666666666667	40	2018.95277207392	A_White, Non-Hispanic	M	P	O	Head_trauma	N	N	N	N	N	N	N	7.41	N	0	1609.02255639098	81	1.4	4	N
E	0.228858242945828	0.185193118632362	0.282818798835753	26.6666666666667	40	2018.95277207392	A_White, Non-Hispanic	M	P	O	Head_trauma	N	N	N	N	N	N	N	7.41	N	0	1616.54135338346	81	1.4	4	N
E	0.227462135590794	0.183834112846604	0.281444081984378	26.6666666666667	40	2018.95277207392	A_White, Non-Hispanic	M	P	O	Head_trauma	N	N	N	N	N	N	N	7.41	N	0	1624.06015037594	81	1.4	4	N
E	0.226074544930976	0.182484881761022	0.280076351380602	26.6666666666667	40	2018.95277207392	A_White, Non-Hispanic	M	P	O	Head_trauma	N	N	N	N	N	N	N	7.41	N	0	1631.57894736842	81	1.4	4	N
E	0.224695419010353	0.181145359967911	0.278715564854555	26.6666666666667	40	2018.95277207392	A_White, Non-Hispanic	M	P	O	Head_trauma	N	N	N	N	N	N	N	7.41	N	0	1639.0977443609	81	1.4	4	N
E	0.223324706192256	0.179815482360305	0.277361680658414	26.6666666666667	40	2018.95277207392	A_White, Non-Hispanic	M	P	O	Head_trauma	N	N	N	N	N	N	N	7.41	N	0	1646.61654135338	81	1.4	4	N
E	0.221962355154412	0.178495184131875	0.276014657455936	26.6666666666667	40	2018.95277207392	A_White, Non-Hispanic	M	P	O	Head_trauma	N	N	N	N	N	N	N	7.41	N	0	1654.13533834586	81	1.4	4	N
E	0.220608314886647	0.177184400782355	0.274674454309933	26.6666666666667	40	2018.95277207392	A_White, Non-Hispanic	M	P	O	Head_trauma	N	N	N	N	N	N	N	7.41	N	0	1661.65413533835	81	1.4	4	N
E	0.219262534690741	0.175883068116583	0.273341030684895	26.6666666666667	40	2018.95277207392	A_White, Non-Hispanic	M	P	O	Head_trauma	N	N	N	N	N	N	N	7.41	N	0	1669.17293233083	81	1.4	4	N
E	0.217924964178166	0.174591122251513	0.272014346431888	26.6666666666667	40	2018.95277207392	A_White, Non-Hispanic	M	P	O	Head_trauma	N	N	N	N	N	N	N	7.41	N	0	1676.69172932331	81	1.4	4	N
E	0.216595553266594	0.173308499617451	0.27069436177923	26.6666666666667	40	2018.95277207392	A_White, Non-Hispanic	M	P	O	Head_trauma	N	N	N	N	N	N	N	7.41	N	0	1684.21052631579	81	1.4	4	N
E	0.215274252181501	0.172035136957333	0.269381037338892	26.6666666666667	40	2018.95277207392	A_White, Non-Hispanic	M	P	O	Head_trauma	N	N	N	N	N	N	N	7.41	N	0	1691.72932330827	81	1.4	4	N
E	0.213961011448213	0.170770971334113	0.268074334076225	26.6666666666667	40	2018.95277207392	A_White, Non-Hispanic	M	P	O	Head_trauma	N	N	N	N	N	N	N	7.41	N	0	1699.24812030075	81	1.4	4	N
E	0.212655781896703	0.169515940130884	0.26677421332284	26.6666666666667	40	2018.95277207392	A_White, Non-Hispanic	M	P	O	Head_trauma	N	N	N	N	N	N	N	7.41	N	0	1706.76691729323	81	1.4	4	N
E	0.211358514656248	0.16826998104682	0.265480636770653	26.6666666666667	40	2018.95277207392	A_White, Non-Hispanic	M	P	O	Head_trauma	N	N	N	N	N	N	N	7.41	N	0	1714.28571428571	81	1.4	4	N
E	0.210069161155202	0.1670330321117	0.264193566449418	26.6666666666667	40	2018.95277207392	A_White, Non-Hispanic	M	P	O	Head_trauma	N	N	N	N	N	N	N	7.41	N	0	1721.8045112782	81	1.4	4	N
E	0.208787673116725	0.165805031676959	0.262912964730939	26.6666666666667	40	2018.95277207392	A_White, Non-Hispanic	M	P	O	Head_trauma	N	N	N	N	N	N	N	7.41	N	0	1729.32330827068	81	1.4	4	N
E	0.207514002558622	0.164585918417982	0.261638794325888	26.6666666666667	40	2018.95277207392	A_White, Non-Hispanic	M	P	O	Head_trauma	N	N	N	N	N	N	N	7.41	N	0	1736.84210526316	81	1.4	4	N
E	0.206248101791892	0.163375631338103	0.260371018274606	26.6666666666667	40	2018.95277207392	A_White, Non-Hispanic	M	P	O	Head_trauma	N	N	N	N	N	N	N	7.41	N	0	1744.36090225564	81	1.4	4	N
E	0.204989923418267	0.162174109776135	0.259109599929561	26.6666666666667	40	2018.95277207392	A_White, Non-Hispanic	M	P	O	Head_trauma	N	N	N	N	N	N	N	7.41	N	0	1751.87969924812	81	1.4	4	N
E	0.203739420329313	0.160981293392196	0.257854502976286	26.6666666666667	40	2018.95277207392	A_White, Non-Hispanic	M	P	O	Head_trauma	N	N	N	N	N	N	N	7.41	N	0	1759.3984962406	81	1.4	4	N
E	0.202496545702726	0.159797122180962	0.256605691403505	26.6666666666667	40	2018.95277207392	A_White, Non-Hispanic	M	P	O	Head_trauma	N	N	N	N	N	N	N	7.41	N	0	1766.91729323308	81	1.4	4	N
E	0.201261253003219	0.158621536468749	0.255363129510515	26.6666666666667	40	2018.95277207392	A_White, Non-Hispanic	M	P	O	Head_trauma	N	N	N	N	N	N	N	7.41	N	0	1774.43609022556	81	1.4	4	N
E	0.200033495978076	0.157454476914193	0.254126781895295	26.6666666666667	40	2018.95277207392	A_White, Non-Hispanic	M	P	O	Head_trauma	N	N	N	N	N	N	N	7.41	N	0	1781.95488721805	81	1.4	4	N
E	0.19881322865713	0.156295884509595	0.25289661345271	26.6666666666667	40	2018.95277207392	A_White, Non-Hispanic	M	P	O	Head_trauma	N	N	N	N	N	N	N	7.41	N	0	1789.47368421053	81	1.4	4	N
E	0.197600405351129	0.155145700576972	0.251672589377098	26.6666666666667	40	2018.95277207392	A_White, Non-Hispanic	M	P	O	Head_trauma	N	N	N	N	N	N	N	7.41	N	0	1796.99248120301	81	1.4	4	N
E	0.196394980649482	0.154003866776513	0.250454675143214	26.6666666666667	40	2018.95277207392	A_White, Non-Hispanic	M	P	O	Head_trauma	N	N	N	N	N	N	N	7.41	N	0	1804.51127819549	81	1.4	4	N
E	0.195196909417932	0.15287032510435	0.249242836504101	26.6666666666667	40	2018.95277207392	A_White, Non-Hispanic	M	P	O	Head_trauma	N	N	N	N	N	N	N	7.41	N	0	1812.03007518797	81	1.4	4	N
E	0.194006146798698	0.151745017886213	0.248037039502025	26.6666666666667	40	2018.95277207392	A_White, Non-Hispanic	M	P	O	Head_trauma	N	N	N	N	N	N	N	7.41	N	0	1819.54887218045	81	1.4	4	N
E	0.192822648205781	0.150627887782561	0.246837250448354	26.6666666666667	40	2018.95277207392	A_White, Non-Hispanic	M	P	O	Head_trauma	N	N	N	N	N	N	N	7.41	N	0	1827.06766917293	81	1.4	4	N
E	0.191646369327545	0.149518877793262	0.245643435922611	26.6666666666667	40	2018.95277207392	A_White, Non-Hispanic	M	P	O	Head_trauma	N	N	N	N	N	N	N	7.41	N	0	1834.58646616541	81	1.4	4	N
E	0.190477266120508	0.148417931247997	0.244455562772388	26.6666666666667	40	2018.95277207392	A_White, Non-Hispanic	M	P	O	Head_trauma	N	N	N	N	N	N	N	7.41	N	0	1842.10526315789	81	1.4	4	N
E	0.189315294811551	0.147324991813812	0.243273598106688	26.6666666666667	40	2018.95277207392	A_White, Non-Hispanic	M	P	O	Head_trauma	N	N	N	N	N	N	N	7.41	N	0	1849.62406015038	81	1.4	4	N
E	0.188160411893634	0.146240003493963	0.242097509286803	26.6666666666667	40	2018.95277207392	A_White, Non-Hispanic	M	P	O	Head_trauma	N	N	N	N	N	N	N	7.41	N	0	1857.14285714286	81	1.4	4	N
E	0.187012574124533	0.145162910620174	0.240927263935857	26.6666666666667	40	2018.95277207392	A_White, Non-Hispanic	M	P	O	Head_trauma	N	N	N	N	N	N	N	7.41	N	0	1864.66165413534	81	1.4	4	N
E	0.185871738527725	0.144093657862063	0.239762829925458	26.6666666666667	40	2018.95277207392	A_White, Non-Hispanic	M	P	O	Head_trauma	N	N	N	N	N	N	N	7.41	N	0	1872.18045112782	81	1.4	4	N
E	0.184737862386918	0.14303219022644	0.238604175362612	26.6666666666667	40	2018.95277207392	A_White, Non-Hispanic	M	P	O	Head_trauma	N	N	N	N	N	N	N	7.41	N	0	1879.6992481203	81	1.4	4	N
E	0.183610903248769	0.141978453045984	0.237451268615456	26.6666666666667	40	2018.95277207392	A_White, Non-Hispanic	M	P	O	Head_trauma	N	N	N	N	N	N	N	7.41	N	0	1887.21804511278	81	1.4	4	N
E	0.182490818915196	0.140932391987305	0.236304078279879	26.6666666666667	40	2018.95277207392	A_White, Non-Hispanic	M	P	O	Head_trauma	N	N	N	N	N	N	N	7.41	N	0	1894.73684210526	81	1.4	4	N
E	0.18137756744895	0.139893953057846	0.235162573182095	26.6666666666667	40	2018.95277207392	A_White, Non-Hispanic	M	P	O	Head_trauma	N	N	N	N	N	N	N	7.41	N	0	1902.25563909774	81	1.4	4	N
E	0.180271107167746	0.138863082584369	0.234026722399313	26.6666666666667	40	2018.95277207392	A_White, Non-Hispanic	M	P	O	Head_trauma	N	N	N	N	N	N	N	7.41	N	0	1909.77443609023	81	1.4	4	N
E	0.179171396642593	0.137839727233561	0.232896495220583	26.6666666666667	40	2018.95277207392	A_White, Non-Hispanic	M	P	O	Head_trauma	N	N	N	N	N	N	N	7.41	N	0	1917.29323308271	81	1.4	4	N
E	0.178078394697102	0.136823833997577	0.231771861169002	26.6666666666667	40	2018.95277207392	A_White, Non-Hispanic	M	P	O	Head_trauma	N	N	N	N	N	N	N	7.41	N	0	1924.81203007519	81	1.4	4	N
E	0.176992060408495	0.135815350200644	0.230652789992922	26.6666666666667	40	2018.95277207392	A_White, Non-Hispanic	M	P	O	Head_trauma	N	N	N	N	N	N	N	7.41	N	0	1932.33082706767	81	1.4	4	N
E	0.175912353100825	0.134814223494305	0.229539251656012	26.6666666666667	40	2018.95277207392	A_White, Non-Hispanic	M	P	O	Head_trauma	N	N	N	N	N	N	N	7.41	N	0	1939.84962406015	81	1.4	4	N
E	0.174839232348225	0.13382040186206	0.228431216337449	26.6666666666667	40	2018.95277207392	A_White, Non-Hispanic	M	P	O	Head_trauma	N	N	N	N	N	N	N	7.41	N	0	1947.36842105263	81	1.4	4	N
E	0.173772657969681	0.132833833605407	0.227328654441685	26.6666666666667	40	2018.95277207392	A_White, Non-Hispanic	M	P	O	Head_trauma	N	N	N	N	N	N	N	7.41	N	0	1954.88721804511	81	1.4	4	N
E	0.172712590031008	0.131854467361296	0.226231536573443	26.6666666666667	40	2018.95277207392	A_White, Non-Hispanic	M	P	O	Head_trauma	N	N	N	N	N	N	N	7.41	N	0	1962.40601503759	81	1.4	4	N
E	0.171658988839917	0.130882252088081	0.225139833548342	26.6666666666667	40	2018.95277207392	A_White, Non-Hispanic	M	P	O	Head_trauma	N	N	N	N	N	N	N	7.41	N	0	1969.92481203008	81	1.4	4	N
E	0.170611814949058	0.129917137068319	0.224053516395644	26.6666666666667	40	2018.95277207392	A_White, Non-Hispanic	M	P	O	Head_trauma	N	N	N	N	N	N	N	7.41	N	0	1977.44360902256	81	1.4	4	N
E	0.169571029148426	0.128959071907463	0.222972556340121	26.6666666666667	40	2018.95277207392	A_White, Non-Hispanic	M	P	O	Head_trauma	N	N	N	N	N	N	N	7.41	N	0	1984.96240601504	81	1.4	4	N
E	0.16853659246836	0.128008006535866	0.221896924805932	26.6666666666667	40	2018.95277207392	A_White, Non-Hispanic	M	P	O	Head_trauma	N	N	N	N	N	N	N	7.41	N	0	1992.48120300752	81	1.4	4	N
E	0.167508466178266	0.12706389120191	0.220826593424626	26.6666666666667	40	2018.95277207392	A_White, Non-Hispanic	M	P	O	Head_trauma	N	N	N	N	N	N	N	7.41	N	0	2000	81	1.4	4	N
E	0.166486611782288	0.126126676473873	0.219761534020028	26.6666666666667	40	2018.95277207392	A_White, Non-Hispanic	M	P	O	Head_trauma	N	N	N	N	N	N	N	7.41	N	0	2007.51879699248	81	1.4	4	N
E	0.165470991019419	0.125196313243283	0.218701718602066	26.6666666666667	40	2018.95277207392	A_White, Non-Hispanic	M	P	O	Head_trauma	N	N	N	N	N	N	N	7.41	N	0	2015.03759398496	81	1.4	4	N
E	0.164461565863619	0.124272752714964	0.21764711938385	26.6666666666667	40	2018.95277207392	A_White, Non-Hispanic	M	P	O	Head_trauma	N	N	N	N	N	N	N	7.41	N	0	2022.55639097744	81	1.4	4	N
E	0.16345829852008	0.123355946410597	0.21659770876505	26.6666666666667	40	2018.95277207392	A_White, Non-Hispanic	M	P	O	Head_trauma	N	N	N	N	N	N	N	7.41	N	0	2030.07518796992	81	1.4	4	N
E	0.162461151421311	0.122445846169405	0.21555345931966	26.6666666666667	40	2018.95277207392	A_White, Non-Hispanic	M	P	O	Head_trauma	N	N	N	N	N	N	N	7.41	N	0	2037.59398496241	81	1.4	4	N
E	0.161470087233495	0.121542404141856	0.214514343823266	26.6666666666667	40	2018.95277207392	A_White, Non-Hispanic	M	P	O	Head_trauma	N	N	N	N	N	N	N	7.41	N	0	2045.11278195489	81	1.4	4	N
E	0.160485068851289	0.120645572796742	0.213480335226181	26.6666666666667	40	2018.95277207392	A_White, Non-Hispanic	M	P	O	Head_trauma	N	N	N	N	N	N	N	7.41	N	0	2052.63157894737	81	1.4	4	N
E	0.159506059391729	0.119755304910064	0.212451406656139	26.6666666666667	40	2018.95277207392	A_White, Non-Hispanic	M	P	O	Head_trauma	N	N	N	N	N	N	N	7.41	N	0	2060.15037593985	81	1.4	4	N
E	0.158533022195643	0.118871553565096	0.211427531421311	26.6666666666667	40	2018.95277207392	A_White, Non-Hispanic	M	P	O	Head_trauma	N	N	N	N	N	N	N	7.41	N	0	2067.66917293233	81	1.4	4	N
E	0.157565920834924	0.117994272161791	0.210408683012301	26.6666666666667	40	2018.95277207392	A_White, Non-Hispanic	M	P	O	Head_trauma	N	N	N	N	N	N	N	7.41	N	0	2075.18796992481	81	1.4	4	N
E	0.156604719097738	0.117123414403965	0.209394835084752	26.6666666666667	40	2018.95277207392	A_White, Non-Hispanic	M	P	O	Head_trauma	N	N	N	N	N	N	N	7.41	N	0	2082.70676691729	81	1.4	4	N
E	0.155649380992121	0.116258934298439	0.208385961469764	26.6666666666667	40	2018.95277207392	A_White, Non-Hispanic	M	P	O	Head_trauma	N	N	N	N	N	N	N	7.41	N	0	2090.22556390977	81	1.4	4	N
E	0.154699870750175	0.115400786161935	0.207382036172081	26.6666666666667	40	2018.95277207392	A_White, Non-Hispanic	M	P	O	Head_trauma	N	N	N	N	N	N	N	7.41	N	0	2097.74436090226	81	1.4	4	N
E	0.153756152820958	0.114548924614539	0.206383033361986	26.6666666666667	40	2018.95277207392	A_White, Non-Hispanic	M	P	O	Head_trauma	N	N	N	N	N	N	N	7.41	N	0	2105.26315789474	81	1.4	4	N
E	0.152818191865679	0.113703304572945	0.205388927373816	26.6666666666667	40	2018.95277207392	A_White, Non-Hispanic	M	P	O	Head_trauma	N	N	N	N	N	N	N	7.41	N	0	2112.78195488722	81	1.4	4	N
E	0.151885952770347	0.112863881264027	0.204399692714705	26.6666666666667	40	2018.95277207392	A_White, Non-Hispanic	M	P	O	Head_trauma	N	N	N	N	N	N	N	7.41	N	0	2120.3007518797	81	1.4	4	N
E	0.150959400626529	0.112030610204361	0.203415304049051	26.6666666666667	40	2018.95277207392	A_White, Non-Hispanic	M	P	O	Head_trauma	N	N	N	N	N	N	N	7.41	N	0	2127.81954887218	81	1.4	4	N
E	0.150038500740676	0.111203447213873	0.202435736198127	26.6666666666667	40	2018.95277207392	A_White, Non-Hispanic	M	P	O	Head_trauma	N	N	N	N	N	N	N	7.41	N	0	2135.33834586466	81	1.4	4	N
E	0.149123218635865	0.110382348408946	0.201460964156455	26.6666666666667	40	2018.95277207392	A_White, Non-Hispanic	M	P	O	Head_trauma	N	N	N	N	N	N	N	7.41	N	0	2142.85714285714	81	1.4	4	N
E	0.148213520039608	0.109567270199351	0.200490963063725	26.6666666666667	40	2018.95277207392	A_White, Non-Hispanic	M	P	O	Head_trauma	N	N	N	N	N	N	N	7.41	N	0	2150.37593984962	81	1.4	4	N
E	0.147309370891095	0.108758169287023	0.199525708225758	26.6666666666667	40	2018.95277207392	A_White, Non-Hispanic	M	P	O	Head_trauma	N	N	N	N	N	N	N	7.41	N	0	2157.89473684211	81	1.4	4	N
E	0.146410737337814	0.107955002670978	0.198565175095542	26.6666666666667	40	2018.95277207392	A_White, Non-Hispanic	M	P	O	Head_trauma	N	N	N	N	N	N	N	7.41	N	0	2165.41353383459	81	1.4	4	N
E	0.145517585731711	0.107157727636716	0.197609339281381	26.6666666666667	40	2018.95277207392	A_White, Non-Hispanic	M	P	O	Head_trauma	N	N	N	N	N	N	N	7.41	N	0	2172.93233082707	81	1.4	4	N
E	0.144629882632465	0.106366301758722	0.196658176550406	26.6666666666667	40	2018.95277207392	A_White, Non-Hispanic	M	P	O	Head_trauma	N	N	N	N	N	N	N	7.41	N	0	2180.45112781955	81	1.4	4	N
E	0.143747594801986	0.105580682902898	0.195711662808244	26.6666666666667	40	2018.95277207392	A_White, Non-Hispanic	M	P	O	Head_trauma	N	N	N	N	N	N	N	7.41	N	0	2187.96992481203	81	1.4	4	N
E	0.142870689202091	0.104800829216224	0.194769774110915	26.6666666666667	40	2018.95277207392	A_White, Non-Hispanic	M	P	O	Head_trauma	N	N	N	N	N	N	N	7.41	N	0	2195.48872180451	81	1.4	4	N
E	0.141999133005631	0.104026699134549	0.193832486679894	26.6666666666667	40	2018.95277207392	A_White, Non-Hispanic	M	P	O	Head_trauma	N	N	N	N	N	N	N	7.41	N	0	2203.00751879699	81	1.4	4	N
E	0.141132893574883	0.103258251374378	0.192899776857559	26.6666666666667	40	2018.95277207392	A_White, Non-Hispanic	M	P	O	Head_trauma	N	N	N	N	N	N	N	7.41	N	0	2210.52631578947	81	1.4	4	N
E	0.140271938478168	0.102495444935858	0.191971621146054	26.6666666666667	40	2018.95277207392	A_White, Non-Hispanic	M	P	O	Head_trauma	N	N	N	N	N	N	N	7.41	N	0	2218.04511278195	81	1.4	4	N
E	0.139416235479013	0.10173823909641	0.191047996188736	26.6666666666667	40	2018.95277207392	A_White, Non-Hispanic	M	P	O	Head_trauma	N	N	N	N	N	N	N	7.41	N	0	2225.56390977444	81	1.4	4	N
E	0.138565752535674	0.100986593415113	0.190128878759704	26.6666666666667	40	2018.95277207392	A_White, Non-Hispanic	M	P	O	Head_trauma	N	N	N	N	N	N	N	7.41	N	0	2233.08270676692	81	1.4	4	N
E	0.137720457807368	0.100240467728249	0.189214245788339	26.6666666666667	40	2018.95277207392	A_White, Non-Hispanic	M	P	O	Head_trauma	N	N	N	N	N	N	N	7.41	N	0	2240.6015037594	81	1.4	4	N
E	0.136880319644864	0.0994998221451005	0.188304074340525	26.6666666666667	40	2018.95277207392	A_White, Non-Hispanic	M	P	O	Head_trauma	N	N	N	N	N	N	N	7.41	N	0	2248.12030075188	81	1.4	4	N
E	0.136045306586852	0.0987646170482634	0.187398341607157	26.6666666666667	40	2018.95277207392	A_White, Non-Hispanic	M	P	O	Head_trauma	N	N	N	N	N	N	N	7.41	N	0	2255.63909774436	81	1.4	4	N
E	0.135215387373661	0.0980348130966058	0.186497024935342	26.6666666666667	40	2018.95277207392	A_White, Non-Hispanic	M	P	O	Head_trauma	N	N	N	N	N	N	N	7.41	N	0	2263.15789473684	81	1.4	4	N
E	0.134390530929146	0.0973103712199226	0.185600101787712	26.6666666666667	40	2018.95277207392	A_White, Non-Hispanic	M	P	O	Head_trauma	N	N	N	N	N	N	N	7.41	N	0	2270.67669172932	81	1.4	4	N
E	0.133570706366144	0.0965912526090961	0.184707549775274	26.6666666666667	40	2018.95277207392	A_White, Non-Hispanic	M	P	O	Head_trauma	N	N	N	N	N	N	N	7.41	N	0	2278.1954887218	81	1.4	4	N
E	0.132755882993708	0.0958774187364924	0.183819346637572	26.6666666666667	40	2018.95277207392	A_White, Non-Hispanic	M	P	O	Head_trauma	N	N	N	N	N	N	N	7.41	N	0	2285.71428571429	81	1.4	4	N
E	0.131946030298505	0.0951688313297448	0.182935470240378	26.6666666666667	40	2018.95277207392	A_White, Non-Hispanic	M	P	O	Head_trauma	N	N	N	N	N	N	N	7.41	N	0	2293.23308270677	81	1.4	4	N
E	0.131141117960679	0.0944654523856114	0.182055898592152	26.6666666666667	40	2018.95277207392	A_White, Non-Hispanic	M	P	O	Head_trauma	N	N	N	N	N	N	N	7.41	N	0	2300.75187969925	81	1.4	4	N
E	0.130341115842514	0.0937672441676805	0.181180609816059	26.6666666666667	40	2018.95277207392	A_White, Non-Hispanic	M	P	O	Head_trauma	N	N	N	N	N	N	N	7.41	N	0	2308.27067669173	81	1.4	4	N
E	0.129545993987633	0.0930741691925767	0.180309582173335	26.6666666666667	40	2018.95277207392	A_White, Non-Hispanic	M	P	O	Head_trauma	N	N	N	N	N	N	N	7.41	N	0	2315.78947368421	81	1.4	4	N
E	0.128755722628749	0.092386190245835	0.17944279405329	26.6666666666667	40	2018.95277207392	A_White, Non-Hispanic	M	P	O	Head_trauma	N	N	N	N	N	N	N	7.41	N	0	2323.30827067669	81	1.4	4	N
E	0.127970272172479	0.0917032703653805	0.178580223962009	26.6666666666667	40	2018.95277207392	A_White, Non-Hispanic	M	P	O	Head_trauma	N	N	N	N	N	N	N	7.41	N	0	2330.82706766917	81	1.4	4	N
E	0.127189613209509	0.0910253728468561	0.177721850539425	26.6666666666667	40	2018.95277207392	A_White, Non-Hispanic	M	P	O	Head_trauma	N	N	N	N	N	N	N	7.41	N	0	2338.34586466165	81	1.4	4	N
E	0.126413716515683	0.0903524612496767	0.176867652549582	26.6666666666667	40	2018.95277207392	A_White, Non-Hispanic	M	P	O	Head_trauma	N	N	N	N	N	N	N	7.41	N	0	2345.86466165414	81	1.4	4	N
E	0.125642553032252	0.08968449937709	0.176017608863353	26.6666666666667	40	2018.95277207392	A_White, Non-Hispanic	M	P	O	Head_trauma	N	N	N	N	N	N	N	7.41	N	0	2353.38345864662	81	1.4	4	N
E	0.124876093891357	0.0890214512898517	0.175171698502075	26.6666666666667	40	2018.95277207392	A_White, Non-Hispanic	M	P	O	Head_trauma	N	N	N	N	N	N	N	7.41	N	0	2360.9022556391	81	1.4	4	N
E	0.124114310393326	0.0883632813004374	0.174329900584334	26.6666666666667	40	2018.95277207392	A_White, Non-Hispanic	M	P	O	Head_trauma	N	N	N	N	N	N	N	7.41	N	0	2368.42105263158	81	1.4	4	N
E	0.123357174011861	0.0877099539665615	0.173492194352237	26.6666666666667	40	2018.95277207392	A_White, Non-Hispanic	M	P	O	Head_trauma	N	N	N	N	N	N	N	7.41	N	0	2375.93984962406	81	1.4	4	N
E	0.122604656402117	0.0870614340979468	0.17265855917983	26.6666666666667	40	2018.95277207392	A_White, Non-Hispanic	M	P	O	Head_trauma	N	N	N	N	N	N	N	7.41	N	0	2383.45864661654	81	1.4	4	N
E	0.12185672938866	0.086417686753776	0.17182897454325	26.6666666666667	40	2018.95277207392	A_White, Non-Hispanic	M	P	O	Head_trauma	N	N	N	N	N	N	N	7.41	N	0	2390.97744360902	81	1.4	4	N
E	0.121113364962221	0.0857786772276953	0.171003420040337	26.6666666666667	40	2018.95277207392	A_White, Non-Hispanic	M	P	O	Head_trauma	N	N	N	N	N	N	N	7.41	N	0	2398.4962406015	81	1.4	4	N
E	0.120374535295266	0.0851443710678532	0.170181875393782	26.6666666666667	40	2018.95277207392	A_White, Non-Hispanic	M	P	O	Head_trauma	N	N	N	N	N	N	N	7.41	N	0	2406.01503759398	81	1.4	4	N
E	0.119640212721723	0.0845147340595395	0.169364320427433	26.6666666666667	40	2018.95277207392	A_White, Non-Hispanic	M	P	O	Head_trauma	N	N	N	N	N	N	N	7.41	N	0	2413.53383458647	81	1.4	4	N
E	0.118910369745846	0.0838897322262103	0.168550735088364	26.6666666666667	40	2018.95277207392	A_White, Non-Hispanic	M	P	O	Head_trauma	N	N	N	N	N	N	N	7.41	N	0	2421.05263157895	81	1.4	4	N
E	0.118184979043469	0.0832693318361632	0.167741099436073	26.6666666666667	40	2018.95277207392	A_White, Non-Hispanic	M	P	O	Head_trauma	N	N	N	N	N	N	N	7.41	N	0	2428.57142857143	81	1.4	4	N
E	0.117464013450508	0.0826534993900564	0.166935393633934	26.6666666666667	40	2018.95277207392	A_White, Non-Hispanic	M	P	O	Head_trauma	N	N	N	N	N	N	N	7.41	N	0	2436.09022556391	81	1.4	4	N
E	0.116747445976743	0.0820422016287583	0.166133597971546	26.6666666666667	40	2018.95277207392	A_White, Non-Hispanic	M	P	O	Head_trauma	N	N	N	N	N	N	N	7.41	N	0	2443.60902255639	81	1.4	4	N
E	0.116035249790497	0.0814354055249233	0.165335692837218	26.6666666666667	40	2018.95277207392	A_White, Non-Hispanic	M	P	O	Head_trauma	N	N	N	N	N	N	N	7.41	N	0	2451.12781954887	81	1.4	4	N
E	0.115327398223785	0.0808330782824822	0.16454165873267	26.6666666666667	40	2018.95277207392	A_White, Non-Hispanic	M	P	O	Head_trauma	N	N	N	N	N	N	N	7.41	N	0	2458.64661654135	81	1.4	4	N
E	0.114623864776117	0.080235187343056	0.163751476269851	26.6666666666667	40	2018.95277207392	A_White, Non-Hispanic	M	P	O	Head_trauma	N	N	N	N	N	N	N	7.41	N	0	2466.16541353383	81	1.4	4	N
E	0.11392462310406	0.0796417003734805	0.162965126165536	26.6666666666667	40	2018.95277207392	A_White, Non-Hispanic	M	P	O	Head_trauma	N	N	N	N	N	N	N	7.41	N	0	2473.68421052632	81	1.4	4	N
E	0.113229647023917	0.0790525852676507	0.162182589244269	26.6666666666667	40	2018.95277207392	A_White, Non-Hispanic	M	P	O	Head_trauma	N	N	N	N	N	N	N	7.41	N	0	2481.2030075188	81	1.4	4	N
E	0.112538910519416	0.078467810154043	0.161403846443961	26.6666666666667	40	2018.95277207392	A_White, Non-Hispanic	M	P	O	Head_trauma	N	N	N	N	N	N	N	7.41	N	0	2488.72180451128	81	1.4	4	N
E	0.111852387724688	0.0778873433799639	0.160628878798456	26.6666666666667	40	2018.95277207392	A_White, Non-Hispanic	M	P	O	Head_trauma	N	N	N	N	N	N	N	7.41	N	0	2496.24060150376	81	1.4	4	N
E	0.111170052932897	0.077311153518457	0.159857667447074	26.6666666666667	40	2018.95277207392	A_White, Non-Hispanic	M	P	O	Head_trauma	N	N	N	N	N	N	N	7.41	N	0	2503.75939849624	81	1.4	4	N
E	0.110491880600947	0.0767392093694988	0.159090193644688	26.6666666666667	40	2018.95277207392	A_White, Non-Hispanic	M	P	O	Head_trauma	N	N	N	N	N	N	N	7.41	N	0	2511.27819548872	81	1.4	4	N
E	0.10981784533163	0.0761714799478234	0.158326438734587	26.6666666666667	40	2018.95277207392	A_White, Non-Hispanic	M	P	O	Head_trauma	N	N	N	N	N	N	N	7.41	N	0	2518.7969924812	81	1.4	4	N
E	0.109147921891226	0.0756079344941593	0.157566384174844	26.6666666666667	40	2018.95277207392	A_White, Non-Hispanic	M	P	O	Head_trauma	N	N	N	N	N	N	N	7.41	N	0	2526.31578947368	81	1.4	4	N
E	0.108482085195122	0.0750485424660797	0.156810011514892	26.6666666666667	40	2018.95277207392	A_White, Non-Hispanic	M	P	O	Head_trauma	N	N	N	N	N	N	N	7.41	N	0	2533.83458646617	81	1.4	4	N
E	0.107820310311032	0.074493273533797	0.156057302412585	26.6666666666667	40	2018.95277207392	A_White, Non-Hispanic	M	P	O	Head_trauma	N	N	N	N	N	N	N	7.41	N	0	2541.35338345865	81	1.4	4	N
E	0.10716257246336	0.0739420975906055	0.155308238624055	26.6666666666667	40	2018.95277207392	A_White, Non-Hispanic	M	P	O	Head_trauma	N	N	N	N	N	N	N	7.41	N	0	2548.87218045113	81	1.4	4	N
E	0.106508847023882	0.0733949847407265	0.154562802001127	26.6666666666667	40	2018.95277207392	A_White, Non-Hispanic	M	P	O	Head_trauma	N	N	N	N	N	N	N	7.41	N	0	2556.39097744361	81	1.4	4	N
E	0.105859109513044	0.0728519052967306	0.153820974499586	26.6666666666667	40	2018.95277207392	A_White, Non-Hispanic	M	P	O	Head_trauma	N	N	N	N	N	N	N	7.41	N	0	2563.90977443609	81	1.4	4	N
E	0.105213335609363	0.0723128297934461	0.153082738176174	26.6666666666667	40	2018.95277207392	A_White, Non-Hispanic	M	P	O	Head_trauma	N	N	N	N	N	N	N	7.41	N	0	2571.42857142857	81	1.4	4	N
E	0.104571501126555	0.0717777289639292	0.152348075171848	26.6666666666667	40	2018.95277207392	A_White, Non-Hispanic	M	P	O	Head_trauma	N	N	N	N	N	N	N	7.41	N	0	2578.94736842105	81	1.4	4	N
E	0.103933582038107	0.0712465737589737	0.151616967741011	26.6666666666667	40	2018.95277207392	A_White, Non-Hispanic	M	P	O	Head_trauma	N	N	N	N	N	N	N	7.41	N	0	2586.46616541353	81	1.4	4	N
E	0.103299554456996	0.0707193353329861	0.150889398221433	26.6666666666667	40	2018.95277207392	A_White, Non-Hispanic	M	P	O	Head_trauma	N	N	N	N	N	N	N	7.41	N	0	2593.98496240602	81	1.4	4	N
E	0.102669394642339	0.0701959850447609	0.150165349050988	26.6666666666667	40	2018.95277207392	A_White, Non-Hispanic	M	P	O	Head_trauma	N	N	N	N	N	N	N	7.41	N	0	2601.5037593985	81	1.4	4	N
E	0.10204307900246	0.06967649446226	0.149444802765477	26.6666666666667	40	2018.95277207392	A_White, Non-Hispanic	M	P	O	Head_trauma	N	N	N	N	N	N	N	7.41	N	0	2609.02255639098	81	1.4	4	N
E	0.101420584085315	0.0691608353529691	0.148727741990249	26.6666666666667	40	2018.95277207392	A_White, Non-Hispanic	M	P	O	Head_trauma	N	N	N	N	N	N	N	7.41	N	0	2616.54135338346	81	1.4	4	N
E	0.10080188658214	0.0686489796869302	0.148014149443405	26.6666666666667	40	2018.95277207392	A_White, Non-Hispanic	M	P	O	Head_trauma	N	N	N	N	N	N	N	7.41	N	0	2624.06015037594	81	1.4	4	N
E	0.10018696332977	0.0681408996377289	0.147304007939499	26.6666666666667	40	2018.95277207392	A_White, Non-Hispanic	M	P	O	Head_trauma	N	N	N	N	N	N	N	7.41	N	0	2631.57894736842	81	1.4	4	N
E	0.0995757913027528	0.067636567571875	0.146597300388325	26.6666666666667	40	2018.95277207392	A_White, Non-Hispanic	M	P	O	Head_trauma	N	N	N	N	N	N	N	7.41	N	0	2639.0977443609	81	1.4	4	N
E	0.0989683476149766	0.0671359560599895	0.145894009774535	26.6666666666667	40	2018.95277207392	A_White, Non-Hispanic	M	P	O	Head_trauma	N	N	N	N	N	N	N	7.41	N	0	2646.61654135338	81	1.4	4	N
E	0.09836460952811	0.0666390378691109	0.145194119198148	26.6666666666667	40	2018.95277207392	A_White, Non-Hispanic	M	P	O	Head_trauma	N	N	N	N	N	N	N	7.41	N	0	2654.13533834586	81	1.4	4	N
E	0.0977645544316976	0.0661457859554387	0.144497611830742	26.6666666666667	40	2018.95277207392	A_White, Non-Hispanic	M	P	O	Head_trauma	N	N	N	N	N	N	N	7.41	N	0	2661.65413533835	81	1.4	4	N
E	0.0971681598613449	0.0656561734754606	0.143804470943905	26.6666666666667	40	2018.95277207392	A_White, Non-Hispanic	M	P	O	Head_trauma	N	N	N	N	N	N	N	7.41	N	0	2669.17293233083	81	1.4	4	N
E	0.0965754034869908	0.0651701737777658	0.143114679891449	26.6666666666667	40	2018.95277207392	A_White, Non-Hispanic	M	P	O	Head_trauma	N	N	N	N	N	N	N	7.41	N	0	2676.69172932331	81	1.4	4	N
E	0.0959862631103805	0.0646877603959361	0.14242822211656	26.6666666666667	40	2018.95277207392	A_White, Non-Hispanic	M	P	O	Head_trauma	N	N	N	N	N	N	N	7.41	N	0	2684.21052631579	81	1.4	4	N
E	0.0954007166787777	0.0642089070620592	0.141745081161837	26.6666666666667	40	2018.95277207392	A_White, Non-Hispanic	M	P	O	Head_trauma	N	N	N	N	N	N	N	7.41	N	0	2691.72932330827	81	1.4	4	N
E	0.0948187422632311	0.0637335876919287	0.141065240636369	26.6666666666667	40	2018.95277207392	A_White, Non-Hispanic	M	P	O	Head_trauma	N	N	N	N	N	N	N	7.41	N	0	2699.24812030075	81	1.4	4	N
E	0.0942403180737605	0.0632617763891027	0.140388684250944	26.6666666666667	40	2018.95277207392	A_White, Non-Hispanic	M	P	O	Head_trauma	N	N	N	N	N	N	N	7.41	N	0	2706.76691729323	81	1.4	4	N
E	0.0936654224557894	0.0627934474471521	0.139715395801531	26.6666666666667	40	2018.95277207392	A_White, Non-Hispanic	M	P	O	Head_trauma	N	N	N	N	N	N	N	7.41	N	0	2714.28571428571	81	1.4	4	N
E	0.09309403387993	0.0623285753375216	0.139045359164825	26.6666666666667	40	2018.95277207392	A_White, Non-Hispanic	M	P	O	Head_trauma	N	N	N	N	N	N	N	7.41	N	0	2721.8045112782	81	1.4	4	N
E	0.0925261309555876	0.0618671347233171	0.13837855830721	26.6666666666667	40	2018.95277207392	A_White, Non-Hispanic	M	P	O	Head_trauma	N	N	N	N	N	N	N	7.41	N	0	2729.32330827068	81	1.4	4	N
E	0.0919616924188665	0.0614091004459994	0.137714977277332	26.6666666666667	40	2018.95277207392	A_White, Non-Hispanic	M	P	O	Head_trauma	N	N	N	N	N	N	N	7.41	N	0	2736.84210526316	81	1.4	4	N
E	0.0914006971331668	0.0609544475259187	0.137054600205778	26.6666666666667	40	2018.95277207392	A_White, Non-Hispanic	M	P	O	Head_trauma	N	N	N	N	N	N	N	7.41	N	0	2744.36090225564	81	1.4	4	N
E	0.0908431240960995	0.0605031511695407	0.136397411308618	26.6666666666667	40	2018.95277207392	A_White, Non-Hispanic	M	P	O	Head_trauma	N	N	N	N	N	N	N	7.41	N	0	2751.87969924812	81	1.4	4	N
E	0.0902889524330272	0.0600551867578662	0.135743394893126	26.6666666666667	40	2018.95277207392	A_White, Non-Hispanic	M	P	O	Head_trauma	N	N	N	N	N	N	N	7.41	N	0	2759.3984962406	81	1.4	4	N
E	0.0897381613872546	0.059610529847834	0.135092535324236	26.6666666666667	40	2018.95277207392	A_White, Non-Hispanic	M	P	O	Head_trauma	N	N	N	N	N	N	N	7.41	N	0	2766.91729323308	81	1.4	4	N
E	0.0891907303435133	0.0591691561783698	0.134444817080514	26.6666666666667	40	2018.95277207392	A_White, Non-Hispanic	M	P	O	Head_trauma	N	N	N	N	N	N	N	7.41	N	0	2774.43609022556	81	1.4	4	N
E	0.0886466388001335	0.0587310416570648	0.133800224699677	26.6666666666667	40	2018.95277207392	A_White, Non-Hispanic	M	P	O	Head_trauma	N	N	N	N	N	N	N	7.41	N	0	2781.95488721805	81	1.4	4	N
E	0.0881058663847579	0.0582961623702157	0.133158742802165	26.6666666666667	40	2018.95277207392	A_White, Non-Hispanic	M	P	O	Head_trauma	N	N	N	N	N	N	N	7.41	N	0	2789.47368421053	81	1.4	4	N
E	0.0875683928547589	0.0578644945759566	0.132520356107139	26.6666666666667	40	2018.95277207392	A_White, Non-Hispanic	M	P	O	Head_trauma	N	N	N	N	N	N	N	7.41	N	0	2796.99248120301	81	1.4	4	N
E	0.0870341980796621	0.0574360147007602	0.131885049386437	26.6666666666667	40	2018.95277207392	A_White, Non-Hispanic	M	P	O	Head_trauma	N	N	N	N	N	N	N	7.41	N	0	2804.51127819549	81	1.4	4	N
E	0.0865032620627712	0.0570106993454212	0.131252807515357	26.6666666666667	40	2018.95277207392	A_White, Non-Hispanic	M	P	O	Head_trauma	N	N	N	N	N	N	N	7.41	N	0	2812.03007518797	81	1.4	4	N
E	0.0859755649229896	0.0565885252783596	0.130623615432048	26.6666666666667	40	2018.95277207392	A_White, Non-Hispanic	M	P	O	Head_trauma	N	N	N	N	N	N	N	7.41	N	0	2819.54887218045	81	1.4	4	N
E	0.08545108689992	0.056169469433198	0.129997458157616	26.6666666666667	40	2018.95277207392	A_White, Non-Hispanic	M	P	O	Head_trauma	N	N	N	N	N	N	N	7.41	N	0	2827.06766917293	81	1.4	4	N
E	0.0849298083603109	0.0557535089171634	0.129374320795415	26.6666666666667	40	2018.95277207392	A_White, Non-Hispanic	M	P	O	Head_trauma	N	N	N	N	N	N	N	7.41	N	0	2834.58646616541	81	1.4	4	N
E	0.0844117097831728	0.0553406209962466	0.128754188519168	26.6666666666667	40	2018.95277207392	A_White, Non-Hispanic	M	P	O	Head_trauma	N	N	N	N	N	N	N	7.41	N	0	2842.10526315789	81	1.4	4	N
E	0.0838967717693561	0.054930783102415	0.12813704658454	26.6666666666667	40	2018.95277207392	A_White, Non-Hispanic	M	P	O	Head_trauma	N	N	N	N	N	N	N	7.41	N	0	2849.62406015038	81	1.4	4	N
E	0.083384975040733	0.0545239728348861	0.127522880322743	26.6666666666667	40	2018.95277207392	A_White, Non-Hispanic	M	P	O	Head_trauma	N	N	N	N	N	N	N	7.41	N	0	2857.14285714286	81	1.4	4	N
E	0.0828763004326043	0.0541201679515312	0.126911675136458	26.6666666666667	40	2018.95277207392	A_White, Non-Hispanic	M	P	O	Head_trauma	N	N	N	N	N	N	N	7.41	N	0	2864.66165413534	81	1.4	4	N
E	0.0823707288997865	0.0537193463713351	0.126303416511832	26.6666666666667	40	2018.95277207392	A_White, Non-Hispanic	M	P	O	Head_trauma	N	N	N	N	N	N	N	7.41	N	0	2872.18045112782	81	1.4	4	N
E	0.0818682415146557	0.0533214861770134	0.125698090005439	26.6666666666667	40	2018.95277207392	A_White, Non-Hispanic	M	P	O	Head_trauma	N	N	N	N	N	N	N	7.41	N	0	2879.6992481203	81	1.4	4	N
E	0.0813688194580664	0.052926565603681	0.125095681242142	26.6666666666667	40	2018.95277207392	A_White, Non-Hispanic	M	P	O	Head_trauma	N	N	N	N	N	N	N	7.41	N	0	2887.21804511278	81	1.4	4	N
E	0.0808724440339984	0.0525345630495027	0.124496175934105	26.6666666666667	40	2018.95277207392	A_White, Non-Hispanic	M	P	O	Head_trauma	N	N	N	N	N	N	N	7.41	N	0	2894.73684210526	81	1.4	4	N
E	0.0803790966583916	0.0521454570683348	0.123899559862951	26.6666666666667	40	2018.95277207392	A_White, Non-Hispanic	M	P	O	Head_trauma	N	N	N	N	N	N	N	7.41	N	0	2902.25563909774	81	1.4	4	N
E	0.0798887588537587	0.0517592263668776	0.123305818869004	26.6666666666667	40	2018.95277207392	A_White, Non-Hispanic	M	P	O	Head_trauma	N	N	N	N	N	N	N	7.41	N	0	2909.77443609023	81	1.4	4	N
E	0.079401412267314	0.0513758498113716	0.122714938890383	26.6666666666667	40	2018.95277207392	A_White, Non-Hispanic	M	P	O	Head_trauma	N	N	N	N	N	N	N	7.41	N	0	2917.29323308271	81	1.4	4	N
E	0.0789170386465993	0.0509953064153497	0.122126905916076	26.6666666666667	40	2018.95277207392	A_White, Non-Hispanic	M	P	O	Head_trauma	N	N	N	N	N	N	N	7.41	N	0	2924.81203007519	81	1.4	4	N
E	0.0784356198570512	0.0506175753488138	0.121541706017414	26.6666666666667	40	2018.95277207392	A_White, Non-Hispanic	M	P	O	Head_trauma	N	N	N	N	N	N	N	7.41	N	0	2932.33082706767	81	1.4	4	N
E	0.0779571378757825	0.050242635934032	0.12095932533801	26.6666666666667	40	2018.95277207392	A_White, Non-Hispanic	M	P	O	Head_trauma	N	N	N	N	N	N	N	7.41	N	0	2939.84962406015	81	1.4	4	N
E	0.07748157478375	0.0498704676379009	0.12037975008695	26.6666666666667	40	2018.95277207392	A_White, Non-Hispanic	M	P	O	Head_trauma	N	N	N	N	N	N	N	7.41	N	0	2947.36842105263	81	1.4	4	N
E	0.0770089127768291	0.04950105008216	0.119802966547705	26.6666666666667	40	2018.95277207392	A_White, Non-Hispanic	M	P	O	Head_trauma	N	N	N	N	N	N	N	7.41	N	0	2954.88721804511	81	1.4	4	N
E	0.0765391341577293	0.0491343630350681	0.119228961072188	26.6666666666667	40	2018.95277207392	A_White, Non-Hispanic	M	P	O	Head_trauma	N	N	N	N	N	N	N	7.41	N	0	2962.40601503759	81	1.4	4	N
E	0.0760722213353716	0.0487703864092626	0.118657720083159	26.6666666666667	40	2018.95277207392	A_White, Non-Hispanic	M	P	O	Head_trauma	N	N	N	N	N	N	N	7.41	N	0	2969.92481203008	81	1.4	4	N
E	0.075608156827778	0.0484091002661859	0.118089230071623	26.6666666666667	40	2018.95277207392	A_White, Non-Hispanic	M	P	O	Head_trauma	N	N	N	N	N	N	N	7.41	N	0	2977.44360902256	81	1.4	4	N
E	0.0751469232612854	0.0480504848123833	0.117523477602502	26.6666666666667	40	2018.95277207392	A_White, Non-Hispanic	M	P	O	Head_trauma	N	N	N	N	N	N	N	7.41	N	0	2984.96240601504	81	1.4	4	N
E	0.0746885033623419	0.047694520395705	0.116960449297419	26.6666666666667	40	2018.95277207392	A_White, Non-Hispanic	M	P	O	Head_trauma	N	N	N	N	N	N	N	7.41	N	0	2992.48120300752	81	1.4	4	N
[truncated: 1,201 more rows]
