# Supplementary material for: Modelling donor factors influencing pancreas transplant utilization and evolution of decision-making over time
Source: Commun Med (Lond). 2026 Mar 7;6:231. doi: 10.1038/s43856-026-01506-9 (PMC13096168; doi:10.1038/s43856-026-01506-9)
Supplement: Supplementary file 6 — Supplementary Data 4 [file 43856_2026_1506_MOESM6_ESM.csv]

Panel	aOR	lower	upper	AGE_DON	DON_DATE_yrs_norm	BMI_DON_CALC	NON_HRT_DON	CREATININE_PEAK	HEP_C_ANTI_DON	ABO_DON	LIPASE_PEAK	SGPT_PEAK	ALCOHOL_HEAVY_DON	HIST_IV_DRUGUSE	ETHCAT_DON	GENDER_DON	CMV_DON	COD_CAD_DON	INSULIN_DON	HIST_CAD	HIST_CIG_DON	HIST_HYPERTENS_DON	PH_DON	rare_loci_count	HOSPITAL_STAY_days	INOTROP_SUPPORT_DON
A	3.69117681866332	3.09197387499957	4.40650110817621	15	0.00273785078707078	26.6666666666667	N	1.4	N	O	45	81	N	N	A_White, Non-Hispanic	M	P	Head_trauma	N	N	N	N	7.41	0	4	N
A	5.98678952271552	5.1271448257172	6.99056687642574	25	0.00273785078707078	26.6666666666667	N	1.4	N	O	45	81	N	N	A_White, Non-Hispanic	M	P	Head_trauma	N	N	N	N	7.41	0	4	N
A	5.22453313216191	4.43515389281664	6.15440796615127	35	0.00273785078707078	26.6666666666667	N	1.4	N	O	45	81	N	N	A_White, Non-Hispanic	M	P	Head_trauma	N	N	N	N	7.41	0	4	N
A	1.06087293162867	0.844722661488224	1.33233240727743	45	0.00273785078707078	26.6666666666667	N	1.4	N	O	45	81	N	N	A_White, Non-Hispanic	M	P	Head_trauma	N	N	N	N	7.41	0	4	N
A	3.68239974612873	3.09019080811952	4.38810051944355	15	0.0768249185695146	26.6666666666667	N	1.4	N	O	45	81	N	N	A_White, Non-Hispanic	M	P	Head_trauma	N	N	N	N	7.41	0	4	N
A	5.96111464130699	5.11248570939057	6.95060872278517	25	0.0768249185695146	26.6666666666667	N	1.4	N	O	45	81	N	N	A_White, Non-Hispanic	M	P	Head_trauma	N	N	N	N	7.41	0	4	N
A	5.18553497637198	4.40940272074109	6.09828012866508	35	0.0768249185695146	26.6666666666667	N	1.4	N	O	45	81	N	N	A_White, Non-Hispanic	M	P	Head_trauma	N	N	N	N	7.41	0	4	N
A	1.04644609181213	0.835783523649364	1.31020699987895	45	0.0768249185695146	26.6666666666667	N	1.4	N	O	45	81	N	N	A_White, Non-Hispanic	M	P	Head_trauma	N	N	N	N	7.41	0	4	N
A	3.67364354417444	3.08837978217744	4.36981778197613	15	0.150911986351958	26.6666666666667	N	1.4	N	O	45	81	N	N	A_White, Non-Hispanic	M	P	Head_trauma	N	N	N	N	7.41	0	4	N
A	5.93554986891982	5.09783791760505	6.91092043643972	25	0.150911986351958	26.6666666666667	N	1.4	N	O	45	81	N	N	A_White, Non-Hispanic	M	P	Head_trauma	N	N	N	N	7.41	0	4	N
A	5.14682791954081	4.3837901936731	6.04267915731831	35	0.150911986351958	26.6666666666667	N	1.4	N	O	45	81	N	N	A_White, Non-Hispanic	M	P	Head_trauma	N	N	N	N	7.41	0	4	N
A	1.03221544298218	0.826933154638036	1.28845809936993	45	0.150911986351958	26.6666666666667	N	1.4	N	O	45	81	N	N	A_White, Non-Hispanic	M	P	Head_trauma	N	N	N	N	7.41	0	4	N
A	3.66490816317332	3.08653993951901	4.35165334247628	15	0.224999054134402	26.6666666666667	N	1.4	N	O	45	81	N	N	A_White, Non-Hispanic	M	P	Head_trauma	N	N	N	N	7.41	0	4	N
A	5.91009473334157	5.0832007261693	6.87150117390593	25	0.224999054134402	26.6666666666667	N	1.4	N	O	45	81	N	N	A_White, Non-Hispanic	M	P	Head_trauma	N	N	N	N	7.41	0	4	N
A	5.10840978878099	4.35831529261916	5.98760044146117	35	0.224999054134402	26.6666666666667	N	1.4	N	O	45	81	N	N	A_White, Non-Hispanic	M	P	Head_trauma	N	N	N	N	7.41	0	4	N
A	1.01817831713224	0.818170497562853	1.26707952507002	45	0.224999054134402	26.6666666666667	N	1.4	N	O	45	81	N	N	A_White, Non-Hispanic	M	P	Head_trauma	N	N	N	N	7.41	0	4	N
A	3.65619355361629	3.08467039232967	4.33360767968777	15	0.299086121916846	26.6666666666667	N	1.4	N	O	45	81	N	N	A_White, Non-Hispanic	M	P	Head_trauma	N	N	N	N	7.41	0	4	N
A	5.88474876438523	5.06857339110998	6.83235012058289	25	0.299086121916846	26.6666666666667	N	1.4	N	O	45	81	N	N	A_White, Non-Hispanic	M	P	Head_trauma	N	N	N	N	7.41	0	4	N
A	5.07027842742452	4.3329769956163	5.93303942246062	35	0.299086121916846	26.6666666666667	N	1.4	N	O	45	81	N	N	A_White, Non-Hispanic	M	P	Head_trauma	N	N	N	N	7.41	0	4	N
A	1.00433208253809	0.809494499698031	1.24606520784462	45	0.299086121916846	26.6666666666667	N	1.4	N	O	45	81	N	N	A_White, Non-Hispanic	M	P	Head_trauma	N	N	N	N	7.41	0	4	N
A	3.64749966611179	3.08277022161389	4.31568130540738	15	0.37317318969929	26.6666666666667	N	1.4	N	O	45	81	N	N	A_White, Non-Hispanic	M	P	Head_trauma	N	N	N	N	7.41	0	4	N
A	5.8595114938796	5.05395514805164	6.79346649131685	25	0.37317318969929	26.6666666666667	N	1.4	N	O	45	81	N	N	A_White, Non-Hispanic	M	P	Head_trauma	N	N	N	N	7.41	0	4	N
A	5.03243169490138	4.30777427734064	5.87899159365479	35	0.37317318969929	26.6666666666667	N	1.4	N	O	45	81	N	N	A_White, Non-Hispanic	M	P	Head_trauma	N	N	N	N	7.41	0	4	N
A	0.990674143264299	0.800904112041702	1.22540918866122	45	0.37317318969929	26.6666666666667	N	1.4	N	O	45	81	N	N	A_White, Non-Hispanic	M	P	Head_trauma	N	N	N	N	7.41	0	4	N
A	3.63882645138594	3.08083847615841	4.29787476551405	15	0.447260257481734	26.6666666666667	N	1.4	N	O	45	81	N	N	A_White, Non-Hispanic	M	P	Head_trauma	N	N	N	N	7.41	0	4	N
A	5.83438245566201	5.03934521158784	6.75484953097926	25	0.447260257481734	26.6666666666667	N	1.4	N	O	45	81	N	N	A_White, Non-Hispanic	M	P	Head_trauma	N	N	N	N	7.41	0	4	N
A	4.99486746662	4.28270610869744	5.82545250033206	35	0.447260257481734	26.6666666666667	N	1.4	N	O	45	81	N	N	A_White, Non-Hispanic	M	P	Head_trauma	N	N	N	N	7.41	0	4	N
A	0.977201938677731	0.792398288852977	1.2051056171989	45	0.447260257481734	26.6666666666667	N	1.4	N	O	45	81	N	N	A_White, Non-Hispanic	M	P	Head_trauma	N	N	N	N	7.41	0	4	N
A	3.63017386028192	3.07887417148057	4.28018864101128	15	0.521347325264177	26.6666666666667	N	1.4	N	O	45	81	N	N	A_White, Non-Hispanic	M	P	Head_trauma	N	N	N	N	7.41	0	4	N
A	5.80936118556846	5.0247427746404	6.71649851505179	25	0.521347325264177	26.6666666666667	N	1.4	N	O	45	81	N	N	A_White, Non-Hispanic	M	P	Head_trauma	N	N	N	N	7.41	0	4	N
A	4.95758363384761	4.25777145638954	5.77241773973345	35	0.521347325264177	26.6666666666667	N	1.4	N	O	45	81	N	N	A_White, Non-Hispanic	M	P	Head_trauma	N	N	N	N	7.41	0	4	N
A	0.963912942967317	0.783975987165528	1.18514875051108	45	0.521347325264177	26.6666666666667	N	1.4	N	O	45	81	N	N	A_White, Non-Hispanic	M	P	Head_trauma	N	N	N	N	7.41	0	4	N
A	3.62154184375975	3.07687628876576	4.26262354908129	15	0.595434393046621	26.6666666666667	N	1.4	N	O	45	81	N	N	A_White, Non-Hispanic	M	P	Head_trauma	N	N	N	N	7.41	0	4	N
A	5.78444722142582	5.01014700781215	6.67841275022232	25	0.595434393046621	26.6666666666667	N	1.4	N	O	45	81	N	N	A_White, Non-Hispanic	M	P	Head_trauma	N	N	N	N	7.41	0	4	N
A	4.92057810359182	4.23296928246427	5.71988296108116	35	0.595434393046621	26.6666666666667	N	1.4	N	O	45	81	N	N	A_White, Non-Hispanic	M	P	Head_trauma	N	N	N	N	7.41	0	4	N
A	0.950804664670573	0.775636166276671	1.16553295174332	45	0.595434393046621	26.6666666666667	N	1.4	N	O	45	81	N	N	A_White, Non-Hispanic	M	P	Head_trauma	N	N	N	N	7.41	0	4	N
A	3.61293035289616	3.07484377379725	4.24518014414708	15	0.669521460829065	26.6666666666667	N	1.4	N	O	45	81	N	N	A_White, Non-Hispanic	M	P	Head_trauma	N	N	N	N	7.41	0	4	N
A	5.75964010304276	4.99555705873163	6.64059157498667	25	0.669521460829065	26.6666666666667	N	1.4	N	O	45	81	N	N	A_White, Non-Hispanic	M	P	Head_trauma	N	N	N	N	7.41	0	4	N
A	4.88384879848337	4.20829854383756	5.66784386563429	35	0.669521460829065	26.6666666666667	N	1.4	N	O	45	81	N	N	A_White, Non-Hispanic	M	P	Head_trauma	N	N	N	N	7.41	0	4	N
A	0.937874646206475	0.767377787209972	1.14625268890698	45	0.669521460829065	26.6666666666667	N	1.4	N	O	45	81	N	N	A_White, Non-Hispanic	M	P	Head_trauma	N	N	N	N	7.41	0	4	N
A	3.60433933888422	3.07277553588206	4.22785911893792	15	0.743608528611509	26.6666666666667	N	1.4	N	O	45	81	N	N	A_White, Non-Hispanic	M	P	Head_trauma	N	N	N	N	7.41	0	4	N
A	5.73493937220204	4.98097205139356	6.60303436025733	25	0.743608528611509	26.6666666666667	N	1.4	N	O	45	81	N	N	A_White, Non-Hispanic	M	P	Head_trauma	N	N	N	N	7.41	0	4	N
A	4.84739365665929	4.1837581917931	5.61629620677244	35	0.743608528611509	26.6666666666667	N	1.4	N	O	45	81	N	N	A_White, Non-Hispanic	M	P	Head_trauma	N	N	N	N	7.41	0	4	N
A	0.925120463414729	0.759199812149743	1.12730253371016	45	0.743608528611509	26.6666666666667	N	1.4	N	O	45	81	N	N	A_White, Non-Hispanic	M	P	Head_trauma	N	N	N	N	7.41	0	4	N
A	3.59576875303292	3.0706704467777	4.21066120555397	15	0.817695596393953	26.6666666666667	N	1.4	N	O	45	81	N	N	A_White, Non-Hispanic	M	P	Head_trauma	N	N	N	N	7.41	0	4	N
A	5.71034457265081	4.96639108549436	6.5657405099737	25	0.817695596393953	26.6666666666667	N	1.4	N	O	45	81	N	N	A_White, Non-Hispanic	M	P	Head_trauma	N	N	N	N	7.41	0	4	N
A	4.81121063164716	4.15934717145588	5.56523579010895	35	0.817695596393953	26.6666666666667	N	1.4	N	O	45	81	N	N	A_White, Non-Hispanic	M	P	Head_trauma	N	N	N	N	7.41	0	4	N
A	0.912539725101244	0.751101203845544	1.10867716044707	45	0.817695596393953	26.6666666666667	N	1.4	N	O	45	81	N	N	A_White, Non-Hispanic	M	P	Head_trauma	N	N	N	N	7.41	0	4	N
A	3.58721854676713	3.06852733962562	4.19358717652491	15	0.891782664176396	26.6666666666667	N	1.4	N	O	45	81	N	N	A_White, Non-Hispanic	M	P	Head_trauma	N	N	N	N	7.41	0	4	N
A	5.68585525009349	4.95181323576871	6.5287094617164	25	0.891782664176396	26.6666666666667	N	1.4	N	O	45	81	N	N	A_White, Non-Hispanic	M	P	Head_trauma	N	N	N	N	7.41	0	4	N
A	4.7752976922505	4.13506442123853	5.51465847363579	35	0.891782664176396	26.6666666666667	N	1.4	N	O	45	81	N	N	A_White, Non-Hispanic	M	P	Head_trauma	N	N	N	N	7.41	0	4	N
A	0.900130072589842	0.743080924984921	1.09037134494744	45	0.891782664176396	26.6666666666667	N	1.4	N	O	45	81	N	N	A_White, Non-Hispanic	M	P	Head_trauma	N	N	N	N	7.41	0	4	N
A	3.57868867162731	3.06634500789676	4.17663784585613	15	0.96586973195884	26.6666666666667	N	1.4	N	O	45	81	N	N	A_White, Non-Hispanic	M	P	Head_trauma	N	N	N	N	7.41	0	4	N
A	5.66147095218252	4.93723755132561	6.49194068731828	25	0.96586973195884	26.6666666666667	N	1.4	N	O	45	81	N	N	A_White, Non-Hispanic	M	P	Head_trauma	N	N	N	N	7.41	0	4	N
A	4.73965282243439	4.11090887225829	5.46456016790023	35	0.96586973195884	26.6666666666667	N	1.4	N	O	45	81	N	N	A_White, Non-Hispanic	M	P	Head_trauma	N	N	N	N	7.41	0	4	N
A	0.887889179280071	0.735137937532449	1.07237996358723	45	0.96586973195884	26.6666666666667	N	1.4	N	O	45	81	N	N	A_White, Non-Hispanic	M	P	Head_trauma	N	N	N	N	7.41	0	4	N
A	3.57017907926888	3.06412220435628	4.15981407005501	15	1.03995679974128	26.6666666666667	N	1.4	N	O	45	81	N	N	A_White, Non-Hispanic	M	P	Head_trauma	N	N	N	N	7.41	0	4	N
A	5.63719122851033	4.9226630549897	6.4554336934727	25	1.03995679974128	26.6666666666667	N	1.4	N	O	45	81	N	N	A_White, Non-Hispanic	M	P	Head_trauma	N	N	N	N	7.41	0	4	N
A	4.70427402121259	4.0868794477238	5.41493683621646	35	1.03995679974128	26.6666666666667	N	1.4	N	O	45	81	N	N	A_White, Non-Hispanic	M	P	Head_trauma	N	N	N	N	7.41	0	4	N
A	0.87581475021094	0.727271202033067	1.0546979923621	45	1.03995679974128	26.6666666666667	N	1.4	N	O	45	81	N	N	A_White, Non-Hispanic	M	P	Head_trauma	N	N	N	N	7.41	0	4	N
A	3.56168972146249	3.06185764005604	4.14311674913121	15	1.11404386752373	26.6666666666667	N	1.4	N	O	45	81	N	N	A_White, Non-Hispanic	M	P	Head_trauma	N	N	N	N	7.41	0	4	N
A	5.61301563060093	4.9080887426497	6.4191880223342	25	1.11404386752373	26.6666666666667	N	1.4	N	O	45	81	N	N	A_White, Non-Hispanic	M	P	Head_trauma	N	N	N	N	7.41	0	4	N
A	4.6691593025349	4.0629750622892	5.36578449491265	35	1.11404386752373	26.6666666666667	N	1.4	N	O	45	81	N	N	A_White, Non-Hispanic	M	P	Head_trauma	N	N	N	N	7.41	0	4	N
A	0.863904521630729	0.719479676878009	1.0373205060253	45	1.11404386752373	26.6666666666667	N	1.4	N	O	45	81	N	N	A_White, Non-Hispanic	M	P	Head_trauma	N	N	N	N	7.41	0	4	N
A	3.55322055009334	3.05954998336254	4.1265468275599	15	1.18813093530617	26.6666666666667	N	1.4	N	O	45	81	N	N	A_White, Non-Hispanic	M	P	Head_trauma	N	N	N	N	7.41	0	4	N
A	5.58894371190175	4.89351358261811	6.38320325210873	25	1.18813093530617	26.6666666666667	N	1.4	N	O	45	81	N	N	A_White, Non-Hispanic	M	P	Head_trauma	N	N	N	N	7.41	0	4	N
A	4.6343066951761	4.03919462137454	5.31709921361636	35	1.18813093530617	26.6666666666667	N	1.4	N	O	45	81	N	N	A_White, Non-Hispanic	M	P	Head_trauma	N	N	N	N	7.41	0	4	N
A	0.852156260572536	0.71176231753124	1.02024267729107	45	1.18813093530617	26.6666666666667	N	1.4	N	O	45	81	N	N	A_White, Non-Hispanic	M	P	Head_trauma	N	N	N	N	7.41	0	4	N
A	3.54477151716114	3.05719785903103	4.11010529519979	15	1.26221800308862	26.6666666666667	N	1.4	N	O	45	81	N	N	A_White, Non-Hispanic	M	P	Head_trauma	N	N	N	N	7.41	0	4	N
A	5.56497502777527	4.87893651500575	6.34747899762861	25	1.26221800308862	26.6666666666667	N	1.4	N	O	45	81	N	N	A_White, Non-Hispanic	M	P	Head_trauma	N	N	N	N	7.41	0	4	N
A	4.59971424262487	4.01553702044956	5.26887711557877	35	1.26221800308862	26.6666666666667	N	1.4	N	O	45	81	N	N	A_White, Non-Hispanic	M	P	Head_trauma	N	N	N	N	7.41	0	4	N
A	0.840567764435629	0.704118075714734	1.00345977610517	45	1.26221800308862	26.6666666666667	N	1.4	N	O	45	81	N	N	A_White, Non-Hispanic	M	P	Head_trauma	N	N	N	N	7.41	0	4	N
A	3.53634257477953	3.05479984733624	4.09379318815377	15	1.33630507087106	26.6666666666667	N	1.4	N	O	45	81	N	N	A_White, Non-Hispanic	M	P	Head_trauma	N	N	N	N	7.41	0	4	N
A	5.54110913549066	4.86435645111618	6.31201491090824	25	1.33630507087106	26.6666666666667	N	1.4	N	O	45	81	N	N	A_White, Non-Hispanic	M	P	Head_trauma	N	N	N	N	7.41	0	4	N
A	4.56538000297403	3.99200114427977	5.22111437804097	35	1.33630507087106	26.6666666666667	N	1.4	N	O	45	81	N	N	A_White, Non-Hispanic	M	P	Head_trauma	N	N	N	N	7.41	0	4	N
A	0.829136860572479	0.696545898550934	0.986967168983648	45	1.33630507087106	26.6666666666667	N	1.4	N	O	45	81	N	N	A_White, Non-Hispanic	M	P	Head_trauma	N	N	N	N	7.41	0	4	N
A	3.52793367517625	3.05235448327278	4.07761158956134	15	1.4103921386535	26.6666666666667	N	1.4	N	O	45	81	N	N	A_White, Non-Hispanic	M	P	Head_trauma	N	N	N	N	7.41	0	4	N
A	5.51734559421606	4.84977227286506	6.27681068167597	25	1.4103921386535	26.6666666666667	N	1.4	N	O	45	81	N	N	A_White, Non-Hispanic	M	P	Head_trauma	N	N	N	N	7.41	0	4	N
A	4.53130204881189	3.9685858661327	5.17380723264417	35	1.4103921386535	26.6666666666667	N	1.4	N	O	45	81	N	N	A_White, Non-Hispanic	M	P	Head_trauma	N	N	N	N	7.41	0	4	N
A	0.817861405881497	0.689044727661007	0.970760318420926	45	1.4103921386535	26.6666666666667	N	1.4	N	O	45	81	N	N	A_White, Non-Hispanic	M	P	Head_trauma	N	N	N	N	7.41	0	4	N
A	3.51954477069254	3.0498602558375	4.06156163030743	15	1.48447920643595	26.6666666666667	N	1.4	N	O	45	81	N	N	A_White, Non-Hispanic	M	P	Head_trauma	N	N	N	N	7.41	0	4	N
A	5.4936839650099	4.83518283222913	6.24186603787493	25	1.48447920643595	26.6666666666667	N	1.4	N	O	45	81	N	N	A_White, Non-Hispanic	M	P	Head_trauma	N	N	N	N	7.41	0	4	N
A	4.49747846711362	3.94529004694117	5.12695196588477	35	1.48447920643595	26.6666666666667	N	1.4	N	O	45	81	N	N	A_White, Non-Hispanic	M	P	Head_trauma	N	N	N	N	7.41	0	4	N
A	0.806739286405164	0.681613498217598	0.95483478236774	45	1.48447920643595	26.6666666666667	N	1.4	N	O	45	81	N	N	A_White, Non-Hispanic	M	P	Head_trauma	N	N	N	N	7.41	0	4	N
A	3.51117581378292	3.04731560740983	4.04564448963428	15	1.55856627421839	26.6666666666667	N	1.4	N	O	45	81	N	N	A_White, Non-Hispanic	M	P	Head_trauma	N	N	N	N	7.41	0	4	N
A	5.47012381081334	4.82058695073257	6.20718074612882	25	1.55856627421839	26.6666666666667	N	1.4	N	O	45	81	N	N	A_White, Non-Hispanic	M	P	Head_trauma	N	N	N	N	7.41	0	4	N
A	4.46390735913407	3.92211253442266	5.08054491961805	35	1.55856627421839	26.6666666666667	N	1.4	N	O	45	81	N	N	A_White, Non-Hispanic	M	P	Head_trauma	N	N	N	N	7.41	0	4	N
A	0.79576841693373	0.674251137951525	0.939186213779502	45	1.55856627421839	26.6666666666667	N	1.4	N	O	45	81	N	N	A_White, Non-Hispanic	M	P	Head_trauma	N	N	N	N	7.41	0	4	N
A	3.50282675701505	3.04471893324589	4.02986139563958	15	1.63265334200083	26.6666666666667	N	1.4	N	O	45	81	N	N	A_White, Non-Hispanic	M	P	Head_trauma	N	N	N	N	7.41	0	4	N
A	5.44666469644166	4.80598341897576	6.17275461216351	25	1.63265334200083	26.6666666666667	N	1.4	N	O	45	81	N	N	A_White, Non-Hispanic	M	P	Head_trauma	N	N	N	N	7.41	0	4	N
A	4.43058684030117	3.89905216215169	5.03458249161176	35	1.63265334200083	26.6666666666667	N	1.4	N	O	45	81	N	N	A_White, Non-Hispanic	M	P	Head_trauma	N	N	N	N	7.41	0	4	N
A	0.784946740614268	0.666956566112098	0.92381036023477	45	1.63265334200083	26.6666666666667	N	1.4	N	O	45	81	N	N	A_White, Non-Hispanic	M	P	Head_trauma	N	N	N	N	7.41	0	4	N
A	3.49449755306931	3.04206858110411	4.0142136256426	15	1.70674040978328	26.6666666666667	N	1.4	N	O	45	81	N	N	A_White, Non-Hispanic	M	P	Head_trauma	N	N	N	N	7.41	0	4	N
A	5.42330618857663	4.79137099621548	6.13858748117922	25	1.70674040978328	26.6666666666667	N	1.4	N	O	45	81	N	N	A_White, Non-Hispanic	M	P	Head_trauma	N	N	N	N	7.41	0	4	N
A	4.39751504011002	3.87610774858298	4.98906113615222	35	1.70674040978328	26.6666666666667	N	1.4	N	O	45	81	N	N	A_White, Non-Hispanic	M	P	Head_trauma	N	N	N	N	7.41	0	4	N
A	0.774272228565063	0.659728692381564	0.90870306362298	45	1.70674040978328	26.6666666666667	N	1.4	N	O	45	81	N	N	A_White, Non-Hispanic	M	P	Head_trauma	N	N	N	N	7.41	0	4	N
A	3.48618815473861	3.03936285102196	3.99870250639974	15	1.78082747756572	26.6666666666667	N	1.4	N	O	45	81	N	N	A_White, Non-Hispanic	M	P	Head_trauma	N	N	N	N	7.41	0	4	N
A	5.40004785575802	4.77674841000349	6.10467923816308	25	1.78082747756572	26.6666666666667	N	1.4	N	O	45	81	N	N	A_White, Non-Hispanic	M	P	Head_trauma	N	N	N	N	7.41	0	4	N
A	4.36469010201793	3.85327809602318	4.94397736470529	35	1.78082747756572	26.6666666666667	N	1.4	N	O	45	81	N	N	A_White, Non-Hispanic	M	P	Head_trauma	N	N	N	N	7.41	0	4	N
A	0.763742879495185	0.652566415744988	0.89386025989965	45	1.78082747756572	26.6666666666667	N	1.4	N	O	45	81	N	N	A_White, Non-Hispanic	M	P	Head_trauma	N	N	N	N	7.41	0	4	N
A	3.47789851492819	3.03659999526465	3.98332941414812	15	1.85491454534817	26.6666666666667	N	1.4	N	O	45	81	N	N	A_White, Non-Hispanic	M	P	Head_trauma	N	N	N	N	7.41	0	4	N
A	5.37688926837652	4.762114355894	6.07102980813553	25	1.85491454534817	26.6666666666667	N	1.4	N	O	45	81	N	N	A_White, Non-Hispanic	M	P	Head_trauma	N	N	N	N	7.41	0	4	N
A	4.33211018334061	3.83056198954895	4.89932774663523	35	1.85491454534817	26.6666666666667	N	1.4	N	O	45	81	N	N	A_White, Non-Hispanic	M	P	Head_trauma	N	N	N	N	7.41	0	4	N
A	0.753356719329356	0.64546862331817	0.87927797890639	45	1.85491454534817	26.6666666666667	N	1.4	N	O	45	81	N	N	A_White, Non-Hispanic	M	P	Head_trauma	N	N	N	N	7.41	0	4	N
A	3.46962858665515	3.03377821846782	3.96809577445461	15	1.92900161313061	26.6666666666667	N	1.4	N	O	45	81	N	N	A_White, Non-Hispanic	M	P	Head_trauma	N	N	N	N	7.41	0	4	N
A	5.35382999866468	4.74746749722708	6.03763915631728	25	1.92900161313061	26.6666666666667	N	1.4	N	O	45	81	N	N	A_White, Non-Hispanic	M	P	Head_trauma	N	N	N	N	7.41	0	4	N
A	4.29977345514777	3.8079581958674	4.85510890998163	35	1.92900161313061	26.6666666666667	N	1.4	N	O	45	81	N	N	A_White, Non-Hispanic	M	P	Head_trauma	N	N	N	N	7.41	0	4	N
A	0.743111800837764	0.638434189137215	0.864952344251194	45	1.92900161313061	26.6666666666667	N	1.4	N	O	45	81	N	N	A_White, Non-Hispanic	M	P	Head_trauma	N	N	N	N	7.41	0	4	N
A	3.46137832304838	3.03089567799908	3.95300306184701	15	2.00308868091305	26.6666666666667	N	1.4	N	O	45	81	N	N	A_White, Non-Hispanic	M	P	Head_trauma	N	N	N	N	7.41	0	4	N
A	5.33086962068992	4.73280646500191	6.0045072882107	25	2.00308868091305	26.6666666666667	N	1.4	N	O	45	81	N	N	A_White, Non-Hispanic	M	P	Head_trauma	N	N	N	N	7.41	0	4	N
A	4.26767810216151	3.78546546211943	4.81131754230077	35	2.00308868091305	26.6666666666667	N	1.4	N	O	45	81	N	N	A_White, Non-Hispanic	M	P	Head_trauma	N	N	N	N	7.41	0	4	N
A	0.733006203271048	0.631461972915566	0.850879573243409	45	2.00308868091305	26.6666666666667	N	1.4	N	O	45	81	N	N	A_White, Non-Hispanic	M	P	Head_trauma	N	N	N	N	7.41	0	4	N
A	3.45314767734825	3.02795048456307	3.93805279920099	15	2.0771757486955	26.6666666666667	N	1.4	N	O	45	81	N	N	A_White, Non-Hispanic	M	P	Head_trauma	N	N	N	N	7.41	0	4	N
A	5.30800771034608	4.71812985784811	5.97163424958036	25	2.0771757486955	26.6666666666667	N	1.4	N	O	45	81	N	N	A_White, Non-Hispanic	M	P	Head_trauma	N	N	N	N	7.41	0	4	N
A	4.23582232265368	3.7630825146201	4.76795039156948	35	2.0771757486955	26.6666666666667	N	1.4	N	O	45	81	N	N	A_White, Non-Hispanic	M	P	Head_trauma	N	N	N	N	7.41	0	4	N
A	0.723038032000163	0.624550818775994	0.837055976875077	45	2.0771757486955	26.6666666666667	N	1.4	N	O	45	81	N	N	A_White, Non-Hispanic	M	P	Head_trauma	N	N	N	N	7.41	0	4	N
A	3.44493674370366	3.02494069171279	3.92324689228863	15	2.15126281647794	26.6666666666667	N	1.4	N	O	45	81	N	N	A_White, Non-Hispanic	M	P	Head_trauma	N	N	N	N	7.41	0	4	N
A	5.28524434451969	4.70343649314543	5.93902093118229	25	2.15126281647794	26.6666666666667	N	1.4	N	O	45	81	N	N	A_White, Non-Hispanic	M	P	Head_trauma	N	N	N	N	7.41	0	4	N
A	4.20420495071878	3.74080839619769	4.72500523833678	35	2.15126281647794	26.6666666666667	N	1.4	N	O	45	81	N	N	A_White, Non-Hispanic	M	P	Head_trauma	N	N	N	N	7.41	0	4	N
A	0.7132055619842	0.617699620891571	0.823478202740369	45	2.15126281647794	26.6666666666667	N	1.4	N	O	45	81	N	N	A_White, Non-Hispanic	M	P	Head_trauma	N	N	N	N	7.41	0	4	N
A	3.43674619663378	3.02186429063352	3.90858863407152	15	2.22534988426038	26.6666666666667	N	1.4	N	O	45	81	N	N	A_White, Non-Hispanic	M	P	Head_trauma	N	N	N	N	7.41	0	4	N
A	5.26258165135431	4.68872621606982	5.90667152674684	25	2.22534988426038	26.6666666666667	N	1.4	N	O	45	81	N	N	A_White, Non-Hispanic	M	P	Head_trauma	N	N	N	N	7.41	0	4	N
A	4.17282737297589	3.71864352496024	4.68248385944523	35	2.22534988426038	26.6666666666667	N	1.4	N	O	45	81	N	N	A_White, Non-Hispanic	M	P	Head_trauma	N	N	N	N	7.41	0	4	N
A	0.70350767318767	0.610907536363448	0.810143952684002	45	2.22534988426038	26.6666666666667	N	1.4	N	O	45	81	N	N	A_White, Non-Hispanic	M	P	Head_trauma	N	N	N	N	7.41	0	4	N
A	3.42857685405699	3.01871930148547	3.8940815856548	15	2.29943695204283	26.6666666666667	N	1.4	N	O	45	81	N	N	A_White, Non-Hispanic	M	P	Head_trauma	N	N	N	N	7.41	0	4	N
A	5.24002224732946	4.67399916790805	5.87459093725022	25	2.29943695204283	26.6666666666667	N	1.4	N	O	45	81	N	N	A_White, Non-Hispanic	M	P	Head_trauma	N	N	N	N	7.41	0	4	N
A	4.14169155167778	3.6965886485759	4.6403888936486	35	2.29943695204283	26.6666666666667	N	1.4	N	O	45	81	N	N	A_White, Non-Hispanic	M	P	Head_trauma	N	N	N	N	7.41	0	4	N
A	0.693943381087002	0.604173786672598	0.79705115775805	45	2.29943695204283	26.6666666666667	N	1.4	N	O	45	81	N	N	A_White, Non-Hispanic	M	P	Head_trauma	N	N	N	N	7.41	0	4	N
A	3.42042952575724	3.01550380060227	3.87972919760049	15	2.37352401982527	26.6666666666667	N	1.4	N	O	45	81	N	N	A_White, Non-Hispanic	M	P	Head_trauma	N	N	N	N	7.41	0	4	N
A	5.21756869835781	4.65925552691667	5.84278388785825	25	2.37352401982527	26.6666666666667	N	1.4	N	O	45	81	N	N	A_White, Non-Hispanic	M	P	Head_trauma	N	N	N	N	7.41	0	4	N
A	4.11079934984889	3.6746444817304	4.59872278222692	35	2.37352401982527	26.6666666666667	N	1.4	N	O	45	81	N	N	A_White, Non-Hispanic	M	P	Head_trauma	N	N	N	N	7.41	0	4	N
A	0.684511679587857	0.597497587962556	0.784197708797366	45	2.37352401982527	26.6666666666667	N	1.4	N	O	45	81	N	N	A_White, Non-Hispanic	M	P	Head_trauma	N	N	N	N	7.41	0	4	N
A	3.41230501343698	3.01221592851289	3.86553480263802	15	2.44761108760772	26.6666666666667	N	1.4	N	O	45	81	N	N	A_White, Non-Hispanic	M	P	Head_trauma	N	N	N	N	7.41	0	4	N
A	5.19522352038185	4.64449551321418	5.81125492530628	25	2.44761108760772	26.6666666666667	N	1.4	N	O	45	81	N	N	A_White, Non-Hispanic	M	P	Head_trauma	N	N	N	N	7.41	0	4	N
A	4.08015253337483	3.65281170758652	4.55748777333076	35	2.44761108760772	26.6666666666667	N	1.4	N	O	45	81	N	N	A_White, Non-Hispanic	M	P	Head_trauma	N	N	N	N	7.41	0	4	N
A	0.67521154229909	0.590878152285003	0.771581459038296	45	2.44761108760772	26.6666666666667	N	1.4	N	O	45	81	N	N	A_White, Non-Hispanic	M	P	Head_trauma	N	N	N	N	7.41	0	4	N
A	3.40420411077396	3.00885389837054	3.85150160799971	15	2.52169815539016	26.6666666666667	N	1.4	N	O	45	81	N	N	A_White, Non-Hispanic	M	P	Head_trauma	N	N	N	N	7.41	0	4	N
A	5.17298917998537	4.62971939388325	5.78000841511055	25	2.52169815539016	26.6666666666667	N	1.4	N	O	45	81	N	N	A_White, Non-Hispanic	M	P	Head_trauma	N	N	N	N	7.41	0	4	N
A	4.04975277309372	3.63109097932569	4.51668592622979	35	2.52169815539016	26.6666666666667	N	1.4	N	O	45	81	N	N	A_White, Non-Hispanic	M	P	Head_trauma	N	N	N	N	7.41	0	4	N
A	0.666041923776713	0.584314689063396	0.759200226404123	45	2.52169815539016	26.6666666666667	N	1.4	N	O	45	81	N	N	A_White, Non-Hispanic	M	P	Head_trauma	N	N	N	N	7.41	0	4	N
A	3.39612760347898	3.00541600476094	3.83763268740206	15	2.5957852231726	26.6666666666667	N	1.4	N	O	45	81	N	N	A_White, Non-Hispanic	M	P	Head_trauma	N	N	N	N	7.41	0	4	N
A	5.15086809501589	4.61492748827035	5.74904853861452	25	2.5957852231726	26.6666666666667	N	1.4	N	O	45	81	N	N	A_White, Non-Hispanic	M	P	Head_trauma	N	N	N	N	7.41	0	4	N
A	4.019601646886	3.60948292177647	4.47631911545286	35	2.5957852231726	26.6666666666667	N	1.4	N	O	45	81	N	N	A_White, Non-Hispanic	M	P	Head_trauma	N	N	N	N	7.41	0	4	N
A	0.657001760737673	0.577806406802974	0.747051795428759	45	2.5957852231726	26.6666666666667	N	1.4	N	O	45	81	N	N	A_White, Non-Hispanic	M	P	Head_trauma	N	N	N	N	7.41	0	4	N
A	3.38807626935602	3.00190063285805	3.82393097270659	15	2.66987229095505	26.6666666666667	N	1.4	N	O	45	81	N	N	A_White, Non-Hispanic	M	P	Head_trauma	N	N	N	N	7.41	0	4	N
A	5.12886263521792	4.60012017346936	5.71837928988176	25	2.66987229095505	26.6666666666667	N	1.4	N	O	45	81	N	N	A_White, Non-Hispanic	M	P	Head_trauma	N	N	N	N	7.41	0	4	N
A	3.9897006417608	3.58798813313596	4.43638903480825	35	2.66987229095505	26.6666666666667	N	1.4	N	O	45	81	N	N	A_White, Non-Hispanic	M	P	Head_trauma	N	N	N	N	7.41	0	4	N
A	0.648089973243329	0.571352515076824	0.735133918789284	45	2.66987229095505	26.6666666666667	N	1.4	N	O	45	81	N	N	A_White, Non-Hispanic	M	P	Head_trauma	N	N	N	N	7.41	0	4	N
A	3.38005087836331	2.99830626788457	3.81039924529966	15	2.74395935873749	26.6666666666667	N	1.4	N	O	45	81	N	N	A_White, Non-Hispanic	M	P	Head_trauma	N	N	N	N	7.41	0	4	N
A	5.10697512287611	4.58529788997212	5.68800447244966	25	2.74395935873749	26.6666666666667	N	1.4	N	O	45	81	N	N	A_White, Non-Hispanic	M	P	Head_trauma	N	N	N	N	7.41	0	4	N
A	3.96005115593811	3.56660718679107	4.39689720127439	35	2.74395935873749	26.6666666666667	N	1.4	N	O	45	81	N	N	A_White, Non-Hispanic	M	P	Head_trauma	N	N	N	N	7.41	0	4	N
A	0.639305465852969	0.564952226818875	0.723444318417591	45	2.74395935873749	26.6666666666667	N	1.4	N	O	45	81	N	N	A_White, Non-Hispanic	M	P	Head_trauma	N	N	N	N	7.41	0	4	N
A	3.3720521926771	2.99463150482862	3.79704012724235	15	2.81804642651994	26.6666666666667	N	1.4	N	O	45	81	N	N	A_White, Non-Hispanic	M	P	Head_trauma	N	N	N	N	7.41	0	4	N
A	5.08520783346959	4.57046114746692	5.65792769596401	25	2.81804642651994	26.6666666666667	N	1.4	N	O	45	81	N	N	A_White, Non-Hispanic	M	P	Head_trauma	N	N	N	N	7.41	0	4	N
A	3.93065450092731	3.54534063324796	4.35784495875251	35	2.81804642651994	26.6666666666667	N	1.4	N	O	45	81	N	N	A_White, Non-Hispanic	M	P	Head_trauma	N	N	N	N	7.41	0	4	N
A	0.630647128747535	0.558604760954732	0.711980686161283	45	2.81804642651994	26.6666666666667	N	1.4	N	O	45	81	N	N	A_White, Non-Hispanic	M	P	Head_trauma	N	N	N	N	7.41	0	4	N
A	3.3640809667563	2.99087505835586	3.78385607224703	15	2.89213349430238	26.6666666666667	N	1.4	N	O	45	81	N	N	A_White, Non-Hispanic	M	P	Head_trauma	N	N	N	N	7.41	0	4	N
A	5.06356299633439	4.55561053075817	5.62815237271387	25	2.89213349430238	26.6666666666667	N	1.4	N	O	45	81	N	N	A_White, Non-Hispanic	M	P	Head_trauma	N	N	N	N	7.41	0	4	N
A	3.90151190359722	3.52418900217324	4.31923348166742	35	2.89213349430238	26.6666666666667	N	1.4	N	O	45	81	N	N	A_White, Non-Hispanic	M	P	Head_trauma	N	N	N	N	7.41	0	4	N
A	0.622113838823525	0.552309345400212	0.700740683964524	45	2.89213349430238	26.6666666666667	N	1.4	N	O	45	81	N	N	A_White, Non-Hispanic	M	P	Head_trauma	N	N	N	N	7.41	0	4	N
A	3.35613794740972	2.98703577285019	3.77084935654986	15	2.96622056208482	26.6666666666667	N	1.4	N	O	45	81	N	N	A_White, Non-Hispanic	M	P	Head_trauma	N	N	N	N	7.41	0	4	N
A	5.04204279533683	4.5407467057821	5.59868171409691	25	2.96622056208482	26.6666666666667	N	1.4	N	O	45	81	N	N	A_White, Non-Hispanic	M	P	Head_trauma	N	N	N	N	7.41	0	4	N
A	3.87262450824134	3.50315280455754	4.28106377841137	35	2.96622056208482	26.6666666666667	N	1.4	N	O	45	81	N	N	A_White, Non-Hispanic	M	P	Head_trauma	N	N	N	N	7.41	0	4	N
A	0.613704460757655	0.54606522045601	0.68972194354243	45	2.96622056208482	26.6666666666667	N	1.4	N	O	45	81	N	N	A_White, Non-Hispanic	M	P	Head_trauma	N	N	N	N	7.41	0	4	N
A	3.34822387386398	2.9831126325043	3.75802206975387	15	3.04030762986727	26.6666666666667	N	1.4	N	O	45	81	N	N	A_White, Non-Hispanic	M	P	Head_trauma	N	N	N	N	7.41	0	4	N
A	5.02064936955384	4.5258704256827	5.56951872704113	25	3.04030762986727	26.6666666666667	N	1.4	N	O	45	81	N	N	A_White, Non-Hispanic	M	P	Head_trauma	N	N	N	N	7.41	0	4	N
A	3.84399337863305	3.48223253500458	4.24333669461719	35	3.04030762986727	26.6666666666667	N	1.4	N	O	45	81	N	N	A_White, Non-Hispanic	M	P	Head_trauma	N	N	N	N	7.41	0	4	N
A	0.605417848042119	0.539871642622727	0.678922065525284	45	3.04030762986727	26.6666666666667	N	1.4	N	O	45	81	N	N	A_White, Non-Hispanic	M	P	Head_trauma	N	N	N	N	7.41	0	4	N
A	3.34033947783391	2.97910477137574	3.74537610572958	15	3.11439469764971	26.6666666666667	N	1.4	N	O	45	81	N	N	A_White, Non-Hispanic	M	P	Head_trauma	N	N	N	N	7.41	0	4	N
A	4.99938481396305	4.51098253691445	5.54066621042173	25	3.11439469764971	26.6666666666667	N	1.4	N	O	45	81	N	N	A_White, Non-Hispanic	M	P	Head_trauma	N	N	N	N	7.41	0	4	N
A	3.81561950007264	3.46142867415433	4.20605291625474	35	3.11439469764971	26.6666666666667	N	1.4	N	O	45	81	N	N	A_White, Non-Hispanic	M	P	Head_trauma	N	N	N	N	7.41	0	4	N
A	0.597252843990985	0.53372788885575	0.668338618055104	45	3.11439469764971	26.6666666666667	N	1.4	N	O	45	81	N	N	A_White, Non-Hispanic	M	P	Head_trauma	N	N	N	N	7.41	0	4	N
A	3.33248548359358	2.97501148331291	3.73291315366458	15	3.18848176543215	26.6666666666667	N	1.4	N	O	45	81	N	N	A_White, Non-Hispanic	M	P	Head_trauma	N	N	N	N	7.41	0	4	N
A	4.97825118013932	4.49608398532885	5.51212675150815	25	3.18848176543215	26.6666666666667	N	1.4	N	O	45	81	N	N	A_White, Non-Hispanic	M	P	Head_trauma	N	N	N	N	7.41	0	4	N
A	3.78750378142345	3.4407416912446	4.1692129725402	35	3.18848176543215	26.6666666666667	N	1.4	N	O	45	81	N	N	A_White, Non-Hispanic	M	P	Head_trauma	N	N	N	N	7.41	0	4	N
A	0.589208282717859	0.527633261271614	0.657969134824149	45	3.18848176543215	26.6666666666667	N	1.4	N	O	45	81	N	N	A_White, Non-Hispanic	M	P	Head_trauma	N	N	N	N	7.41	0	4	N
A	3.32466260805008	2.97083223165186	3.72063468936459	15	3.2625688332146	26.6666666666667	N	1.4	N	O	45	81	N	N	A_White, Non-Hispanic	M	P	Head_trauma	N	N	N	N	7.41	0	4	N
A	4.95725047696061	4.48117582220309	5.48390272248785	25	3.2625688332146	26.6666666666667	N	1.4	N	O	45	81	N	N	A_White, Non-Hispanic	M	P	Head_trauma	N	N	N	N	7.41	0	4	N
A	3.75964705713814	3.42017204681798	4.13281723865272	35	3.2625688332146	26.6666666666667	N	1.4	N	O	45	81	N	N	A_White, Non-Hispanic	M	P	Head_trauma	N	N	N	N	7.41	0	4	N
A	0.581282990085208	0.521587092307787	0.647811112555317	45	3.2625688332146	26.6666666666667	N	1.4	N	O	45	81	N	N	A_White, Non-Hispanic	M	P	Head_trauma	N	N	N	N	7.41	0	4	N
A	3.31687156081777	2.96656665857478	3.70854196691039	15	3.33665590099704	26.6666666666667	N	1.4	N	O	45	81	N	N	A_White, Non-Hispanic	M	P	Head_trauma	N	N	N	N	7.41	0	4	N
A	4.93638467131919	4.46625921015951	5.45599627710922	25	3.33665590099704	26.6666666666667	N	1.4	N	O	45	81	N	N	A_White, Non-Hispanic	M	P	Head_trauma	N	N	N	N	7.41	0	4	N
A	3.73205008927234	3.39972019557696	4.09686593824935	35	3.33665590099704	26.6666666666667	N	1.4	N	O	45	81	N	N	A_White, Non-Hispanic	M	P	Head_trauma	N	N	N	N	7.41	0	4	N
A	0.57347578462561	0.515588750324979	0.637862007936882	45	3.33665590099704	26.6666666666667	N	1.4	N	O	45	81	N	N	A_White, Non-Hispanic	M	P	Head_trauma	N	N	N	N	7.41	0	4	N
A	3.30911304429451	2.96221459401975	3.6966360107829	15	3.41074296877949	26.6666666666667	N	1.4	N	O	45	81	N	N	A_White, Non-Hispanic	M	P	Head_trauma	N	N	N	N	7.41	0	4	N
A	4.91565568884108	4.45133542892753	5.42840934749719	25	3.41074296877949	26.6666666666667	N	1.4	N	O	45	81	N	N	A_White, Non-Hispanic	M	P	Head_trauma	N	N	N	N	7.41	0	4	N
A	3.70471356948627	3.37938658939226	4.06135914577442	35	3.41074296877949	26.6666666666667	N	1.4	N	O	45	81	N	N	A_White, Non-Hispanic	M	P	Head_trauma	N	N	N	N	7.41	0	4	N
A	0.56578547843524	0.509637645625674	0.628119234039699	45	3.41074296877949	26.6666666666667	N	1.4	N	O	45	81	N	N	A_White, Non-Hispanic	M	P	Head_trauma	N	N	N	N	7.41	0	4	N
A	3.30138775373919	2.95777606402664	3.68491760857017	15	3.48483003656193	26.6666666666667	N	1.4	N	O	45	81	N	N	A_White, Non-Hispanic	M	P	Head_trauma	N	N	N	N	7.41	0	4	N
A	4.89506541461085	4.43640588089092	5.40114364119167	25	3.48483003656193	26.6666666666667	N	1.4	N	O	45	81	N	N	A_White, Non-Hispanic	M	P	Head_trauma	N	N	N	N	7.41	0	4	N
A	3.67763812103305	3.35917168046593	4.02629678855815	35	3.48483003656193	26.6666666666667	N	1.4	N	O	45	81	N	N	A_White, Non-Hispanic	M	P	Head_trauma	N	N	N	N	7.41	0	4	N
A	0.558210878039977	0.503733236844112	0.618580156263525	45	3.48483003656193	26.6666666666667	N	1.4	N	O	45	81	N	N	A_White, Non-Hispanic	M	P	Head_trauma	N	N	N	N	7.41	0	4	N
A	3.2936963773511	2.95325129840395	3.6733873043715	15	3.55891710434437	26.6666666666667	N	1.4	N	O	45	81	N	N	A_White, Non-Hispanic	M	P	Head_trauma	N	N	N	N	7.41	0	4	N
A	4.87461569390344	4.4214720963655	5.37420063846661	25	3.55891710434437	26.6666666666667	N	1.4	N	O	45	81	N	N	A_White, Non-Hispanic	M	P	Head_trauma	N	N	N	N	7.41	0	4	N
A	3.65082430073318	3.33907592465084	3.99167864870208	35	3.55891710434437	26.6666666666667	N	1.4	N	O	45	81	N	N	A_White, Non-Hispanic	M	P	Head_trauma	N	N	N	N	7.41	0	4	N
A	0.550750785234522	0.497875037641842	0.609242087880388	45	3.55891710434437	26.6666666666667	N	1.4	N	O	45	81	N	N	A_White, Non-Hispanic	M	P	Head_trauma	N	N	N	N	7.41	0	4	N
A	3.28603959635029	2.9486407376018	3.66204539301193	15	3.63300417212682	26.6666666666667	N	1.4	N	O	45	81	N	N	A_White, Non-Hispanic	M	P	Head_trauma	N	N	N	N	7.41	0	4	N
A	4.85430833292115	4.40653573854719	5.3475815899854	25	3.63300417212682	26.6666666666667	N	1.4	N	O	45	81	N	N	A_White, Non-Hispanic	M	P	Head_trauma	N	N	N	N	7.41	0	4	N
A	3.62427260093459	3.31909978492558	3.95750436475042	35	3.63300417212682	26.6666666666667	N	1.4	N	O	45	81	N	N	A_White, Non-Hispanic	M	P	Head_trauma	N	N	N	N	7.41	0	4	N
A	0.543403997894797	0.492062623619228	0.600102285266338	45	3.63300417212682	26.6666666666667	N	1.4	N	O	45	81	N	N	A_White, Non-Hispanic	M	P	Head_trauma	N	N	N	N	7.41	0	4	N
A	3.27841808505895	2.94394503867989	3.65089191517692	15	3.70709123990926	26.6666666666667	N	1.4	N	O	45	81	N	N	A_White, Non-Hispanic	M	P	Head_trauma	N	N	N	N	7.41	0	4	N
A	4.83414509953585	4.39159860807074	5.32128751485158	25	3.70709123990926	26.6666666666667	N	1.4	N	O	45	81	N	N	A_White, Non-Hispanic	M	P	Head_trauma	N	N	N	N	7.41	0	4	N
A	3.597983451457	3.2992437350219	3.92377343314784	35	3.70709123990926	26.6666666666667	N	1.4	N	O	45	81	N	N	A_White, Non-Hispanic	M	P	Head_trauma	N	N	N	N	7.41	0	4	N
A	0.536169310764137	0.486295639328319	0.591157942938495	45	3.70709123990926	26.6666666666667	N	1.4	N	O	45	81	N	N	A_White, Non-Hispanic	M	P	Head_trauma	N	N	N	N	7.41	0	4	N
A	3.27083251098526	2.93916508026739	3.63992665357363	15	3.7811783076917	26.6666666666667	N	1.4	N	O	45	81	N	N	A_White, Non-Hispanic	M	P	Head_trauma	N	N	N	N	7.41	0	4	N
A	4.81412772403703	4.37666264711985	5.29531919911472	25	3.7811783076917	26.6666666666667	N	1.4	N	O	45	81	N	N	A_White, Non-Hispanic	M	P	Head_trauma	N	N	N	N	7.41	0	4	N
A	3.5719572215216	3.27950826320095	3.89048520948901	35	3.7811783076917	26.6666666666667	N	1.4	N	O	45	81	N	N	A_White, Non-Hispanic	M	P	Head_trauma	N	N	N	N	7.41	0	4	N
A	0.529045516213629	0.480573805246405	0.582406188540047	45	3.7811783076917	26.6666666666667	N	1.4	N	O	45	81	N	N	A_White, Non-Hispanic	M	P	Head_trauma	N	N	N	N	7.41	0	4	N
A	3.2632835349076	2.93430196641626	3.62914913021205	15	3.85526537547415	26.6666666666667	N	1.4	N	O	45	81	N	N	A_White, Non-Hispanic	M	P	Head_trauma	N	N	N	N	7.41	0	4	N
A	4.79425789988427	4.36172994302828	5.2696771947886	25	3.85526537547415	26.6666666666667	N	1.4	N	O	45	81	N	N	A_White, Non-Hispanic	M	P	Head_trauma	N	N	N	N	7.41	0	4	N
A	3.54619422166378	3.25989387616957	3.85763890956414	35	3.85526537547415	26.6666666666667	N	1.4	N	O	45	81	N	N	A_White, Non-Hispanic	M	P	Head_trauma	N	N	N	N	7.41	0	4	N
A	0.522031404976914	0.474896924544304	0.573844077941059	45	3.85526537547415	26.6666666666667	N	1.4	N	O	45	81	N	N	A_White, Non-Hispanic	M	P	Head_trauma	N	N	N	N	7.41	0	4	N
A	3.25577181096038	2.92935702926374	3.61855860489237	15	3.92935244325659	26.6666666666667	N	1.4	N	O	45	81	N	N	A_White, Non-Hispanic	M	P	Head_trauma	N	N	N	N	7.41	0	4	N
A	4.77453728446431	4.34680273131453	5.24436181943918	25	3.92935244325659	26.6666666666667	N	1.4	N	O	45	81	N	N	A_White, Non-Hispanic	M	P	Head_trauma	N	N	N	N	7.41	0	4	N
A	3.52069470562976	3.24040110312732	3.82523361021162	35	3.92935244325659	26.6666666666667	N	1.4	N	O	45	81	N	N	A_White, Non-Hispanic	M	P	Head_trauma	N	N	N	N	7.41	0	4	N
A	0.515125766860088	0.469264889460822	0.56546859064628	45	3.92935244325659	26.6666666666667	N	1.4	N	O	45	81	N	N	A_White, Non-Hispanic	M	P	Head_trauma	N	N	N	N	7.41	0	4	N
A	3.24829798672117	2.92433183043146	3.60815407497035	15	4.00343951103904	26.6666666666667	N	1.4	N	O	45	81	N	N	A_White, Non-Hispanic	M	P	Head_trauma	N	N	N	N	7.41	0	4	N
A	4.75496749985208	4.33188339809418	5.21937315639583	25	4.00343951103904	26.6666666666667	N	1.4	N	O	45	81	N	N	A_White, Non-Hispanic	M	P	Head_trauma	N	N	N	N	7.41	0	4	N
A	3.49545887225519	3.22103049992953	3.79326824998858	35	4.00343951103904	26.6666666666667	N	1.4	N	O	45	81	N	N	A_White, Non-Hispanic	M	P	Head_trauma	N	N	N	N	7.41	0	4	N
A	0.508327391426855	0.463677687075699	0.557276625719205	45	4.00343951103904	26.6666666666667	N	1.4	N	O	45	81	N	N	A_White, Non-Hispanic	M	P	Head_trauma	N	N	N	N	7.41	0	4	N
A	3.24086270329913	2.91922816110406	3.59793427645717	15	4.07752657882148	26.6666666666667	N	1.4	N	O	45	81	N	N	A_White, Non-Hispanic	M	P	Head_trauma	N	N	N	N	7.41	0	4	N
A	4.7355501335762	4.31697448181953	5.19471105563765	25	4.07752657882148	26.6666666666667	N	1.4	N	O	45	81	N	N	A_White, Non-Hispanic	M	P	Head_trauma	N	N	N	N	7.41	0	4	N
A	3.47048686732779	3.20178265335159	3.76174162967834	35	4.07752657882148	26.6666666666667	N	1.4	N	O	45	81	N	N	A_White, Non-Hispanic	M	P	Head_trauma	N	N	N	N	7.41	0	4	N
A	0.501635068659625	0.45813540426156	0.549264998444611	45	4.07752657882148	26.6666666666667	N	1.4	N	O	45	81	N	N	A_White, Non-Hispanic	M	P	Head_trauma	N	N	N	N	7.41	0	4	N
A	3.23346659542439	2.91404804074684	3.58789768649312	15	4.15161364660392	26.6666666666667	N	1.4	N	O	45	81	N	N	A_White, Non-Hispanic	M	P	Head_trauma	N	N	N	N	7.41	0	4	N
A	4.71628673938797	4.30207867429859	5.17037513539972	25	4.15161364660392	26.6666666666667	N	1.4	N	O	45	81	N	N	A_White, Non-Hispanic	M	P	Head_trauma	N	N	N	N	7.41	0	4	N
A	3.44577878543048	3.18265818543069	3.73065241265172	35	4.15161364660392	26.6666666666667	N	1.4	N	O	45	81	N	N	A_White, Non-Hispanic	M	P	Head_trauma	N	N	N	N	7.41	0	4	N
A	0.495047589596814	0.452638231591008	0.541430437955264	45	4.15161364660392	26.6666666666667	N	1.4	N	O	45	81	N	N	A_White, Non-Hispanic	M	P	Head_trauma	N	N	N	N	7.41	0	4	N
A	3.22611029153916	2.90879371444154	3.57804252721755	15	4.22570071438637	26.6666666666667	N	1.4	N	O	45	81	N	N	A_White, Non-Hispanic	M	P	Head_trauma	N	N	N	N	7.41	0	4	N
A	4.69717883803387	4.28719882095285	5.14636478454001	25	4.22570071438637	26.6666666666667	N	1.4	N	O	45	81	N	N	A_White, Non-Hispanic	M	P	Head_trauma	N	N	N	N	7.41	0	4	N
A	3.42133467176761	3.163657757863	3.69999912510955	35	4.22570071438637	26.6666666666667	N	1.4	N	O	45	81	N	N	A_White, Non-Hispanic	M	P	Head_trauma	N	N	N	N	7.41	0	4	N
A	0.488563746946885	0.447186465981502	0.533769586042557	45	4.22570071438637	26.6666666666667	N	1.4	N	O	45	81	N	N	A_White, Non-Hispanic	M	P	Head_trauma	N	N	N	N	7.41	0	4	N
A	3.21879441388931	2.90346764883659	3.56836677103548	15	4.29978778216881	26.6666666666667	N	1.4	N	O	45	81	N	N	A_White, Non-Hispanic	M	P	Head_trauma	N	N	N	N	7.41	0	4	N
A	4.67822791803119	4.27233792027941	5.12267916570025	25	4.29978778216881	26.6666666666667	N	1.4	N	O	45	81	N	N	A_White, Non-Hispanic	M	P	Head_trauma	N	N	N	N	7.41	0	4	N
A	3.39715452397197	3.14478207642537	3.66978015623307	35	4.29978778216881	26.6666666666667	N	1.4	N	O	45	81	N	N	A_White, Non-Hispanic	M	P	Head_trauma	N	N	N	N	7.41	0	4	N
A	0.482182335679586	0.441780511878405	0.526278997352906	45	4.29978778216881	26.6666666666667	N	1.4	N	O	45	81	N	N	A_White, Non-Hispanic	M	P	Head_trauma	N	N	N	N	7.41	0	4	N
A	3.21151957861781	2.89807252673068	3.55886814726498	15	4.37387484995125	26.6666666666667	N	1.4	N	O	45	81	N	N	A_White, Non-Hispanic	M	P	Head_trauma	N	N	N	N	7.41	0	4	N
A	4.6594354364468	4.25749912249066	5.09931721928708	25	4.37387484995125	26.6666666666667	N	1.4	N	O	45	81	N	N	A_White, Non-Hispanic	M	P	Head_trauma	N	N	N	N	7.41	0	4	N
A	3.37323829389331	3.12603189538898	3.63999375827622	35	4.37387484995125	26.6666666666667	N	1.4	N	O	45	81	N	N	A_White, Non-Hispanic	M	P	Head_trauma	N	N	N	N	7.41	0	4	N
A	0.47590215359478	0.436420880806556	0.518955141141696	45	4.37387484995125	26.6666666666667	N	1.4	N	O	45	81	N	N	A_White, Non-Hispanic	M	P	Head_trauma	N	N	N	N	7.41	0	4	N
A	3.2042863958587	2.89261124032511	3.54954415012615	15	4.4479619177337	26.6666666666667	N	1.4	N	O	45	81	N	N	A_White, Non-Hispanic	M	P	Head_trauma	N	N	N	N	7.41	0	4	N
A	4.64080281967885	4.24268572731341	5.07627766829127	25	4.4479619177337	26.6666666666667	N	1.4	N	O	45	81	N	N	A_White, Non-Hispanic	M	P	Head_trauma	N	N	N	N	7.41	0	4	N
A	3.34958588936795	3.10740802188712	3.61063804663771	35	4.4479619177337	26.6666666666667	N	1.4	N	O	45	81	N	N	A_White, Non-Hispanic	M	P	Head_trauma	N	N	N	N	7.41	0	4	N
A	0.469722001869387	0.431108189162885	0.511794404714545	45	4.4479619177337	26.6666666666667	N	1.4	N	O	45	81	N	N	A_White, Non-Hispanic	M	P	Head_trauma	N	N	N	N	7.41	0	4	N
A	3.19709546983289	2.887086883203	3.54039204801696	15	4.52204898551614	26.6666666666667	N	1.4	N	O	45	81	N	N	A_White, Non-Hispanic	M	P	Head_trauma	N	N	N	N	7.41	0	4	N
A	4.62233146424103	4.2279011809379	5.05355902395355	25	4.52204898551614	26.6666666666667	N	1.4	N	O	45	81	N	N	A_White, Non-Hispanic	M	P	Head_trauma	N	N	N	N	7.41	0	4	N
A	3.32619717596902	3.08891132019442	3.58171099995449	35	4.52204898551614	26.6666666666667	N	1.4	N	O	45	81	N	N	A_White, Non-Hispanic	M	P	Head_trauma	N	N	N	N	7.41	0	4	N
A	0.463640685582875	0.425843154175369	0.504793098632821	45	4.52204898551614	26.6666666666667	N	1.4	N	O	45	81	N	N	A_White, Non-Hispanic	M	P	Head_trauma	N	N	N	N	7.41	0	4	N
A	3.1899473989439	2.88150274110738	3.53140889399894	15	4.59613605329859	26.6666666666667	N	1.4	N	O	45	81	N	N	A_White, Non-Hispanic	M	P	Head_trauma	N	N	N	N	7.41	0	4	N
A	4.60402273754836	4.21314907211577	5.03115959227559	25	4.59613605329859	26.6666666666667	N	1.4	N	O	45	81	N	N	A_White, Non-Hispanic	M	P	Head_trauma	N	N	N	N	7.41	0	4	N
A	3.30307197873731	3.07054271587147	3.55321046026323	35	4.59613605329859	26.6666666666667	N	1.4	N	O	45	81	N	N	A_White, Non-Hispanic	M	P	Head_trauma	N	N	N	N	7.41	0	4	N
A	0.457657014221802	0.420626588014923	0.497947463699047	45	4.59613605329859	26.6666666666667	N	1.4	N	O	45	81	N	N	A_White, Non-Hispanic	M	P	Head_trauma	N	N	N	N	7.41	0	4	N
A	3.18284277587617	2.87586228161172	3.52259153740481	15	4.67022312108103	26.6666666666667	N	1.4	N	O	45	81	N	N	A_White, Non-Hispanic	M	P	Head_trauma	N	N	N	N	7.41	0	4	N
A	4.58587797870717	4.19843312741956	5.0090774813691	25	4.67022312108103	26.6666666666667	N	1.4	N	O	45	81	N	N	A_White, Non-Hispanic	M	P	Head_trauma	N	N	N	N	7.41	0	4	N
A	3.28021008389337	3.05230319972498	3.5251341332818	35	4.67022312108103	26.6666666666667	N	1.4	N	O	45	81	N	N	A_White, Non-Hispanic	M	P	Head_trauma	N	N	N	N	7.41	0	4	N
A	0.451769802163814	0.415459390113326	0.491253679671218	45	4.67022312108103	26.6666666666667	N	1.4	N	O	45	81	N	N	A_White, Non-Hispanic	M	P	Head_trauma	N	N	N	N	7.41	0	4	N
A	3.1757821876932	2.87016914278555	3.51393663645941	15	4.74431018886347	26.6666666666667	N	1.4	N	O	45	81	N	N	A_White, Non-Hispanic	M	P	Head_trauma	N	N	N	N	7.41	0	4	N
A	4.56789849930528	4.18375720567953	4.987310609619	25	4.74431018886347	26.6666666666667	N	1.4	N	O	45	81	N	N	A_White, Non-Hispanic	M	P	Head_trauma	N	N	N	N	7.41	0	4	N
A	3.25761124052897	3.03419383152792	3.49747958886227	35	4.74431018886347	26.6666666666667	N	1.4	N	O	45	81	N	N	A_White, Non-Hispanic	M	P	Head_trauma	N	N	N	N	7.41	0	4	N
A	0.445977869141603	0.410342537808133	0.484707875587309	45	4.74431018886347	26.6666666666667	N	1.4	N	O	45	81	N	N	A_White, Non-Hispanic	M	P	Head_trauma	N	N	N	N	7.41	0	4	N
A	3.16876621593713	2.86442712097428	3.50544067179802	15	4.81839725664592	26.6666666666667	N	1.4	N	O	45	81	N	N	A_White, Non-Hispanic	M	P	Head_trauma	N	N	N	N	7.41	0	4	N
A	4.55008558420451	4.16912529162919	4.96585671463364	25	4.81839725664592	26.6666666666667	N	1.4	N	O	45	81	N	N	A_White, Non-Hispanic	M	P	Head_trauma	N	N	N	N	7.41	0	4	N
A	3.23527516227949	3.01621574344437	3.47024426167531	35	4.81839725664592	26.6666666666667	N	1.4	N	O	45	81	N	N	A_White, Non-Hispanic	M	P	Head_trauma	N	N	N	N	7.41	0	4	N
A	0.440280040687352	0.405277075500323	0.478306141516514	45	4.81839725664592	26.6666666666667	N	1.4	N	O	45	81	N	N	A_White, Non-Hispanic	M	P	Head_trauma	N	N	N	N	7.41	0	4	N
A	3.16179543672963	2.85864015782005	3.49709996075469	15	4.89248432442836	26.6666666666667	N	1.4	N	O	45	81	N	N	A_White, Non-Hispanic	M	P	Head_trauma	N	N	N	N	7.41	0	4	N
A	4.53244049233612	4.15454148879828	4.94471336294448	25	4.89248432442836	26.6666666666667	N	1.4	N	O	45	81	N	N	A_White, Non-Hispanic	M	P	Head_trauma	N	N	N	N	7.41	0	4	N
A	3.2132015289769	2.99837014309937	3.44342545218484	35	4.89248432442836	26.6666666666667	N	1.4	N	O	45	81	N	N	A_White, Non-Hispanic	M	P	Head_trauma	N	N	N	N	7.41	0	4	N
A	0.434675148558007	0.400264102567662	0.472044541496164	45	4.89248432442836	26.6666666666667	N	1.4	N	O	45	81	N	N	A_White, Non-Hispanic	M	P	Head_trauma	N	N	N	N	7.41	0	4	N
A	3.15487042087341	2.85281232665692	3.48891067228586	15	4.9665713922108	26.6666666666667	N	1.4	N	O	45	81	N	N	A_White, Non-Hispanic	M	P	Head_trauma	N	N	N	N	7.41	0	4	N
A	4.51496445749581	4.14001001169744	4.92387796040436	25	4.9665713922108	26.6666666666667	N	1.4	N	O	45	81	N	N	A_White, Non-Hispanic	M	P	Head_trauma	N	N	N	N	7.41	0	4	N
A	3.19138998828236	2.98065831623234	3.4170203279734	35	4.9665713922108	26.6666666666667	N	1.4	N	O	45	81	N	N	A_White, Non-Hispanic	M	P	Head_trauma	N	N	N	N	7.41	0	4	N
A	0.429162031141992	0.395304760323217	0.465919127367267	45	4.9665713922108	26.6666666666667	N	1.4	N	O	45	81	N	N	A_White, Non-Hispanic	M	P	Head_trauma	N	N	N	N	7.41	0	4	N
A	3.14799173395463	2.8469478184183	3.48086884239148	15	5.04065845999325	26.6666666666667	N	1.4	N	O	45	81	N	N	A_White, Non-Hispanic	M	P	Head_trauma	N	N	N	N	7.41	0	4	N
A	4.49765868914233	4.12553517735314	4.90334776323395	25	5.04065845999325	26.6666666666667	N	1.4	N	O	45	81	N	N	A_White, Non-Hispanic	M	P	Head_trauma	N	N	N	N	7.41	0	4	N
A	3.16984015729952	2.96308162887402	3.39102592548112	35	5.04065845999325	26.6666666666667	N	1.4	N	O	45	81	N	N	A_White, Non-Hispanic	M	P	Head_trauma	N	N	N	N	7.41	0	4	N
A	0.423739533847703	0.390400218340335	0.459925953189248	45	5.04065845999325	26.6666666666667	N	1.4	N	O	45	81	N	N	A_White, Non-Hispanic	M	P	Head_trauma	N	N	N	N	7.41	0	4	N
A	3.14115993644698	2.84105092719654	3.4729703898958	15	5.11474552777569	26.6666666666667	N	1.4	N	O	45	81	N	N	A_White, Non-Hispanic	M	P	Head_trauma	N	N	N	N	7.41	0	4	N
A	4.48052437319572	4.11112139625128	4.88311988965016	25	5.11474552777569	26.6666666666667	N	1.4	N	O	45	81	N	N	A_White, Non-Hispanic	M	P	Head_trauma	N	N	N	N	7.41	0	4	N
A	3.14855162416827	2.94564152898629	3.36543915221898	35	5.11474552777569	26.6666666666667	N	1.4	N	O	45	81	N	N	A_White, Non-Hispanic	M	P	Head_trauma	N	N	N	N	7.41	0	4	N
A	0.418406509474342	0.385551660481738	0.45406108989847	45	5.11474552777569	26.6666666666667	N	1.4	N	O	45	81	N	N	A_White, Non-Hispanic	M	P	Head_trauma	N	N	N	N	7.41	0	4	N
A	3.13437558381557	2.83512603558982	3.46521113244808	15	5.18883259555814	26.6666666666667	N	1.4	N	O	45	81	N	N	A_White, Non-Hispanic	M	P	Head_trauma	N	N	N	N	7.41	0	4	N
A	4.46356267283806	4.09677316275982	4.86319133201208	25	5.18883259555814	26.6666666666667	N	1.4	N	O	45	81	N	N	A_White, Non-Hispanic	M	P	Head_trauma	N	N	N	N	7.41	0	4	N
A	3.12752394963844	2.92833954750581	3.34025678951516	35	5.18883259555814	26.6666666666667	N	1.4	N	O	45	81	N	N	A_White, Non-Hispanic	M	P	Head_trauma	N	N	N	N	7.41	0	4	N
A	0.413161818565544	0.380760270970052	0.448320639875303	45	5.18883259555814	26.6666666666667	N	1.4	N	O	45	81	N	N	A_White, Non-Hispanic	M	P	Head_trauma	N	N	N	N	7.41	0	4	N
A	3.12763922662293	2.82917759997184	3.45758680261284	15	5.26291966334058	26.6666666666667	N	1.4	N	O	45	81	N	N	A_White, Non-Hispanic	M	P	Head_trauma	N	N	N	N	7.41	0	4	N
A	4.44677472931426	4.08249504510096	4.84355896940933	25	5.26291966334058	26.6666666666667	N	1.4	N	O	45	81	N	N	A_White, Non-Hispanic	M	P	Head_trauma	N	N	N	N	7.41	0	4	N
A	3.10675666862441	2.9111772987373	3.31547549585135	35	5.26291966334058	26.6666666666667	N	1.4	N	O	45	81	N	N	A_White, Non-Hispanic	M	P	Head_trauma	N	N	N	N	7.41	0	4	N
A	0.408004329746194	0.376027220821057	0.442700751100301	45	5.26291966334058	26.6666666666667	N	1.4	N	O	45	81	N	N	A_White, Non-Hispanic	M	P	Head_trauma	N	N	N	N	7.41	0	4	N
A	3.12095141063497	2.82321013580882	3.45009306392062	15	5.33700673112302	26.6666666666667	N	1.4	N	O	45	81	N	N	A_White, Non-Hispanic	M	P	Head_trauma	N	N	N	N	7.41	0	4	N
A	4.43016166273517	4.06829167495062	4.8242195806196	25	5.33700673112302	26.6666666666667	N	1.4	N	O	45	81	N	N	A_White, Non-Hispanic	M	P	Head_trauma	N	N	N	N	7.41	0	4	N
A	3.08624929174007	2.89415648004528	3.29109181083985	35	5.33700673112302	26.6666666666667	N	1.4	N	O	45	81	N	N	A_White, Non-Hispanic	M	P	Head_trauma	N	N	N	N	7.41	0	4	N
A	0.40293292004297	0.371353654931482	0.437197630609857	45	5.33700673112302	26.6666666666667	N	1.4	N	O	45	81	N	N	A_White, Non-Hispanic	M	P	Head_trauma	N	N	N	N	7.41	0	4	N
A	3.11431267692871	2.81722820314347	3.44272552676307	15	5.41109379890547	26.6666666666667	N	1.4	N	O	45	81	N	N	A_White, Non-Hispanic	M	P	Head_trauma	N	N	N	N	7.41	0	4	N
A	4.41372457288074	4.05416773674124	4.80516985735526	25	5.41109379890547	26.6666666666667	N	1.4	N	O	45	81	N	N	A_White, Non-Hispanic	M	P	Head_trauma	N	N	N	N	7.41	0	4	N
A	3.06600130681487	2.87727887080019	3.2671021598877	35	5.41109379890547	26.6666666666667	N	1.4	N	O	45	81	N	N	A_White, Non-Hispanic	M	P	Head_trauma	N	N	N	N	7.41	0	4	N
A	0.397946475189044	0.366740680072463	0.431807557002115	45	5.41109379890547	26.6666666666667	N	1.4	N	O	45	81	N	N	A_White, Non-Hispanic	M	P	Head_trauma	N	N	N	N	7.41	0	4	N
A	3.10772356199996	2.81123639235237	3.43547976402235	15	5.48518086668791	26.6666666666667	N	1.4	N	O	45	81	N	N	A_White, Non-Hispanic	M	P	Head_trauma	N	N	N	N	7.41	0	4	N
A	4.39746454000423	4.0401279567478	4.78640641772171	25	5.48518086668791	26.6666666666667	N	1.4	N	O	45	81	N	N	A_White, Non-Hispanic	M	P	Head_trauma	N	N	N	N	7.41	0	4	N
A	3.04601218039002	2.86054633054079	3.24350285958498	35	5.48518086668791	26.6666666666667	N	1.4	N	O	45	81	N	N	A_White, Non-Hispanic	M	P	Head_trauma	N	N	N	N	7.41	0	4	N
A	0.393043889913378	0.362189353991656	0.426526891792073	45	5.48518086668791	26.6666666666667	N	1.4	N	O	45	81	N	N	A_White, Non-Hispanic	M	P	Head_trauma	N	N	N	N	7.41	0	4	N
A	3.10118459787274	2.80523931027479	3.4283513263405	15	5.55926793447036	26.6666666666667	N	1.4	N	O	45	81	N	N	A_White, Non-Hispanic	M	P	Head_trauma	N	N	N	N	7.41	0	4	N
A	4.3813826256375	4.02617709203478	4.7679258198095	25	5.55926793447036	26.6666666666667	N	1.4	N	O	45	81	N	N	A_White, Non-Hispanic	M	P	Head_trauma	N	N	N	N	7.41	0	4	N
A	3.0262813591966	2.84396079632561	3.22029012384889	35	5.55926793447036	26.6666666666667	N	1.4	N	O	45	81	N	N	A_White, Non-Hispanic	M	P	Head_trauma	N	N	N	N	7.41	0	4	N
A	0.388224068215083	0.357700675774751	0.421352089467057	45	5.55926793447036	26.6666666666667	N	1.4	N	O	45	81	N	N	A_White, Non-Hispanic	M	P	Head_trauma	N	N	N	N	7.41	0	4	N
A	3.09469631220903	2.79924156679601	3.42133575694294	15	5.6333550022528	26.6666666666667	N	1.4	N	O	45	81	N	N	A_White, Non-Hispanic	M	P	Head_trauma	N	N	N	N	7.41	0	4	N
A	4.36547987339764	4.01231991934098	4.74972457534494	25	5.6333550022528	26.6666666666667	N	1.4	N	O	45	81	N	N	A_White, Non-Hispanic	M	P	Head_trauma	N	N	N	N	7.41	0	4	N
A	3.00680827161433	2.82752427925292	3.19746007084231	35	5.6333550022528	26.6666666666667	N	1.4	N	O	45	81	N	N	A_White, Non-Hispanic	M	P	Head_trauma	N	N	N	N	7.41	0	4	N
A	0.383485923623305	0.353275577564142	0.416279706146735	45	5.6333550022528	26.6666666666667	N	1.4	N	O	45	81	N	N	A_White, Non-Hispanic	M	P	Head_trauma	N	N	N	N	7.41	0	4	N
A	3.08825922841964	2.79324776195672	3.41442860594579	15	5.70744207003524	26.6666666666667	N	1.4	N	O	45	81	N	N	A_White, Non-Hispanic	M	P	Head_trauma	N	N	N	N	7.41	0	4	N
A	4.34975730979311	3.99856122397362	4.73179916332411	25	5.70744207003524	26.6666666666667	N	1.4	N	O	45	81	N	N	A_White, Non-Hispanic	M	P	Head_trauma	N	N	N	N	7.41	0	4	N
A	2.98759232911231	2.81123886014148	3.17500873067809	35	5.70744207003524	26.6666666666667	N	1.4	N	O	45	81	N	N	A_White, Non-Hispanic	M	P	Head_trauma	N	N	N	N	7.41	0	4	N
A	0.378828379443008	0.348914917681619	0.411306406802497	45	5.70744207003524	26.6666666666667	N	1.4	N	O	45	81	N	N	A_White, Non-Hispanic	M	P	Head_trauma	N	N	N	N	7.41	0	4	N
A	3.08187386577585	2.78726247364656	3.40762544408889	15	5.78152913781769	26.6666666666667	N	1.4	N	O	45	81	N	N	A_White, Non-Hispanic	M	P	Head_trauma	N	N	N	N	7.41	0	4	N
A	4.33421594503187	3.98490578878296	4.71414604356452	25	5.78152913781769	26.6666666666667	N	1.4	N	O	45	81	N	N	A_White, Non-Hispanic	M	P	Head_trauma	N	N	N	N	7.41	0	4	N
A	2.96863292767106	2.79510668437396	3.15293205390717	35	5.78152913781769	26.6666666666667	N	1.4	N	O	45	81	N	N	A_White, Non-Hispanic	M	P	Head_trauma	N	N	N	N	7.41	0	4	N
A	0.374250368987219	0.344619475155831	0.406428971037504	45	5.78152913781769	26.6666666666667	N	1.4	N	O	45	81	N	N	A_White, Non-Hispanic	M	P	Head_trauma	N	N	N	N	7.41	0	4	N
A	3.07554073952171	2.78129024592639	3.40092187584945	15	5.85561620560013	26.6666666666667	N	1.4	N	O	45	81	N	N	A_White, Non-Hispanic	M	P	Head_trauma	N	N	N	N	7.41	0	4	N
A	4.31885677382952	3.97135838327985	4.69676167010858	25	5.85561620560013	26.6666666666667	N	1.4	N	O	45	81	N	N	A_White, Non-Hispanic	M	P	Head_trauma	N	N	N	N	7.41	0	4	N
A	2.94992944918696	2.77912995591704	3.13122592077888	35	5.85561620560013	26.6666666666667	N	1.4	N	O	45	81	N	N	A_White, Non-Hispanic	M	P	Head_trauma	N	N	N	N	7.41	0	4	N
A	0.369750835796017	0.340389945614971	0.401644297468462	45	5.85561620560013	26.6666666666667	N	1.4	N	O	45	81	N	N	A_White, Non-Hispanic	M	P	Head_trauma	N	N	N	N	7.41	0	4	N
A	3.06926036098754	2.77533557801181	3.39431355190492	15	5.92970327338257	26.6666666666667	N	1.4	N	O	45	81	N	N	A_White, Non-Hispanic	M	P	Head_trauma	N	N	N	N	7.41	0	4	N
A	4.30368077621862	3.9579237529553	4.67964250442267	25	5.92970327338257	26.6666666666667	N	1.4	N	O	45	81	N	N	A_White, Non-Hispanic	M	P	Head_trauma	N	N	N	N	7.41	0	4	N
A	2.93148126285856	2.76331093054291	3.10988615124915	35	5.92970327338257	26.6666666666667	N	1.4	N	O	45	81	N	N	A_White, Non-Hispanic	M	P	Head_trauma	N	N	N	N	7.41	0	4	N
A	0.365328733842812	0.336226938472405	0.396949406783317	45	5.92970327338257	26.6666666666667	N	1.4	N	O	45	81	N	N	A_White, Non-Hispanic	M	P	Head_trauma	N	N	N	N	7.41	0	4	N
A	3.06303323770407	2.76940291393748	3.38779618092498	15	6.00379034116502	26.6666666666667	N	1.4	N	O	45	81	N	N	A_White, Non-Hispanic	M	P	Head_trauma	N	N	N	N	7.41	0	4	N
A	4.28868891835876	3.94460660885333	4.66278502834023	25	6.00379034116502	26.6666666666667	N	1.4	N	O	45	81	N	N	A_White, Non-Hispanic	M	P	Head_trauma	N	N	N	N	7.41	0	4	N
A	2.91328772655609	2.74765190828924	3.08890851570304	35	6.00379034116502	26.6666666666667	N	1.4	N	O	45	81	N	N	A_White, Non-Hispanic	M	P	Head_trauma	N	N	N	N	7.41	0	4	N
A	0.360983027728307	0.33213097530754	0.392341443574286	45	6.00379034116502	26.6666666666667	N	1.4	N	O	45	81	N	N	A_White, Non-Hispanic	M	P	Head_trauma	N	N	N	N	7.41	0	4	N
A	3.05685987351695	2.76349663291015	3.3813655406838	15	6.07787740894746	26.6666666666667	N	1.4	N	O	45	81	N	N	A_White, Non-Hispanic	M	P	Head_trauma	N	N	N	N	7.41	0	4	N
A	4.27388215334645	3.93141161744078	4.64618575670383	25	6.07787740894746	26.6666666666667	N	1.4	N	O	45	81	N	N	A_White, Non-Hispanic	M	P	Head_trauma	N	N	N	N	7.41	0	4	N
A	2.89534818817302	2.73215522520249	3.0682887463451	35	6.07787740894746	26.6666666666667	N	1.4	N	O	45	81	N	N	A_White, Non-Hispanic	M	P	Head_trauma	N	N	N	N	7.41	0	4	N
A	0.356712692862504	0.328102489326127	0.387817677063527	45	6.07787740894746	26.6666666666667	N	1.4	N	O	45	81	N	N	A_White, Non-Hispanic	M	P	Head_trauma	N	N	N	N	7.41	0	4	N
A	3.05074076870306	2.75762104034953	3.37501748849698	15	6.15196447672991	26.6666666666667	N	1.4	N	O	45	81	N	N	A_White, Non-Hispanic	M	P	Head_trauma	N	N	N	N	7.41	0	4	N
A	4.25926142202779	3.91834339081405	4.62984124967293	25	6.15196447672991	26.6666666666667	N	1.4	N	O	45	81	N	N	A_White, Non-Hispanic	M	P	Head_trauma	N	N	N	N	7.41	0	4	N
A	2.87766198696202	2.71682324442272	3.04802254920553	35	6.15196447672991	26.6666666666667	N	1.4	N	O	45	81	N	N	A_White, Non-Hispanic	M	P	Head_trauma	N	N	N	N	7.41	0	4	N
A	0.35251671563525	0.324141825773189	0.383375500850104	45	6.15196447672991	26.6666666666667	N	1.4	N	O	45	81	N	N	A_White, Non-Hispanic	M	P	Head_trauma	N	N	N	N	7.41	0	4	N
A	3.04467642008685	2.75178035960355	3.36874797099301	15	6.22605154451235	26.6666666666667	N	1.4	N	O	45	81	N	N	A_White, Non-Hispanic	M	P	Head_trauma	N	N	N	N	7.41	0	4	N
A	4.24482765380997	3.90540647726891	4.61374812466396	25	6.22605154451235	26.6666666666667	N	1.4	N	O	45	81	N	N	A_White, Non-Hispanic	M	P	Head_trauma	N	N	N	N	7.41	0	4	N
A	2.86022845485362	2.70165834667176	3.02810561669745	35	6.22605154451235	26.6666666666667	N	1.4	N	O	45	81	N	N	A_White, Non-Hispanic	M	P	Head_trauma	N	N	N	N	7.41	0	4	N
A	0.348394093575672	0.320249243166418	0.379012431811867	45	6.22605154451235	26.6666666666667	N	1.4	N	O	45	81	N	N	A_White, Non-Hispanic	M	P	Head_trauma	N	N	N	N	7.41	0	4	N
A	3.03866732115728	2.74597872431771	3.36255303324079	15	6.30013861229479	26.6666666666667	N	1.4	N	O	45	81	N	N	A_White, Non-Hispanic	M	P	Head_trauma	N	N	N	N	7.41	0	4	N
A	4.23058176747446	3.89260535225779	4.59790306790444	25	6.30013861229479	26.6666666666667	N	1.4	N	O	45	81	N	N	A_White, Non-Hispanic	M	P	Head_trauma	N	N	N	N	7.41	0	4	N
A	2.84304691775906	2.68666292021637	3.00853364065795	35	6.30013861229479	26.6666666666667	N	1.4	N	O	45	81	N	N	A_White, Non-Hispanic	M	P	Head_trauma	N	N	N	N	7.41	0	4	N
A	0.344343835500956	0.316424915217796	0.374726108296168	45	6.30013861229479	26.6666666666667	N	1.4	N	O	45	81	N	N	A_White, Non-Hispanic	M	P	Head_trauma	N	N	N	N	7.41	0	4	N
A	3.03271396218647	2.74022017143193	3.35642882726266	15	6.37422568007724	26.6666666666667	N	1.4	N	O	45	81	N	N	A_White, Non-Hispanic	M	P	Head_trauma	N	N	N	N	7.41	0	4	N
A	4.21652467199139	3.87994440974913	4.58230284558681	25	6.37422568007724	26.6666666666667	N	1.4	N	O	45	81	N	N	A_White, Non-Hispanic	M	P	Head_trauma	N	N	N	N	7.41	0	4	N
A	2.82611669685796	2.67183935038221	2.98930232579919	35	6.37422568007724	26.6666666666667	N	1.4	N	O	45	81	N	N	A_White, Non-Hispanic	M	P	Head_trauma	N	N	N	N	7.41	0	4	N
A	0.340364961654765	0.312668933314881	0.370514287729321	45	6.37422568007724	26.6666666666667	N	1.4	N	O	45	81	N	N	A_White, Non-Hispanic	M	P	Head_trauma	N	N	N	N	7.41	0	4	N
A	3.0268168303485	2.73450863476849	3.35037161996622	15	6.44831274785968	26.6666666666667	N	1.4	N	O	45	81	N	N	A_White, Non-Hispanic	M	P	Head_trauma	N	N	N	N	7.41	0	4	N
A	4.20265726733499	3.86742795399551	4.56694431461516	25	6.44831274785968	26.6666666666667	N	1.4	N	O	45	81	N	N	A_White, Non-Hispanic	M	P	Head_trauma	N	N	N	N	7.41	0	4	N
A	2.80943710987057	2.6571900086963	2.97040740349253	35	6.44831274785968	26.6666666666667	N	1.4	N	O	45	81	N	N	A_White, Non-Hispanic	M	P	Head_trauma	N	N	N	N	7.41	0	4	N
A	0.336456503835827	0.308981309440173	0.366374843768168	45	6.44831274785968	26.6666666666667	N	1.4	N	O	45	81	N	N	A_White, Non-Hispanic	M	P	Head_trauma	N	N	N	N	7.41	0	4	N
A	3.02097640983872	2.72884793917144	3.34437780053552	15	6.52239981564212	26.6666666666667	N	1.4	N	O	45	81	N	N	A_White, Non-Hispanic	M	P	Head_trauma	N	N	N	N	7.41	0	4	N
A	4.18898044529882	3.85506019171002	4.55182443294411	25	6.52239981564212	26.6666666666667	N	1.4	N	O	45	81	N	N	A_White, Non-Hispanic	M	P	Head_trauma	N	N	N	N	7.41	0	4	N
A	2.7930074723149	2.64271724173739	2.95184464580794	35	6.52239981564212	26.6666666666667	N	1.4	N	O	45	81	N	N	A_White, Non-Hispanic	M	P	Head_trauma	N	N	N	N	7.41	0	4	N
A	0.332617505516959	0.30536197941563	0.362305763107918	45	6.52239981564212	26.6666666666667	N	1.4	N	O	45	81	N	N	A_White, Non-Hispanic	M	P	Head_trauma	N	N	N	N	7.41	0	4	N
A	3.01519318199461	2.72324179515389	3.3384438873277	15	6.59648688342457	26.6666666666667	N	1.4	N	O	45	81	N	N	A_White, Non-Hispanic	M	P	Head_trauma	N	N	N	N	7.41	0	4	N
A	4.17549509031412	3.84284522464737	4.53694026952053	25	6.59648688342457	26.6666666666667	N	1.4	N	O	45	81	N	N	A_White, Non-Hispanic	M	P	Head_trauma	N	N	N	N	7.41	0	4	N
A	2.7768270987501	2.62842335977371	2.93360987973289	35	6.59648688342457	26.6666666666667	N	1.4	N	O	45	81	N	N	A_White, Non-Hispanic	M	P	Head_trauma	N	N	N	N	7.41	0	4	N
A	0.328847021954973	0.301810806369655	0.358305142050498	45	6.59648688342457	26.6666666666667	N	1.4	N	O	45	81	N	N	A_White, Non-Hispanic	M	P	Head_trauma	N	N	N	N	7.41	0	4	N
A	3.00946762541696	2.71769379400361	3.33256653432264	15	6.67057395120701	26.6666666666667	N	1.4	N	O	45	81	N	N	A_White, Non-Hispanic	M	P	Head_trauma	N	N	N	N	7.41	0	4	N
A	4.16220208026782	3.83078704257429	4.52228901383776	25	6.67057395120701	26.6666666666667	N	1.4	N	O	45	81	N	N	A_White, Non-Hispanic	M	P	Head_trauma	N	N	N	N	7.41	0	4	N
A	2.76089530400596	2.61431062526345	2.91569900149643	35	6.67057395120701	26.6666666666667	N	1.4	N	O	45	81	N	N	A_White, Non-Hispanic	M	P	Head_trauma	N	N	N	N	7.41	0	4	N
A	0.325144120291786	0.298327584334541	0.354371182926778	45	6.67057395120701	26.6666666666667	N	1.4	N	O	45	81	N	N	A_White, Non-Hispanic	M	P	Head_trauma	N	N	N	N	7.41	0	4	N
A	3.00380021609162	2.71220740329629	3.32674253717698	15	6.74466101898946	26.6666666666667	N	1.4	N	O	45	81	N	N	A_White, Non-Hispanic	M	P	Head_trauma	N	N	N	N	7.41	0	4	N
A	4.14910228732285	3.81888951661342	4.50786798512411	25	6.74466101898946	26.6666666666667	N	1.4	N	O	45	81	N	N	A_White, Non-Hispanic	M	P	Head_trauma	N	N	N	N	7.41	0	4	N
A	2.7452114043985	2.60038124128897	2.89810799092829	35	6.74466101898946	26.6666666666667	N	1.4	N	O	45	81	N	N	A_White, Non-Hispanic	M	P	Head_trauma	N	N	N	N	7.41	0	4	N
A	0.321507879647155	0.294912041893181	0.350502190455314	45	6.74466101898946	26.6666666666667	N	1.4	N	O	45	81	N	N	A_White, Non-Hispanic	M	P	Head_trauma	N	N	N	N	7.41	0	4	N
A	2.99819142751278	2.70678596276365	3.32096883893735	15	6.8187480867719	26.6666666666667	N	1.4	N	O	45	81	N	N	A_White, Non-Hispanic	M	P	Head_trauma	N	N	N	N	7.41	0	4	N
A	4.13619657873942	3.80715639293611	4.49367464118849	25	6.8187480867719	26.6666666666667	N	1.4	N	O	45	81	N	N	A_White, Non-Hispanic	M	P	Head_trauma	N	N	N	N	7.41	0	4	N
A	2.72977471893337	2.58663733999133	2.8808329257911	35	6.8187480867719	26.6666666666667	N	1.4	N	O	45	81	N	N	A_White, Non-Hispanic	M	P	Head_trauma	N	N	N	N	7.41	0	4	N
A	0.317937391203342	0.291563845804224	0.346696568109689	45	6.8187480867719	26.6666666666667	N	1.4	N	O	45	81	N	N	A_White, Non-Hispanic	M	P	Head_trauma	N	N	N	N	7.41	0	4	N
A	2.99264173080598	2.70143268046059	3.3152425354662	15	6.89283515455434	26.6666666666667	N	1.4	N	O	45	81	N	N	A_White, Non-Hispanic	M	P	Head_trauma	N	N	N	N	7.41	0	4	N
A	4.12348581769812	3.79559128677739	4.47970658695286	25	6.89283515455434	26.6666666666667	N	1.4	N	O	45	81	N	N	A_White, Non-Hispanic	M	P	Head_trauma	N	N	N	N	7.41	0	4	N
A	2.71458457049635	2.57308097106256	2.86386999602807	35	6.89283515455434	26.6666666666667	N	1.4	N	O	45	81	N	N	A_White, Non-Hispanic	M	P	Head_trauma	N	N	N	N	7.41	0	4	N
A	0.314431758282119	0.288282604544701	0.342952814556851	45	6.89283515455434	26.6666666666667	N	1.4	N	O	45	81	N	N	A_White, Non-Hispanic	M	P	Head_trauma	N	N	N	N	7.41	0	4	N
A	2.98715159485291	2.696150629177	3.3095608806382	15	6.96692222233679	26.6666666666667	N	1.4	N	O	45	81	N	N	A_White, Non-Hispanic	M	P	Head_trauma	N	N	N	N	7.41	0	4	N
A	4.11097086412462	3.78419767674064	4.46596158270402	25	6.96692222233679	26.6666666666667	N	1.4	N	O	45	81	N	N	A_White, Non-Hispanic	M	P	Head_trauma	N	N	N	N	7.41	0	4	N
A	2.69964028703244	2.55971409034654	2.84721551787915	35	6.96692222233679	26.6666666666667	N	1.4	N	O	45	81	N	N	A_White, Non-Hispanic	M	P	Head_trauma	N	N	N	N	7.41	0	4	N
A	0.31099009641441	0.285067871718033	0.339269520219756	45	6.96692222233679	26.6666666666667	N	1.4	N	O	45	81	N	N	A_White, Non-Hispanic	M	P	Head_trauma	N	N	N	N	7.41	0	4	N
A	2.98172148641632	2.69094274303681	3.30392129136251	15	7.04100929011923	26.6666666666667	N	1.4	N	O	45	81	N	N	A_White, Non-Hispanic	M	P	Head_trauma	N	N	N	N	7.41	0	4	N
A	4.09865257551684	3.77297889935807	4.45243755210213	25	7.04100929011923	26.6666666666667	N	1.4	N	O	45	81	N	N	A_White, Non-Hispanic	M	P	Head_trauma	N	N	N	N	7.41	0	4	N
A	2.68494120271338	2.54653854858947	2.83086594782592	35	7.04100929011923	26.6666666666667	N	1.4	N	O	45	81	N	N	A_White, Non-Hispanic	M	P	Head_trauma	N	N	N	N	7.41	0	4	N
A	0.30761153340294	0.281919149283323	0.335645364009707	45	7.04100929011923	26.6666666666667	N	1.4	N	O	45	81	N	N	A_White, Non-Hispanic	M	P	Head_trauma	N	N	N	N	7.41	0	4	N
A	2.97635187026579	2.68581181422846	3.29832135248816	15	7.11509635790168	26.6666666666667	N	1.4	N	O	45	81	N	N	A_White, Non-Hispanic	M	P	Head_trauma	N	N	N	N	7.41	0	4	N
A	4.08653180777276	3.76193814386655	4.43913258998309	25	7.11509635790168	26.6666666666667	N	1.4	N	O	45	81	N	N	A_White, Non-Hispanic	M	P	Head_trauma	N	N	N	N	7.41	0	4	N
A	2.67048665909441	2.53355608037258	2.81481789633504	35	7.11509635790168	26.6666666666667	N	1.4	N	O	45	81	N	N	A_White, Non-Hispanic	M	P	Head_trauma	N	N	N	N	7.41	0	4	N
A	0.304295209378223	0.278835890568821	0.33207911026677	45	7.11509635790168	26.6666666666667	N	1.4	N	O	45	81	N	N	A_White, Non-Hispanic	M	P	Head_trauma	N	N	N	N	7.41	0	4	N
A	2.97104320930493	2.68076048981118	3.29275882165015	15	7.18918342568412	26.6666666666667	N	1.4	N	O	45	81	N	N	A_White, Non-Hispanic	M	P	Head_trauma	N	N	N	N	7.41	0	4	N
A	4.07460941602259	3.75107844716236	4.42604497000043	25	7.18918342568412	26.6666666666667	N	1.4	N	O	45	81	N	N	A_White, Non-Hispanic	M	P	Head_trauma	N	N	N	N	7.41	0	4	N
A	2.65627600626128	2.52076829325088	2.79906814138001	35	7.18918342568412	26.6666666666667	N	1.4	N	O	45	81	N	N	A_White, Non-Hispanic	M	P	Head_trauma	N	N	N	N	7.41	0	4	N
A	0.30104027684821	0.27581750303834	0.328569605940671	45	7.18918342568412	26.6666666666667	N	1.4	N	O	45	81	N	N	A_White, Non-Hispanic	M	P	Head_trauma	N	N	N	N	7.41	0	4	N
A	2.96579596469835	2.67579126853974	3.28723163411069	15	7.26327049346656	26.6666666666667	N	1.4	N	O	45	81	N	N	A_White, Non-Hispanic	M	P	Head_trauma	N	N	N	N	7.41	0	4	N
A	4.06288625546113	3.74040268888817	4.41317315214573	25	7.26327049346656	26.6666666666667	N	1.4	N	O	45	81	N	N	A_White, Non-Hispanic	M	P	Head_trauma	N	N	N	N	7.41	0	4	N
A	2.64230860396709	2.50817665711195	2.78361364172718	35	7.26327049346656	26.6666666666667	N	1.4	N	O	45	81	N	N	A_White, Non-Hispanic	M	P	Head_trauma	N	N	N	N	7.41	0	4	N
A	0.297845900741951	0.272863350784425	0.32511577803965	45	7.26327049346656	26.6666666666667	N	1.4	N	O	45	81	N	N	A_White, Non-Hispanic	M	P	Head_trauma	N	N	N	N	7.41	0	4	N
A	2.9606105959999	2.67090649765376	3.28173790765295	15	7.33735756124901	26.6666666666667	N	1.4	N	O	45	81	N	N	A_White, Non-Hispanic	M	P	Head_trauma	N	N	N	N	7.41	0	4	N
A	4.05136318218375	3.7299135866123	4.400515790196	25	7.33735756124901	26.6666666666667	N	1.4	N	O	45	81	N	N	A_White, Non-Hispanic	M	P	Head_trauma	N	N	N	N	7.41	0	4	N
A	2.62858382276028	2.49578249376268	2.76845154998272	35	7.33735756124901	26.6666666666667	N	1.4	N	O	45	81	N	N	A_White, Non-Hispanic	M	P	Head_trauma	N	N	N	N	7.41	0	4	N
A	0.294711258447536	0.269972756726037	0.321716631370582	45	7.33735756124901	26.6666666666667	N	1.4	N	O	45	81	N	N	A_White, Non-Hispanic	M	P	Head_trauma	N	N	N	N	7.41	0	4	N
A	2.95548756128241	2.66610836957724	3.27627594758279	15	7.41144462903145	26.6666666666667	N	1.4	N	O	45	81	N	N	A_White, Non-Hispanic	M	P	Head_trauma	N	N	N	N	7.41	0	4	N
A	4.04004105402599	3.71961369105545	4.38807173913375	25	7.41144462903145	26.6666666666667	N	1.4	N	O	45	81	N	N	A_White, Non-Hispanic	M	P	Head_trauma	N	N	N	N	7.41	0	4	N
A	2.61510104510481	2.48358696674476	2.75357922540229	35	7.41144462903145	26.6666666666667	N	1.4	N	O	45	81	N	N	A_White, Non-Hispanic	M	P	Head_trauma	N	N	N	N	7.41	0	4	N
A	0.291635539844675	0.26714500449177	0.318371246590596	45	7.41144462903145	26.6666666666667	N	1.4	N	O	45	81	N	N	A_White, Non-Hispanic	M	P	Head_trauma	N	N	N	N	7.41	0	4	N
A	2.95042731726683	2.66139891847266	3.27084425189065	15	7.4855316968139	26.6666666666667	N	1.4	N	O	45	81	N	N	A_White, Non-Hispanic	M	P	Head_trauma	N	N	N	N	7.41	0	4	N
A	4.02892073140416	3.70950538131807	4.37584006258284	25	7.4855316968139	26.6666666666667	N	1.4	N	O	45	81	N	N	A_White, Non-Hispanic	M	P	Head_trauma	N	N	N	N	7.41	0	4	N
A	2.60185966649199	2.47159107137315	2.73899424647006	35	7.4855316968139	26.6666666666667	N	1.4	N	O	45	81	N	N	A_White, Non-Hispanic	M	P	Head_trauma	N	N	N	N	7.41	0	4	N
A	0.288617947332212	0.264379339972067	0.315078778587845	45	7.4855316968139	26.6666666666667	N	1.4	N	O	45	81	N	N	A_White, Non-Hispanic	M	P	Head_trauma	N	N	N	N	7.41	0	4	N
A	2.94543031945319	2.65678001659888	3.2654415166297	15	7.55961876459634	26.6666666666667	N	1.4	N	O	45	81	N	N	A_White, Non-Hispanic	M	P	Head_trauma	N	N	N	N	7.41	0	4	N
A	4.01800307816061	3.69959086006681	4.36382004031023	25	7.55961876459634	26.6666666666667	N	1.4	N	O	45	81	N	N	A_White, Non-Hispanic	M	P	Head_trauma	N	N	N	N	7.41	0	4	N
A	2.58885909654512	2.45979562498985	2.72469442325806	35	7.55961876459634	26.6666666666667	N	1.4	N	O	45	81	N	N	A_White, Non-Hispanic	M	P	Head_trauma	N	N	N	N	7.41	0	4	N
A	0.285657695850864	0.261674972525673	0.311838455207323	45	7.55961876459634	26.6666666666667	N	1.4	N	O	45	81	N	N	A_White, Non-Hispanic	M	P	Head_trauma	N	N	N	N	7.41	0	4	N
A	2.94049702225238	2.65225337041967	3.26006664156183	15	7.63370583237878	26.6666666666667	N	1.4	N	O	45	81	N	N	A_White, Non-Hispanic	M	P	Head_trauma	N	N	N	N	7.41	0	4	N
A	4.00728896241237	3.68987214863527	4.35201117583745	25	7.63370583237878	26.6666666666667	N	1.4	N	O	45	81	N	N	A_White, Non-Hispanic	M	P	Head_trauma	N	N	N	N	7.41	0	4	N
A	2.57609876011843	2.44820125742416	2.71067780957926	35	7.63370583237878	26.6666666666667	N	1.4	N	O	45	81	N	N	A_White, Non-Hispanic	M	P	Head_trauma	N	N	N	N	7.41	0	4	N
A	0.282754012901483	0.259031075826903	0.308649576336233	45	7.63370583237878	26.6666666666667	N	1.4	N	O	45	81	N	N	A_White, Non-Hispanic	M	P	Head_trauma	N	N	N	N	7.41	0	4	N
A	2.93562787911794	2.64782051641137	3.25471873612283	15	7.70779290016123	26.6666666666667	N	1.4	N	O	45	81	N	N	A_White, Non-Hispanic	M	P	Head_trauma	N	N	N	N	7.41	0	4	N
A	3.99677925740265	3.68035108199504	4.34041320420571	25	7.70779290016123	26.6666666666667	N	1.4	N	O	45	81	N	N	A_White, Non-Hispanic	M	P	Head_trauma	N	N	N	N	7.41	0	4	N
A	2.56357809838928	2.43680840164894	2.6969427149439	35	7.70779290016123	26.6666666666667	N	1.4	N	O	45	81	N	N	A_White, Non-Hispanic	M	P	Head_trauma	N	N	N	N	7.41	0	4	N
A	0.27990613855916	0.2564467883412	0.305511513362605	45	7.70779290016123	26.6666666666667	N	1.4	N	O	45	81	N	N	A_White, Non-Hispanic	M	P	Head_trauma	N	N	N	N	7.41	0	4	N
A	2.93082334267967	2.64348281652071	3.24939712575912	15	7.78187996794367	26.6666666666667	N	1.4	N	O	45	81	N	N	A_White, Non-Hispanic	M	P	Head_trauma	N	N	N	N	7.41	0	4	N
A	3.98647484235683	3.67102930355785	4.3290260999393	25	7.78187996794367	26.6666666666667	N	1.4	N	O	45	81	N	N	A_White, Non-Hispanic	M	P	Head_trauma	N	N	N	N	7.41	0	4	N
A	2.55129656994609	2.42561728462921	2.68348771632936	35	7.78187996794367	26.6666666666667	N	1.4	N	O	45	81	N	N	A_White, Non-Hispanic	M	P	Head_trauma	N	N	N	N	7.41	0	4	N
A	0.2771133254834	0.253921213417076	0.302423709020069	45	7.78187996794367	26.6666666666667	N	1.4	N	O	45	81	N	N	A_White, Non-Hispanic	M	P	Head_trauma	N	N	N	N	7.41	0	4	N
A	2.92608386487776	2.63924145322283	3.244101358685	15	7.85596703572611	26.6666666666667	N	1.4	N	O	45	81	N	N	A_White, Non-Hispanic	M	P	Head_trauma	N	N	N	N	7.41	0	4	N
A	3.97637660334298	3.6619082597688	4.31785008524811	25	7.85596703572611	26.6666666666667	N	1.4	N	O	45	81	N	N	A_White, Non-Hispanic	M	P	Head_trauma	N	N	N	N	7.41	0	4	N
A	2.5392536518717	2.41462791836313	2.67031166976432	35	7.85596703572611	26.6666666666667	N	1.4	N	O	45	81	N	N	A_White, Non-Hispanic	M	P	Head_trauma	N	N	N	N	7.41	0	4	N
A	0.274374838924687	0.251453418983137	0.299385677631197	45	7.85596703572611	26.6666666666667	N	1.4	N	O	45	81	N	N	A_White, Non-Hispanic	M	P	Head_trauma	N	N	N	N	7.41	0	4	N
A	2.92140989709724	2.63509742413117	3.23883121310846	15	7.93005410350856	26.6666666666667	N	1.4	N	O	45	81	N	N	A_White, Non-Hispanic	M	P	Head_trauma	N	N	N	N	7.41	0	4	N
A	3.96648543413593	3.65298919445361	4.30688563850672	25	7.93005410350856	26.6666666666667	N	1.4	N	O	45	81	N	N	A_White, Non-Hispanic	M	P	Head_trauma	N	N	N	N	7.41	0	4	N
A	2.5274488408226	2.40384009112477	2.65741372171995	35	7.93005410350856	26.6666666666667	N	1.4	N	O	45	81	N	N	A_White, Non-Hispanic	M	P	Head_trauma	N	N	N	N	7.41	0	4	N
A	0.27168995672776	0.249042436839603	0.296397005761203	45	7.93005410350856	26.6666666666667	N	1.4	N	O	45	81	N	N	A_White, Non-Hispanic	M	P	Head_trauma	N	N	N	N	7.41	0	4	N
A	2.91680189030379	2.6310515361136	3.23358670497453	15	8.004141171291	26.6666666666667	N	1.4	N	O	45	81	N	N	A_White, Non-Hispanic	M	P	Head_trauma	N	N	N	N	7.41	0	4	N
A	3.95680223708643	3.64427314288743	4.29613350304675	25	8.004141171291	26.6666666666667	N	1.4	N	O	45	81	N	N	A_White, Non-Hispanic	M	P	Head_trauma	N	N	N	N	7.41	0	4	N
A	2.51588165410553	2.3932533589323	2.64479332028959	35	8.004141171291	26.6666666666667	N	1.4	N	O	45	81	N	N	A_White, Non-Hispanic	M	P	Head_trauma	N	N	N	N	7.41	0	4	N
A	0.269057969331748	0.24668726153453	0.293457353292606	45	8.004141171291	26.6666666666667	N	1.4	N	O	45	81	N	N	A_White, Non-Hispanic	M	P	Head_trauma	N	N	N	N	7.41	0	4	N
A	2.91226029518119	2.62710439887025	3.2283680962721	15	8.07822823907344	26.6666666666667	N	1.4	N	O	45	81	N	N	A_White, Non-Hispanic	M	P	Head_trauma	N	N	N	N	7.41	0	4	N
A	3.94732792399647	3.63576092555667	4.28559469629502	25	8.07822823907344	26.6666666666667	N	1.4	N	O	45	81	N	N	A_White, Non-Hispanic	M	P	Head_trauma	N	N	N	N	7.41	0	4	N
A	2.50455163075262	2.38286703727965	2.63245022612206	35	8.07822823907344	26.6666666666667	N	1.4	N	O	45	81	N	N	A_White, Non-Hispanic	M	P	Head_trauma	N	N	N	N	7.41	0	4	N
A	0.266478179767526	0.244386848816693	0.290566454930137	45	8.07822823907344	26.6666666666667	N	1.4	N	O	45	81	N	N	A_White, Non-Hispanic	M	P	Head_trauma	N	N	N	N	7.41	0	4	N
A	2.90778556226753	2.62325641792691	3.22317590394514	15	8.15231530685589	26.6666666666667	N	1.4	N	O	45	81	N	N	A_White, Non-Hispanic	M	P	Head_trauma	N	N	N	N	7.41	0	4	N
A	3.93806341699749	3.62745314158557	4.27527051928098	25	8.15231530685589	26.6666666666667	N	1.4	N	O	45	81	N	N	A_White, Non-Hispanic	M	P	Head_trauma	N	N	N	N	7.41	0	4	N
A	2.49345833259347	2.37268019318702	2.62038452305221	35	8.15231530685589	26.6666666666667	N	1.4	N	O	45	81	N	N	A_White, Non-Hispanic	M	P	Head_trauma	N	N	N	N	7.41	0	4	N
A	0.263949903652572	0.242140113659463	0.287724122142697	45	8.15231530685589	26.6666666666667	N	1.4	N	O	45	81	N	N	A_White, Non-Hispanic	M	P	Head_trauma	N	N	N	N	7.41	0	4	N
A	2.90337814209477	2.61950778700792	3.21801090945495	15	8.22640237463833	26.6666666666667	N	1.4	N	O	45	81	N	N	A_White, Non-Hispanic	M	P	Head_trauma	N	N	N	N	7.41	0	4	N
A	3.92900964943697	3.61935016181308	4.26516256654089	25	8.22640237463833	26.6666666666667	N	1.4	N	O	45	81	N	N	A_White, Non-Hispanic	M	P	Head_trauma	N	N	N	N	7.41	0	4	N
A	2.48260134532838	2.36269163765332	2.60859662835553	35	8.22640237463833	26.6666666666667	N	1.4	N	O	45	81	N	N	A_White, Non-Hispanic	M	P	Head_trauma	N	N	N	N	7.41	0	4	N
A	0.261472469183469	0.239945927853527	0.284930245545298	45	8.22640237463833	26.6666666666667	N	1.4	N	O	45	81	N	N	A_White, Non-Hispanic	M	P	Head_trauma	N	N	N	N	7.41	0	4	N
A	2.89903848532776	2.6158584797468	3.21287416902806	15	8.30048944242078	26.6666666666667	N	1.4	N	O	45	81	N	N	A_White, Non-Hispanic	M	P	Head_trauma	N	N	N	N	7.41	0	4	N
A	3.92016756676934	3.61145212150256	4.25527273642947	25	8.30048944242078	26.6666666666667	N	1.4	N	O	45	81	N	N	A_White, Non-Hispanic	M	P	Head_trauma	N	N	N	N	7.41	0	4	N
A	2.47198027960064	2.35289991861347	2.59708730252131	35	8.30048944242078	26.6666666666667	N	1.4	N	O	45	81	N	N	A_White, Non-Hispanic	M	P	Head_trauma	N	N	N	N	7.41	0	4	N
A	0.259045217126424	0.237803117171942	0.282184797718848	45	8.30048944242078	26.6666666666667	N	1.4	N	O	45	81	N	N	A_White, Non-Hispanic	M	P	Head_trauma	N	N	N	N	7.41	0	4	N
A	2.89476704290446	2.61230824070248	3.20776702462664	15	8.37457651020322	26.6666666666667	N	1.4	N	O	45	81	N	N	A_White, Non-Hispanic	M	P	Head_trauma	N	N	N	N	7.41	0	4	N
A	3.91153812745358	3.60375891268073	4.24560324184999	25	8.37457651020322	26.6666666666667	N	1.4	N	O	45	81	N	N	A_White, Non-Hispanic	M	P	Head_trauma	N	N	N	N	7.41	0	4	N
A	2.46159477207012	2.34330331453691	2.58585765841433	35	8.37457651020322	26.6666666666667	N	1.4	N	O	45	81	N	N	A_White, Non-Hispanic	M	P	Head_trauma	N	N	N	N	7.41	0	4	N
A	0.256667500805997	0.235710458118422	0.279487836457807	45	8.37457651020322	26.6666666666667	N	1.4	N	O	45	81	N	N	A_White, Non-Hispanic	M	P	Head_trauma	N	N	N	N	7.41	0	4	N
A	2.89056426617732	2.60885657565127	3.20269111567217	15	8.44866357798566	26.6666666666667	N	1.4	N	O	45	81	N	N	A_White, Non-Hispanic	M	P	Head_trauma	N	N	N	N	7.41	0	4	N
A	3.90312230385769	3.59627017610804	4.2361566214022	25	8.44866357798566	26.6666666666667	N	1.4	N	O	45	81	N	N	A_White, Non-Hispanic	M	P	Head_trauma	N	N	N	N	7.41	0	4	N
A	2.45144448648872	2.33389982883351	2.57490916966197	35	8.44866357798566	26.6666666666667	N	1.4	N	O	45	81	N	N	A_White, Non-Hispanic	M	P	Head_trauma	N	N	N	N	7.41	0	4	N
A	0.254338686092264	0.233666674280286	0.276839508425345	45	8.44866357798566	26.6666666666667	N	1.4	N	O	45	81	N	N	A_White, Non-Hispanic	M	P	Head_trauma	N	N	N	N	7.41	0	4	N
A	2.88643060705559	2.60550274113077	3.19764839154669	15	8.52275064576811	26.6666666666667	N	1.4	N	O	45	81	N	N	A_White, Non-Hispanic	M	P	Head_trauma	N	N	N	N	7.41	0	4	N
A	3.89492108317025	3.58898529289322	4.22693575093886	25	8.52275064576811	26.6666666666667	N	1.4	N	O	45	81	N	N	A_White, Non-Hispanic	M	P	Head_trauma	N	N	N	N	7.41	0	4	N
A	2.44152911477836	2.3246871852668	2.56424367806986	35	8.52275064576811	26.6666666666667	N	1.4	N	O	45	81	N	N	A_White, Non-Hispanic	M	P	Head_trauma	N	N	N	N	7.41	0	4	N
A	0.252058151386727	0.231670432321571	0.274240053181696	45	8.52275064576811	26.6666666666667	N	1.4	N	O	45	81	N	N	A_White, Non-Hispanic	M	P	Head_trauma	N	N	N	N	7.41	0	4	N
A	2.88236651814869	2.60224573321904	3.19264112488999	15	8.59683771355055	26.6666666666667	N	1.4	N	O	45	81	N	N	A_White, Non-Hispanic	M	P	Head_trauma	N	N	N	N	7.41	0	4	N
A	3.88693546831942	3.58190337577509	4.21794385550958	25	8.59683771355055	26.6666666666667	N	1.4	N	O	45	81	N	N	A_White, Non-Hispanic	M	P	Head_trauma	N	N	N	N	7.41	0	4	N
A	2.43184837811297	2.31566282460967	2.55386339983564	35	8.59683771355055	26.6666666666667	N	1.4	N	O	45	81	N	N	A_White, Non-Hispanic	M	P	Head_trauma	N	N	N	N	7.41	0	4	N
A	0.249825287607095	0.229720337670092	0.271689807532847	45	8.59683771355055	26.6666666666667	N	1.4	N	O	45	81	N	N	A_White, Non-Hispanic	M	P	Head_trauma	N	N	N	N	7.41	0	4	N
A	2.87837245291024	2.59908427554087	3.18767192570098	15	8.67092478133299	26.6666666666667	N	1.4	N	O	45	81	N	N	A_White, Non-Hispanic	M	P	Head_trauma	N	N	N	N	7.41	0	4	N
A	3.87916647889938	3.575023260108	4.20918452165875	25	8.67092478133299	26.6666666666667	N	1.4	N	O	45	81	N	N	A_White, Non-Hispanic	M	P	Head_trauma	N	N	N	N	7.41	0	4	N
A	2.42240202800392	2.30682390281024	2.54377093029464	35	8.67092478133299	26.6666666666667	N	1.4	N	O	45	81	N	N	A_White, Non-Hispanic	M	P	Head_trauma	N	N	N	N	7.41	0	4	N
A	0.247639498171336	0.22781492997596	0.269189210123422	45	8.67092478133299	26.6666666666667	N	1.4	N	O	45	81	N	N	A_White, Non-Hispanic	M	P	Head_trauma	N	N	N	N	7.41	0	4	N
A	2.87444886578341	2.59601680650453	3.18274375624275	15	8.74501184911544	26.6666666666667	N	1.4	N	O	45	81	N	N	A_White, Non-Hispanic	M	P	Head_trauma	N	N	N	N	7.41	0	4	N
A	3.87161515210556	3.56834349460228	4.20066171003081	25	8.74501184911544	26.6666666666667	N	1.4	N	O	45	81	N	N	A_White, Non-Hispanic	M	P	Head_trauma	N	N	N	N	7.41	0	4	N
A	2.41318984739209	2.29816729097047	2.53396924690244	35	8.74501184911544	26.6666666666667	N	1.4	N	O	45	81	N	N	A_White, Non-Hispanic	M	P	Head_trauma	N	N	N	N	7.41	0	4	N
A	0.245500198981046	0.225952678448439	0.266738806167711	45	8.74501184911544	26.6666666666667	N	1.4	N	O	45	81	N	N	A_White, Non-Hispanic	M	P	Head_trauma	N	N	N	N	7.41	0	4	N
A	2.87059621234778	2.59304146578501	3.17785994673663	15	8.81909891689788	26.6666666666667	N	1.4	N	O	45	81	N	N	A_White, Non-Hispanic	M	P	Head_trauma	N	N	N	N	7.41	0	4	N
A	3.8642825436786	3.56186233188591	4.19237976821881	25	8.81909891689788	26.6666666666667	N	1.4	N	O	45	81	N	N	A_White, Non-Hispanic	M	P	Head_trauma	N	N	N	N	7.41	0	4	N
A	2.40421165174522	2.28968957746402	2.52446171012817	35	8.81909891689788	26.6666666666667	N	1.4	N	O	45	81	N	N	A_White, Non-Hispanic	M	P	Head_trauma	N	N	N	N	7.41	0	4	N
A	0.243406818404483	0.224131977214454	0.264339252176874	45	8.81909891689788	26.6666666666667	N	1.4	N	O	45	81	N	N	A_White, Non-Hispanic	M	P	Head_trauma	N	N	N	N	7.41	0	4	N
A	2.86681494946611	2.59015608008396	3.17302421181351	15	8.89318598468033	26.6666666666667	N	1.4	N	O	45	81	N	N	A_White, Non-Hispanic	M	P	Head_trauma	N	N	N	N	7.41	0	4	N
A	3.85716972885646	3.55557771897135	4.184343443774	25	8.89318598468033	26.6666666666667	N	1.4	N	O	45	81	N	N	A_White, Non-Hispanic	M	P	Head_trauma	N	N	N	N	7.41	0	4	N
A	2.39546729016271	2.28138707254296	2.51525206191482	35	8.89318598468033	26.6666666666667	N	1.4	N	O	45	81	N	N	A_White, Non-Hispanic	M	P	Head_trauma	N	N	N	N	7.41	0	4	N
A	0.241358797259484	0.22235114088539	0.26199132049685	45	8.89318598468033	26.6666666666667	N	1.4	N	O	45	81	N	N	A_White, Non-Hispanic	M	P	Head_trauma	N	N	N	N	7.41	0	4	N
A	2.86310553321471	2.58735814414468	3.1682406677544	15	8.96727305246277	26.6666666666667	N	1.4	N	O	45	81	N	N	A_White, Non-Hispanic	M	P	Head_trauma	N	N	N	N	7.41	0	4	N
A	3.85027779644273	3.54948728029579	4.17655789107223	25	8.96727305246277	26.6666666666667	N	1.4	N	O	45	81	N	N	A_White, Non-Hispanic	M	P	Head_trauma	N	N	N	N	7.41	0	4	N
A	2.38695663978933	2.27325580955932	2.506344414155	35	8.96727305246277	26.6666666666667	N	1.4	N	O	45	81	N	N	A_White, Non-Hispanic	M	P	Head_trauma	N	N	N	N	7.41	0	4	N
A	0.239355587881252	0.220608399309319	0.259695902918233	45	8.96727305246277	26.6666666666667	N	1.4	N	O	45	81	N	N	A_White, Non-Hispanic	M	P	Head_trauma	N	N	N	N	7.41	0	4	N
A	2.85946792490788	2.58464390754876	3.1635138556984	15	9.04136012024521	26.6666666666667	N	1.4	N	O	45	81	N	N	A_White, Non-Hispanic	M	P	Head_trauma	N	N	N	N	7.41	0	4	N
A	3.84360631495298	3.54358666332299	4.16902729013344	25	9.04136012024521	26.6666666666667	N	1.4	N	O	45	81	N	N	A_White, Non-Hispanic	M	P	Head_trauma	N	N	N	N	7.41	0	4	N
A	2.37867811819469	2.26529018311268	2.49774162805207	35	9.04136012024521	26.6666666666667	N	1.4	N	O	45	81	N	N	A_White, Non-Hispanic	M	P	Head_trauma	N	N	N	N	7.41	0	4	N
A	0.237396451730049	0.218901619234828	0.257453898655541	45	9.04136012024521	26.6666666666667	N	1.4	N	O	45	81	N	N	A_White, Non-Hispanic	M	P	Head_trauma	N	N	N	N	7.41	0	4	N
A	2.85590097069124	2.58200729508534	3.15884868718993	15	9.11544718802766	26.6666666666667	N	1.4	N	O	45	81	N	N	A_White, Non-Hispanic	M	P	Head_trauma	N	N	N	N	7.41	0	4	N
A	3.83715141019475	3.53786753900456	4.16175302846481	25	9.11544718802766	26.6666666666667	N	1.4	N	O	45	81	N	N	A_White, Non-Hispanic	M	P	Head_trauma	N	N	N	N	7.41	0	4	N
A	2.37062683473236	2.25748134003428	2.4894432081852	35	9.11544718802766	26.6666666666667	N	1.4	N	O	45	81	N	N	A_White, Non-Hispanic	M	P	Head_trauma	N	N	N	N	7.41	0	4	N
A	0.235480213857294	0.217227991453165	0.255266049036006	45	9.11544718802766	26.6666666666667	N	1.4	N	O	45	81	N	N	A_White, Non-Hispanic	M	P	Head_trauma	N	N	N	N	7.41	0	4	N
A	2.85240337307485	2.57944174515392	3.15425034041359	15	9.1895342558101	26.6666666666667	N	1.4	N	O	45	81	N	N	A_White, Non-Hispanic	M	P	Head_trauma	N	N	N	N	7.41	0	4	N
A	3.83090878751009	3.53232093042961	4.15473634113906	25	9.1895342558101	26.6666666666667	N	1.4	N	O	45	81	N	N	A_White, Non-Hispanic	M	P	Head_trauma	N	N	N	N	7.41	0	4	N
A	2.36279754005506	2.24982002719068	2.4814483593434	35	9.1895342558101	26.6666666666667	N	1.4	N	O	45	81	N	N	A_White, Non-Hispanic	M	P	Head_trauma	N	N	N	N	7.41	0	4	N
A	0.233605670443872	0.215584616169919	0.25313313274876	45	9.1895342558101	26.6666666666667	N	1.4	N	O	45	81	N	N	A_White, Non-Hispanic	M	P	Head_trauma	N	N	N	N	7.41	0	4	N
A	2.84897384478286	2.5769405045428	3.14972423847126	15	9.26362132359255	26.6666666666667	N	1.4	N	O	45	81	N	N	A_White, Non-Hispanic	M	P	Head_trauma	N	N	N	N	7.41	0	4	N
A	3.82487420891009	3.52693774822304	4.14797871648185	25	9.26362132359255	26.6666666666667	N	1.4	N	O	45	81	N	N	A_White, Non-Hispanic	M	P	Head_trauma	N	N	N	N	7.41	0	4	N
A	2.35518508871823	2.24229707009262	2.47375643312579	35	9.26362132359255	26.6666666666667	N	1.4	N	O	45	81	N	N	A_White, Non-Hispanic	M	P	Head_trauma	N	N	N	N	7.41	0	4	N
A	0.231771651544207	0.213968600384365	0.251055988416207	45	9.26362132359255	26.6666666666667	N	1.4	N	O	45	81	N	N	A_White, Non-Hispanic	M	P	Head_trauma	N	N	N	N	7.41	0	4	N
A	2.8456111084741	2.57449663839738	3.1452760356727	15	9.33770839137499	26.6666666666667	N	1.4	N	O	45	81	N	N	A_White, Non-Hispanic	M	P	Head_trauma	N	N	N	N	7.41	0	4	N
A	3.81904349103288	3.52170880680395	4.14148187329462	25	9.33770839137499	26.6666666666667	N	1.4	N	O	45	81	N	N	A_White, Non-Hispanic	M	P	Head_trauma	N	N	N	N	7.41	0	4	N
A	2.3477844354135	2.23490341518177	2.4663668764055	35	9.33770839137499	26.6666666666667	N	1.4	N	O	45	81	N	N	A_White, Non-Hispanic	M	P	Head_trauma	N	N	N	N	7.41	0	4	N
A	0.229977019853438	0.21237706886197	0.249035500603141	45	9.33770839137499	26.6666666666667	N	1.4	N	O	45	81	N	N	A_White, Non-Hispanic	M	P	Head_trauma	N	N	N	N	7.41	0	4	N
A	2.84231389646849	2.57210304135076	3.14091160275416	15	9.41179545915743	26.6666666666667	N	1.4	N	O	45	81	N	N	A_White, Non-Hispanic	M	P	Head_trauma	N	N	N	N	7.41	0	4	N
A	3.8134125031545	3.51662484169063	4.13524773720926	25	9.41179545915743	26.6666666666667	N	1.4	N	O	45	81	N	N	A_White, Non-Hispanic	M	P	Head_trauma	N	N	N	N	7.41	0	4	N
A	2.34059063132207	2.22763017287227	2.45927917934822	35	9.41179545915743	26.6666666666667	N	1.4	N	O	45	81	N	N	A_White, Non-Hispanic	M	P	Head_trauma	N	N	N	N	7.41	0	4	N
A	0.228220669523051	0.210807177998517	0.247072583068855	45	9.41179545915743	26.6666666666667	N	1.4	N	O	45	81	N	N	A_White, Non-Hispanic	M	P	Head_trauma	N	N	N	N	7.41	0	4	N
A	2.83908095047993	2.56975245001564	3.13663701082529	15	9.48588252693988	26.6666666666667	N	1.4	N	O	45	81	N	N	A_White, Non-Hispanic	M	P	Head_trauma	N	N	N	N	7.41	0	4	N
A	3.80797716525173	3.51167652793736	4.12927841608345	25	9.48588252693988	26.6666666666667	N	1.4	N	O	45	81	N	N	A_White, Non-Hispanic	M	P	Head_trauma	N	N	N	N	7.41	0	4	N
A	2.33359882058458	2.220468660673	2.45249282364706	35	9.48588252693988	26.6666666666667	N	1.4	N	O	45	81	N	N	A_White, Non-Hispanic	M	P	Head_trauma	N	N	N	N	7.41	0	4	N
A	0.226501525022977	0.209256132610872	0.245168159220145	45	9.48588252693988	26.6666666666667	N	1.4	N	O	45	81	N	N	A_White, Non-Hispanic	M	P	Head_trauma	N	N	N	N	7.41	0	4	N
A	2.83591102135451	2.56743745702483	3.13245851385202	15	9.55996959472232	26.6666666666667	N	1.4	N	O	45	81	N	N	A_White, Non-Hispanic	M	P	Head_trauma	N	N	N	N	7.41	0	4	N
A	3.80273344611445	3.50685449976166	4.12357617436945	25	9.55996959472232	26.6666666666667	N	1.4	N	O	45	81	N	N	A_White, Non-Hispanic	M	P	Head_trauma	N	N	N	N	7.41	0	4	N
A	2.32680423688289	2.21341044561424	2.44600723173769	35	9.55996959472232	26.6666666666667	N	1.4	N	O	45	81	N	N	A_White, Non-Hispanic	M	P	Head_trauma	N	N	N	N	7.41	0	4	N
A	0.224818540048213	0.207721205518407	0.243323139894501	45	9.55996959472232	26.6666666666667	N	1.4	N	O	45	81	N	N	A_White, Non-Hispanic	M	P	Head_trauma	N	N	N	N	7.41	0	4	N
A	2.83280286881548	2.56515052679664	3.12838252950034	15	9.63405666250477	26.6666666666667	N	1.4	N	O	45	81	N	N	A_White, Non-Hispanic	M	P	Head_trauma	N	N	N	N	7.41	0	4	N
A	3.79767736150815	3.50214937139474	4.11814340642123	25	9.63405666250477	26.6666666666667	N	1.4	N	O	45	81	N	N	A_White, Non-Hispanic	M	P	Head_trauma	N	N	N	N	7.41	0	4	N
A	2.32020220013115	2.20644738512793	2.43982171783412	35	9.63405666250477	26.6666666666667	N	1.4	N	O	45	81	N	N	A_White, Non-Hispanic	M	P	Head_trauma	N	N	N	N	7.41	0	4	N
A	0.223170696468129	0.206199759571717	0.241538398810535	45	9.63405666250477	26.6666666666667	N	1.4	N	O	45	81	N	N	A_White, Non-Hispanic	M	P	Head_trauma	N	N	N	N	7.41	0	4	N
A	2.82975526121277	2.56288401317865	3.12441561818084	15	9.70814373028721	26.6666666666667	N	1.4	N	O	45	81	N	N	A_White, Non-Hispanic	M	P	Head_trauma	N	N	N	N	7.41	0	4	N
A	3.79280497238309	3.4975517591517	4.11298260873283	25	9.70814373028721	26.6666666666667	N	1.4	N	O	45	81	N	N	A_White, Non-Hispanic	M	P	Head_trauma	N	N	N	N	7.41	0	4	N
A	2.31378811327079	2.19957166548961	2.43393544166314	35	9.70814373028721	26.6666666666667	N	1.4	N	O	45	81	N	N	A_White, Non-Hispanic	M	P	Head_trauma	N	N	N	N	7.41	0	4	N
A	0.221557003316715	0.204689271553168	0.239814746255191	45	9.70814373028721	26.6666666666667	N	1.4	N	O	45	81	N	N	A_White, Non-Hispanic	M	P	Head_trauma	N	N	N	N	7.41	0	4	N
A	2.82676697527976	2.56063017910272	3.12056446016436	15	9.78223079806965	26.6666666666667	N	1.4	N	O	45	81	N	N	A_White, Non-Hispanic	M	P	Head_trauma	N	N	N	N	7.41	0	4	N
A	3.78811238313136	3.49305230468785	4.10809635114109	25	9.78223079806965	26.6666666666667	N	1.4	N	O	45	81	N	N	A_White, Non-Hispanic	M	P	Head_trauma	N	N	N	N	7.41	0	4	N
A	2.30755745916822	2.19277583693504	2.42834736577801	35	9.78223079806965	26.6666666666667	N	1.4	N	O	45	81	N	N	A_White, Non-Hispanic	M	P	Head_trauma	N	N	N	N	7.41	0	4	N
A	0.219976495822097	0.203187357136618	0.238152901814818	45	9.78223079806965	26.6666666666667	N	1.4	N	O	45	81	N	N	A_White, Non-Hispanic	M	P	Head_trauma	N	N	N	N	7.41	0	4	N
A	2.82383679589406	2.55838121834757	3.11683583066465	15	9.8563178658521	26.6666666666667	N	1.4	N	O	45	81	N	N	A_White, Non-Hispanic	M	P	Head_trauma	N	N	N	N	7.41	0	4	N
A	3.7835957398882	3.48864169936498	4.10348724705834	25	9.8563178658521	26.6666666666667	N	1.4	N	O	45	81	N	N	A_White, Non-Hispanic	M	P	Head_trauma	N	N	N	N	7.41	0	4	N
A	2.30150579760956	2.1860528446076	2.42305621728062	35	9.8563178658521	26.6666666666667	N	1.4	N	O	45	81	N	N	A_White, Non-Hispanic	M	P	Head_trauma	N	N	N	N	7.41	0	4	N
A	0.218428234473727	0.201691795877876	0.236553467173242	45	9.8563178658521	26.6666666666667	N	1.4	N	O	45	81	N	N	A_White, Non-Hispanic	M	P	Head_trauma	N	N	N	N	7.41	0	4	N
A	2.82096351584474	2.55612927947163	3.11323657282782	15	9.93040493363454	26.6666666666667	N	1.4	N	O	45	81	N	N	A_White, Non-Hispanic	M	P	Head_trauma	N	N	N	N	7.41	0	4	N
A	3.77925122887847	3.48431070961685	4.09915792284497	25	9.93040493363454	26.6666666666667	N	1.4	N	O	45	81	N	N	A_White, Non-Hispanic	M	P	Head_trauma	N	N	N	N	7.41	0	4	N
A	2.29562876239151	2.17939605458886	2.41806045469479	35	9.93040493363454	26.6666666666667	N	1.4	N	O	45	81	N	N	A_White, Non-Hispanic	M	P	Head_trauma	N	N	N	N	7.41	0	4	N
A	0.216911304125739	0.200200555044178	0.235016900163669	45	9.93040493363454	26.6666666666667	N	1.4	N	O	45	81	N	N	A_White, Non-Hispanic	M	P	Head_trauma	N	N	N	N	7.41	0	4	N
A	2.81814593560512	2.55386649193108	3.10977356861064	15	10.004492001417	26.6666666666667	N	1.4	N	O	45	81	N	N	A_White, Non-Hispanic	M	P	Head_trauma	N	N	N	N	7.41	0	4	N
A	3.77507507480688	3.48005020316061	4.09511098646942	25	10.004492001417	26.6666666666667	N	1.4	N	O	45	81	N	N	A_White, Non-Hispanic	M	P	Head_trauma	N	N	N	N	7.41	0	4	N
A	2.28992205850385	2.17279927439527	2.41335824059585	35	10.004492001417	26.6666666666667	N	1.4	N	O	45	81	N	N	A_White, Non-Hispanic	M	P	Head_trauma	N	N	N	N	7.41	0	4	N
A	0.215424813134997	0.198711811010498	0.233543491341825	45	10.004492001417	26.6666666666667	N	1.4	N	O	45	81	N	N	A_White, Non-Hispanic	M	P	Head_trauma	N	N	N	N	7.41	0	4	N
A	2.81538286311023	2.55158499434585	3.10645370758141	15	10.0785790691994	26.6666666666667	N	1.4	N	O	45	81	N	N	A_White, Non-Hispanic	M	P	Head_trauma	N	N	N	N	7.41	0	4	N
A	3.77106353929006	3.4758511758613	4.09134899564248	25	10.0785790691994	26.6666666666667	N	1.4	N	O	45	81	N	N	A_White, Non-Hispanic	M	P	Head_trauma	N	N	N	N	7.41	0	4	N
A	2.28438145940115	2.16625676749415	2.40894742043539	35	10.0785790691994	26.6666666666667	N	1.4	N	O	45	81	N	N	A_White, Non-Hispanic	M	P	Head_trauma	N	N	N	N	7.41	0	4	N
A	0.213967892532504	0.197223966977676	0.232133344321094	45	10.0785790691994	26.6666666666667	N	1.4	N	O	45	81	N	N	A_White, Non-Hispanic	M	P	Head_trauma	N	N	N	N	7.41	0	4	N
A	2.81267311354024	2.5492769648202	3.10328385373776	15	10.1526661369819	26.6666666666667	N	1.4	N	O	45	81	N	N	A_White, Non-Hispanic	M	P	Head_trauma	N	N	N	N	7.41	0	4	N
A	3.76721291933026	3.4717047790192	4.08787442565268	25	10.1526661369819	26.6666666666667	N	1.4	N	O	45	81	N	N	A_White, Non-Hispanic	M	P	Head_trauma	N	N	N	N	7.41	0	4	N
A	2.27900280436124	2.15976326158598	2.40482550780701	35	10.1526661369819	26.6666666666667	N	1.4	N	O	45	81	N	N	A_White, Non-Hispanic	M	P	Head_trauma	N	N	N	N	7.41	0	4	N
A	0.212539695226786	0.195735665913627	0.230786360964123	45	10.1526661369819	26.6666666666667	N	1.4	N	O	45	81	N	N	A_White, Non-Hispanic	M	P	Head_trauma	N	N	N	N	7.41	0	4	N
A	2.81001550910856	2.54693465315921	3.10027081049615	15	10.2267532047643	26.6666666666667	N	1.4	N	O	45	81	N	N	A_White, Non-Hispanic	M	P	Head_trauma	N	N	N	N	7.41	0	4	N
A	3.76351954582992	3.46760234681527	4.08468963716456	25	10.2267532047643	26.6666666666667	N	1.4	N	O	45	81	N	N	A_White, Non-Hispanic	M	P	Head_trauma	N	N	N	N	7.41	0	4	N
A	2.27378199592741	2.15331395060518	2.40098967619218	35	10.2267532047643	26.6666666666667	N	1.4	N	O	45	81	N	N	A_White, Non-Hispanic	M	P	Head_trauma	N	N	N	N	7.41	0	4	N
A	0.211139395238057	0.194245797879951	0.22950223226473	45	10.2267532047643	26.6666666666667	N	1.4	N	O	45	81	N	N	A_White, Non-Hispanic	M	P	Head_trauma	N	N	N	N	7.41	0	4	N
A	2.80740887885566	2.5445504147574	3.09742128407742	15	10.3008402725468	26.6666666666667	N	1.4	N	O	45	81	N	N	A_White, Non-Hispanic	M	P	Head_trauma	N	N	N	N	7.41	0	4	N
A	3.75997978214595	3.46353542361804	4.0817968442714	25	10.3008402725468	26.6666666666667	N	1.4	N	O	45	81	N	N	A_White, Non-Hispanic	M	P	Head_trauma	N	N	N	N	7.41	0	4	N
A	2.26871499743212	2.1469044905986	2.39743675702048	35	10.3008402725468	26.6666666666667	N	1.4	N	O	45	81	N	N	A_White, Non-Hispanic	M	P	Head_trauma	N	N	N	N	7.41	0	4	N
A	0.209766186961939	0.192753501258809	0.228280435401638	45	10.3008402725468	26.6666666666667	N	1.4	N	O	45	81	N	N	A_White, Non-Hispanic	M	P	Head_trauma	N	N	N	N	7.41	0	4	N
A	2.80485205844757	2.5421167458656	3.09474184557906	15	10.3749273403292	26.6666666666667	N	1.4	N	O	45	81	N	N	A_White, Non-Hispanic	M	P	Head_trauma	N	N	N	N	7.41	0	4	N
A	3.75659002268298	3.45949579083154	4.07919808311989	25	10.3749273403292	26.6666666666667	N	1.4	N	O	45	81	N	N	A_White, Non-Hispanic	M	P	Head_trauma	N	N	N	N	7.41	0	4	N
A	2.26379783059966	2.14053098983284	2.39416324368559	35	10.3749273403292	26.6666666666667	N	1.4	N	O	45	81	N	N	A_White, Non-Hispanic	M	P	Head_trauma	N	N	N	N	7.41	0	4	N
A	0.208419284461567	0.19125815780029	0.227120237040188	45	10.3749273403292	26.6666666666667	N	1.4	N	O	45	81	N	N	A_White, Non-Hispanic	M	P	Head_trauma	N	N	N	N	7.41	0	4	N
A	2.8023438899795	2.53962631987539	3.09223889209448	15	10.4490144081116	26.6666666666667	N	1.4	N	O	45	81	N	N	A_White, Non-Hispanic	M	P	Head_trauma	N	N	N	N	7.41	0	4	N
A	3.75334669152448	3.45547549294572	4.07689518144098	25	10.4490144081116	26.6666666666667	N	1.4	N	O	45	81	N	N	A_White, Non-Hispanic	M	P	Head_trauma	N	N	N	N	7.41	0	4	N
A	2.25902657322567	2.1341899936512	2.39116530099042	35	10.4490144081116	26.6666666666667	N	1.4	N	O	45	81	N	N	A_White, Non-Hispanic	M	P	Head_trauma	N	N	N	N	7.41	0	4	N
A	0.207097920787044	0.189759381821331	0.226020702547923	45	10.4490144081116	26.6666666666667	N	1.4	N	O	45	81	N	N	A_White, Non-Hispanic	M	P	Head_trauma	N	N	N	N	7.41	0	4	N
A	2.79988322178463	2.53707202419558	3.0899186073035	15	10.5231014758941	26.6666666666667	N	1.4	N	O	45	81	N	N	A_White, Non-Hispanic	M	P	Head_trauma	N	N	N	N	7.41	0	4	N
A	3.75024624110162	3.45146686244289	4.07488972933158	25	10.5231014758941	26.6666666666667	N	1.4	N	O	45	81	N	N	A_White, Non-Hispanic	M	P	Head_trauma	N	N	N	N	7.41	0	4	N
A	2.254397356931	2.12787846473565	2.38843877935899	35	10.5231014758941	26.6666666666667	N	1.4	N	O	45	81	N	N	A_White, Non-Hispanic	M	P	Head_trauma	N	N	N	N	7.41	0	4	N
A	0.205801347321148	0.188257004254736	0.224980710422275	45	10.5231014758941	26.6666666666667	N	1.4	N	O	45	81	N	N	A_White, Non-Hispanic	M	P	Head_trauma	N	N	N	N	7.41	0	4	N
A	2.79746890824755	2.53444699723708	3.08778692201615	15	10.5971885436765	26.6666666666667	N	1.4	N	O	45	81	N	N	A_White, Non-Hispanic	M	P	Head_trauma	N	N	N	N	7.41	0	4	N
A	3.74728515089897	3.44746254321301	4.07318305163099	25	10.5971885436765	26.6666666666667	N	1.4	N	O	45	81	N	N	A_White, Non-Hispanic	M	P	Head_trauma	N	N	N	N	7.41	0	4	N
A	2.2499063649887	2.1215937595277	2.38597923305711	35	10.5971885436765	26.6666666666667	N	1.4	N	O	45	81	N	N	A_White, Non-Hispanic	M	P	Head_trauma	N	N	N	N	7.41	0	4	N
A	0.204528833150332	0.18675105253155	0.223998970944322	45	10.5971885436765	26.6666666666667	N	1.4	N	O	45	81	N	N	A_White, Non-Hispanic	M	P	Head_trauma	N	N	N	N	7.41	0	4	N
A	2.79509980962289	2.53174466497454	3.08584947520073	15	10.671275611459	26.6666666666667	N	1.4	N	O	45	81	N	N	A_White, Non-Hispanic	M	P	Head_trauma	N	N	N	N	7.41	0	4	N
A	3.74445992619602	3.44345551214095	4.0717761822253	25	10.671275611459	26.6666666666667	N	1.4	N	O	45	81	N	N	A_White, Non-Hispanic	M	P	Head_trauma	N	N	N	N	7.41	0	4	N
A	2.24554983022067	2.11533360161622	2.3837819416055	35	10.671275611459	26.6666666666667	N	1.4	N	O	45	81	N	N	A_White, Non-Hispanic	M	P	Head_trauma	N	N	N	N	7.41	0	4	N
A	0.203279664460042	0.18524172745632	0.223074047896315	45	10.671275611459	26.6666666666667	N	1.4	N	O	45	81	N	N	A_White, Non-Hispanic	M	P	Head_trauma	N	N	N	N	7.41	0	4	N
A	2.79277479185813	2.52895877651655	3.08411157606199	15	10.7453626792414	26.6666666666667	N	1.4	N	O	45	81	N	N	A_White, Non-Hispanic	M	P	Head_trauma	N	N	N	N	7.41	0	4	N
A	3.74176709684364	3.43943909854893	4.07066984059365	25	10.7453626792414	26.6666666666667	N	1.4	N	O	45	81	N	N	A_White, Non-Hispanic	M	P	Head_trauma	N	N	N	N	7.41	0	4	N
A	2.2413240329636	2.10909605291918	2.38184193355593	35	10.7453626792414	26.6666666666667	N	1.4	N	O	45	81	N	N	A_White, Non-Hispanic	M	P	Head_trauma	N	N	N	N	7.41	0	4	N
A	0.202053143953454	0.183729378295382	0.222204382120316	45	10.7453626792414	26.6666666666667	N	1.4	N	O	45	81	N	N	A_White, Non-Hispanic	M	P	Head_trauma	N	N	N	N	7.41	0	4	N
A	2.790492726422	2.52608343809788	3.08257816775739	15	10.8194497470239	26.6666666666667	N	1.4	N	O	45	81	N	N	A_White, Non-Hispanic	M	P	Head_trauma	N	N	N	N	7.41	0	4	N
A	3.73920321607638	3.43540700120918	4.06986441088195	25	10.8194497470239	26.6666666666667	N	1.4	N	O	45	81	N	N	A_White, Non-Hispanic	M	P	Head_trauma	N	N	N	N	7.41	0	4	N
A	2.23722529910164	2.1028794834647	2.38015401181901	35	10.8194497470239	26.6666666666667	N	1.4	N	O	45	81	N	N	A_White, Non-Hispanic	M	P	Head_trauma	N	N	N	N	7.41	0	4	N
A	0.200848590292782	0.1822144772522	0.221388315741584	45	10.8194497470239	26.6666666666667	N	1.4	N	O	45	81	N	N	A_White, Non-Hispanic	M	P	Head_trauma	N	N	N	N	7.41	0	4	N
A	2.78825249013697	2.52311314490226	3.08125379333957	15	10.8935368148063	26.6666666666667	N	1.4	N	O	45	81	N	N	A_White, Non-Hispanic	M	P	Head_trauma	N	N	N	N	7.41	0	4	N
A	3.73676485935827	3.4313533026777	4.06935992374738	25	10.8935368148063	26.6666666666667	N	1.4	N	O	45	81	N	N	A_White, Non-Hispanic	M	P	Head_trauma	N	N	N	N	7.41	0	4	N
A	2.23324999816431	2.09668254052721	2.37871277978345	35	10.8935368148063	26.6666666666667	N	1.4	N	O	45	81	N	N	A_White, Non-Hispanic	M	P	Head_trauma	N	N	N	N	7.41	0	4	N
A	0.199665337562287	0.180697594372563	0.220624116011558	45	10.8935368148063	26.6666666666667	N	1.4	N	O	45	81	N	N	A_White, Non-Hispanic	M	P	Head_trauma	N	N	N	N	7.41	0	4	N
A	2.78605296501664	2.52004281014249	3.08014256449839	15	10.9676238825888	26.6666666666667	N	1.4	N	O	45	81	N	N	A_White, Non-Hispanic	M	P	Head_trauma	N	N	N	N	7.41	0	4	N
A	3.73444862326224	3.42727248074905	4.06915604117279	25	10.9676238825888	26.6666666666667	N	1.4	N	O	45	81	N	N	A_White, Non-Hispanic	M	P	Head_trauma	N	N	N	N	7.41	0	4	N
A	2.22939454148764	2.09050411780003	2.37751266754036	35	10.9676238825888	26.6666666666667	N	1.4	N	O	45	81	N	N	A_White, Non-Hispanic	M	P	Head_trauma	N	N	N	N	7.41	0	4	N
A	0.198502734752245	0.179179373734669	0.219909997913427	45	10.9676238825888	26.6666666666667	N	1.4	N	O	45	81	N	N	A_White, Non-Hispanic	M	P	Head_trauma	N	N	N	N	7.41	0	4	N
A	2.78389303810728	2.51686779086053	3.07924813363851	15	11.0417109503712	26.6666666666667	N	1.4	N	O	45	81	N	N	A_White, Non-Hispanic	M	P	Head_trauma	N	N	N	N	7.41	0	4	N
A	3.73225112438258	3.4231594168851	4.06925204439656	25	11.0417109503712	26.6666666666667	N	1.4	N	O	45	81	N	N	A_White, Non-Hispanic	M	P	Head_trauma	N	N	N	N	7.41	0	4	N
A	2.22565538043752	2.08434332519661	2.37654795761789	35	11.0417109503712	26.6666666666667	N	1.4	N	O	45	81	N	N	A_White, Non-Hispanic	M	P	Head_trauma	N	N	N	N	7.41	0	4	N
A	0.197360145263073	0.177660511563878	0.219244144888418	45	11.0417109503712	26.6666666666667	N	1.4	N	O	45	81	N	N	A_White, Non-Hispanic	M	P	Head_trauma	N	N	N	N	7.41	0	4	N
A	2.78177160133545	2.5135839099676	3.07857366977501	15	11.1157980181536	26.6666666666667	N	1.4	N	O	45	81	N	N	A_White, Non-Hispanic	M	P	Head_trauma	N	N	N	N	7.41	0	4	N
A	3.73016899828123	3.41900940152879	4.06964682504726	25	11.1157980181536	26.6666666666667	N	1.4	N	O	45	81	N	N	A_White, Non-Hispanic	M	P	Head_trauma	N	N	N	N	7.41	0	4	N
A	2.22202900469415	2.07819945977266	2.3758128097301	35	11.1157980181536	26.6666666666667	N	1.4	N	O	45	81	N	N	A_White, Non-Hispanic	M	P	Head_trauma	N	N	N	N	7.41	0	4	N
A	0.196236946428915	0.176141736695429	0.21862472725775	45	11.1157980181536	26.6666666666667	N	1.4	N	O	45	81	N	N	A_White, Non-Hispanic	M	P	Head_trauma	N	N	N	N	7.41	0	4	N
A	2.77968755135748	2.51018747411309	3.07812183864943	15	11.1898850859361	26.6666666666667	N	1.4	N	O	45	81	N	N	A_White, Non-Hispanic	M	P	Head_trauma	N	N	N	N	7.41	0	4	N
A	3.72819889846407	3.4148181362704	4.07033887950748	25	11.1898850859361	26.6666666666667	N	1.4	N	O	45	81	N	N	A_White, Non-Hispanic	M	P	Head_trauma	N	N	N	N	7.41	0	4	N
A	2.2185119405941	2.07207197815804	2.37530128414448	35	11.1898850859361	26.6666666666667	N	1.4	N	O	45	81	N	N	A_White, Non-Hispanic	M	P	Head_trauma	N	N	N	N	7.41	0	4	N
A	0.195132529060002	0.174623793610034	0.218049918113592	45	11.1898850859361	26.6666666666667	N	1.4	N	O	45	81	N	N	A_White, Non-Hispanic	M	P	Head_trauma	N	N	N	N	7.41	0	4	N
A	2.77763978941609	2.5066752870684	3.07789478739012	15	11.2639721537185	26.6666666666667	N	1.4	N	O	45	81	N	N	A_White, Non-Hispanic	M	P	Head_trauma	N	N	N	N	7.41	0	4	N
A	3.72633749539084	3.4105817329004	4.07132630647945	25	11.2639721537185	26.6666666666667	N	1.4	N	O	45	81	N	N	A_White, Non-Hispanic	M	P	Head_trauma	N	N	N	N	7.41	0	4	N
A	2.2151007495318	2.06596047079213	2.37500736337663	35	11.2639721537185	26.6666666666667	N	1.4	N	O	45	81	N	N	A_White, Non-Hispanic	M	P	Head_trauma	N	N	N	N	7.41	0	4	N
A	0.194046297003121	0.173107428099635	0.217517906620108	45	11.2639721537185	26.6666666666667	N	1.4	N	O	45	81	N	N	A_White, Non-Hispanic	M	P	Head_trauma	N	N	N	N	7.41	0	4	N
A	2.77562722119981	2.50304465840425	3.07789413392926	15	11.338059221501	26.6666666666667	N	1.4	N	O	45	81	N	N	A_White, Non-Hispanic	M	P	Head_trauma	N	N	N	N	7.41	0	4	N
A	3.7245814755156	3.40629670943523	4.07260680765948	25	11.338059221501	26.6666666666667	N	1.4	N	O	45	81	N	N	A_White, Non-Hispanic	M	P	Head_trauma	N	N	N	N	7.41	0	4	N
A	2.21179202641682	2.05986463815929	2.37492497200814	35	11.338059221501	26.6666666666667	N	1.4	N	O	45	81	N	N	A_White, Non-Hispanic	M	P	Head_trauma	N	N	N	N	7.41	0	4	N
A	0.192977666719541	0.171593375489544	0.217026908796881	45	11.338059221501	26.6666666666667	N	1.4	N	O	45	81	N	N	A_White, Non-Hispanic	M	P	Head_trauma	N	N	N	N	7.41	0	4	N
A	2.77364875670766	2.49929340735455	3.07812096128759	15	11.4121462892834	26.6666666666667	N	1.4	N	O	45	81	N	N	A_White, Non-Hispanic	M	P	Head_trauma	N	N	N	N	7.41	0	4	N
A	3.72292754035805	3.40195998325973	4.0741776913777	25	11.4121462892834	26.6666666666667	N	1.4	N	O	45	81	N	N	A_White, Non-Hispanic	M	P	Head_trauma	N	N	N	N	7.41	0	4	N
A	2.20858239818649	2.05378426914127	2.37504799450952	35	11.4121462892834	26.6666666666667	N	1.4	N	O	45	81	N	N	A_White, Non-Hispanic	M	P	Head_trauma	N	N	N	N	7.41	0	4	N
A	0.191926066879822	0.17008235124904	0.216575175951218	45	11.4121462892834	26.6666666666667	N	1.4	N	O	45	81	N	N	A_White, Non-Hispanic	M	P	Head_trauma	N	N	N	N	7.41	0	4	N
A	2.77170331011731	2.49541986186807	3.07857581672218	15	11.4862333570659	26.6666666666667	N	1.4	N	O	45	81	N	N	A_White, Non-Hispanic	M	P	Head_trauma	N	N	N	N	7.41	0	4	N
A	3.72137240560531	3.39756886157806	4.07603587901039	25	11.4862333570659	26.6666666666667	N	1.4	N	O	45	81	N	N	A_White, Non-Hispanic	M	P	Head_trauma	N	N	N	N	7.41	0	4	N
A	2.20546852237263	2.0477192215308	2.3753702910208	35	11.4862333570659	26.6666666666667	N	1.4	N	O	45	81	N	N	A_White, Non-Hispanic	M	P	Head_trauma	N	N	N	N	7.41	0	4	N
A	0.190890937974933	0.16857504376219	0.216161000986332	45	11.4862333570659	26.6666666666667	N	1.4	N	O	45	81	N	N	A_White, Non-Hispanic	M	P	Head_trauma	N	N	N	N	7.41	0	4	N
A	2.76978979965861	2.49142285296214	3.07925871562577	15	11.5603204248483	26.6666666666667	N	1.4	N	O	45	81	N	N	A_White, Non-Hispanic	M	P	Head_trauma	N	N	N	N	7.41	0	4	N
A	3.71991280024455	3.39312102940682	4.07817791393146	25	11.5603204248483	26.6666666666667	N	1.4	N	O	45	81	N	N	A_White, Non-Hispanic	M	P	Head_trauma	N	N	N	N	7.41	0	4	N
A	2.202447085722	2.04166940469281	2.37588571110277	35	11.5603204248483	26.6666666666667	N	1.4	N	O	45	81	N	N	A_White, Non-Hispanic	M	P	Head_trauma	N	N	N	N	7.41	0	4	N
A	0.189871731943086	0.167072108998601	0.215782722844356	45	11.5603204248483	26.6666666666667	N	1.4	N	O	45	81	N	N	A_White, Non-Hispanic	M	P	Head_trauma	N	N	N	N	7.41	0	4	N
A	2.76790714749042	2.48730170459328	3.08016914995895	15	11.6344074926307	26.6666666666667	N	1.4	N	O	45	81	N	N	A_White, Non-Hispanic	M	P	Head_trauma	N	N	N	N	7.41	0	4	N
A	3.71854546572425	3.3886145353756	4.08059997273361	25	11.6344074926307	26.6666666666667	N	1.4	N	O	45	81	N	N	A_White, Non-Hispanic	M	P	Head_trauma	N	N	N	N	7.41	0	4	N
A	2.19951480286809	2.03563476430988	2.37658810551705	35	11.6344074926307	26.6666666666667	N	1.4	N	O	45	81	N	N	A_White, Non-Hispanic	M	P	Head_trauma	N	N	N	N	7.41	0	4	N
A	0.188867911811806	0.165574166814257	0.215438729353042	45	11.6344074926307	26.6666666666667	N	1.4	N	O	45	81	N	N	A_White, Non-Hispanic	M	P	Head_trauma	N	N	N	N	7.41	0	4	N
A	2.76605427958258	2.4830562193564	3.08130610090667	15	11.7084945604132	26.6666666666667	N	1.4	N	O	45	81	N	N	A_White, Non-Hispanic	M	P	Head_trauma	N	N	N	N	7.41	0	4	N
A	3.71726715514654	3.38404777562879	4.08329787843014	25	11.7084945604132	26.6666666666667	N	1.4	N	O	45	81	N	N	A_White, Non-Hispanic	M	P	Head_trauma	N	N	N	N	7.41	0	4	N
A	2.19666841505478	2.02961526911567	2.37747133613246	35	11.7084945604132	26.6666666666667	N	1.4	N	O	45	81	N	N	A_White, Non-Hispanic	M	P	Head_trauma	N	N	N	N	7.41	0	4	N
A	0.187878951354701	0.164081798619039	0.215127458738413	45	11.7084945604132	26.6666666666667	N	1.4	N	O	45	81	N	N	A_White, Non-Hispanic	M	P	Head_trauma	N	N	N	N	7.41	0	4	N
A	2.76423012560143	2.4786866604008	3.08266805536728	15	11.7825816281956	26.6666666666667	N	1.4	N	O	45	81	N	N	A_White, Non-Hispanic	M	P	Head_trauma	N	N	N	N	7.41	0	4	N
A	3.71607463248748	3.37941947613298	4.08626711532675	25	11.7825816281956	26.6666666666667	N	1.4	N	O	45	81	N	N	A_White, Non-Hispanic	M	P	Head_trauma	N	N	N	N	7.41	0	4	N
A	2.19390468890958	2.02361089949146	2.37852928407779	35	11.7825816281956	26.6666666666667	N	1.4	N	O	45	81	N	N	A_White, Non-Hispanic	M	P	Head_trauma	N	N	N	N	7.41	0	4	N
A	0.186904334762461	0.162595546165028	0.214847400048353	45	11.7825816281956	26.6666666666667	N	1.4	N	O	45	81	N	N	A_White, Non-Hispanic	M	P	Head_trauma	N	N	N	N	7.41	0	4	N
A	2.76243361879958	2.47419373001708	3.08425302582164	15	11.8566686959781	26.6666666666667	N	1.4	N	O	45	81	N	N	A_White, Non-Hispanic	M	P	Head_trauma	N	N	N	N	7.41	0	4	N
A	3.71496467184692	3.37472867370612	4.08950284525083	25	11.8566686959781	26.6666666666667	N	1.4	N	O	45	81	N	N	A_White, Non-Hispanic	M	P	Head_trauma	N	N	N	N	7.41	0	4	N
A	2.19122041526678	2.01762163778638	2.37975585628125	35	11.8566686959781	26.6666666666667	N	1.4	N	O	45	81	N	N	A_White, Non-Hispanic	M	P	Head_trauma	N	N	N	N	7.41	0	4	N
A	0.185943556327629	0.161115911233578	0.214597092708249	45	11.8566686959781	26.6666666666667	N	1.4	N	O	45	81	N	N	A_White, Non-Hispanic	M	P	Head_trauma	N	N	N	N	7.41	0	4	N
A	2.76066369591061	2.4695785453948	3.08605857308355	15	11.9307557637605	26.6666666666667	N	1.4	N	O	45	81	N	N	A_White, Non-Hispanic	M	P	Head_trauma	N	N	N	N	7.41	0	4	N
A	3.71393405672743	3.36997469608058	4.09299992482497	25	11.9307557637605	26.6666666666667	N	1.4	N	O	45	81	N	N	A_White, Non-Hispanic	M	P	Head_trauma	N	N	N	N	7.41	0	4	N
A	2.18861240803898	2.01164746021094	2.38114499054416	35	11.9307557637605	26.6666666666667	N	1.4	N	O	45	81	N	N	A_White, Non-Hispanic	M	P	Head_trauma	N	N	N	N	7.41	0	4	N
A	0.18499612014268	0.159643356026181	0.214375125402854	45	11.9307557637605	26.6666666666667	N	1.4	N	O	45	81	N	N	A_White, Non-Hispanic	M	P	Head_trauma	N	N	N	N	7.41	0	4	N
A	2.75891929704671	2.46484261207554	3.08808183140231	15	12.004842831543	26.6666666666667	N	1.4	N	O	45	81	N	N	A_White, Non-Hispanic	M	P	Head_trauma	N	N	N	N	7.41	0	4	N
A	3.71297957934091	3.36515714130377	4.09675292347904	25	12.004842831543	26.6666666666667	N	1.4	N	O	45	81	N	N	A_White, Non-Hispanic	M	P	Head_trauma	N	N	N	N	7.41	0	4	N
A	2.18607750313617	2.00568833015069	2.38269065930049	35	12.004842831543	26.6666666666667	N	1.4	N	O	45	81	N	N	A_White, Non-Hispanic	M	P	Head_trauma	N	N	N	N	7.41	0	4	N
A	0.184061539810984	0.1581783040917	0.214180134450994	45	12.004842831543	26.6666666666667	N	1.4	N	O	45	81	N	N	A_White, Non-Hispanic	M	P	Head_trauma	N	N	N	N	7.41	0	4	N
A	2.75719936560148	2.45998779564066	3.09031953538346	15	12.0789298993254	26.6666666666667	N	1.4	N	O	45	81	N	N	A_White, Non-Hispanic	M	P	Head_trauma	N	N	N	N	7.41	0	4	N
A	3.71209803994431	3.36027585676652	4.10075614191334	25	12.0789298993254	26.6666666666667	N	1.4	N	O	45	81	N	N	A_White, Non-Hispanic	M	P	Head_trauma	N	N	N	N	7.41	0	4	N
A	2.18361255743222	1.99974419274873	2.38438687221371	35	12.0789298993254	26.6666666666667	N	1.4	N	O	45	81	N	N	A_White, Non-Hispanic	M	P	Head_trauma	N	N	N	N	7.41	0	4	N
A	0.183139338170294	0.156721141649252	0.214010801813307	45	12.0789298993254	26.6666666666667	N	1.4	N	O	45	81	N	N	A_White, Non-Hispanic	M	P	Head_trauma	N	N	N	N	7.41	0	4	N
A	2.75550284815605	2.45501629216168	3.09276804819512	15	12.1530169671079	26.6666666666667	N	1.4	N	O	45	81	N	N	A_White, Non-Hispanic	M	P	Head_trauma	N	N	N	N	7.41	0	4	N
A	3.71128624620295	3.35533091812728	4.10500363074253	25	12.1530169671079	26.6666666666667	N	1.4	N	O	45	81	N	N	A_White, Non-Hispanic	M	P	Head_trauma	N	N	N	N	7.41	0	4	N
A	2.18121444777766	1.99381497061026	2.38622767775576	35	12.1530169671079	26.6666666666667	N	1.4	N	O	45	81	N	N	A_White, Non-Hispanic	M	P	Head_trauma	N	N	N	N	7.41	0	4	N
A	0.182229047028286	0.155272219190353	0.213865852848584	45	12.1530169671079	26.6666666666667	N	1.4	N	O	45	81	N	N	A_White, Non-Hispanic	M	P	Head_trauma	N	N	N	N	7.41	0	4	N
A	2.75382869438997	2.44993059792416	3.09542339055284	15	12.2271040348903	26.6666666666667	N	1.4	N	O	45	81	N	N	A_White, Non-Hispanic	M	P	Head_trauma	N	N	N	N	7.41	0	4	N
A	3.71054101258205	3.35032260837743	4.10948920907689	25	12.2271040348903	26.6666666666667	N	1.4	N	O	45	81	N	N	A_White, Non-Hispanic	M	P	Head_trauma	N	N	N	N	7.41	0	4	N
A	2.17888007005798	1.98790056049005	2.38820716390639	35	12.2271040348903	26.6666666666667	N	1.4	N	O	45	81	N	N	A_White, Non-Hispanic	M	P	Head_trauma	N	N	N	N	7.41	0	4	N
A	0.181330206909844	0.153831853265967	0.213744053912669	45	12.2271040348903	26.6666666666667	N	1.4	N	O	45	81	N	N	A_White, Non-Hispanic	M	P	Head_trauma	N	N	N	N	7.41	0	4	N
A	2.75217585699519	2.44473347889913	3.09828127000496	15	12.3011911026727	26.6666666666667	N	1.4	N	O	45	81	N	N	A_White, Non-Hispanic	M	P	Head_trauma	N	N	N	N	7.41	0	4	N
A	3.70985915976572	3.34525139726463	4.11420648282265	25	12.3011911026727	26.6666666666667	N	1.4	N	O	45	81	N	N	A_White, Non-Hispanic	M	P	Head_trauma	N	N	N	N	7.41	0	4	N
A	2.17660633829723	1.98200083083362	2.39031945810187	35	12.3011911026727	26.6666666666667	N	1.4	N	O	45	81	N	N	A_White, Non-Hispanic	M	P	Head_trauma	N	N	N	N	7.41	0	4	N
A	0.180442366815711	0.152400328383087	0.213644209874739	45	12.3011911026727	26.6666666666667	N	1.4	N	O	45	81	N	N	A_White, Non-Hispanic	M	P	Head_trauma	N	N	N	N	7.41	0	4	N
A	2.75054329159521	2.43942794039728	3.10133711008791	15	12.3752781704552	26.6666666666667	N	1.4	N	O	45	81	N	N	A_White, Non-Hispanic	M	P	Head_trauma	N	N	N	N	7.41	0	4	N
A	3.70923751410411	3.34011792126406	4.11914886251392	25	12.3752781704552	26.6666666666667	N	1.4	N	O	45	81	N	N	A_White, Non-Hispanic	M	P	Head_trauma	N	N	N	N	7.41	0	4	N
A	2.17439018380641	1.97611562005313	2.39255872655193	35	12.3752781704552	26.6666666666667	N	1.4	N	O	45	81	N	N	A_White, Non-Hispanic	M	P	Head_trauma	N	N	N	N	7.41	0	4	N
A	0.179565083992136	0.150977898951727	0.213565161609595	45	12.3752781704552	26.6666666666667	N	1.4	N	O	45	81	N	N	A_White, Non-Hispanic	M	P	Head_trauma	N	N	N	N	7.41	0	4	N
A	2.74892995666713	2.43401719728781	3.10458607896533	15	12.4493652382376	26.6666666666667	N	1.4	N	O	45	81	N	N	A_White, Non-Hispanic	M	P	Head_trauma	N	N	N	N	7.41	0	4	N
A	3.70867290708719	3.33492296425575	4.12430958051594	25	12.4493652382376	26.6666666666667	N	1.4	N	O	45	81	N	N	A_White, Non-Hispanic	M	P	Head_trauma	N	N	N	N	7.41	0	4	N
A	2.17222855437503	1.97024473542861	2.39491917303143	35	12.4493652382376	26.6666666666667	N	1.4	N	O	45	81	N	N	A_White, Non-Hispanic	M	P	Head_trauma	N	N	N	N	7.41	0	4	N
A	0.178697923711221	0.149564791236887	0.213505783511071	45	12.4493652382376	26.6666666666667	N	1.4	N	O	45	81	N	N	A_White, Non-Hispanic	M	P	Head_trauma	N	N	N	N	7.41	0	4	N
A	2.74733481346847	2.42850464511351	3.10802311722283	15	12.5234523060201	26.6666666666667	N	1.4	N	O	45	81	N	N	A_White, Non-Hispanic	M	P	Head_trauma	N	N	N	N	7.41	0	4	N
A	3.70816217484665	3.32966743903973	4.12968170747078	25	12.5234523060201	26.6666666666667	N	1.4	N	O	45	81	N	N	A_White, Non-Hispanic	M	P	Head_trauma	N	N	N	N	7.41	0	4	N
A	2.17011841350742	1.96438795253928	2.39739503724624	35	12.5234523060201	26.6666666666667	N	1.4	N	O	45	81	N	N	A_White, Non-Hispanic	M	P	Head_trauma	N	N	N	N	7.41	0	4	N
A	0.177840459061623	0.148161205281256	0.213464981060398	45	12.5234523060201	26.6666666666667	N	1.4	N	O	45	81	N	N	A_White, Non-Hispanic	M	P	Head_trauma	N	N	N	N	7.41	0	4	N
A	2.74575682596728	2.42289383237611	3.11164296454224	15	12.5975393738025	26.6666666666667	N	1.4	N	O	45	81	N	N	A_White, Non-Hispanic	M	P	Head_trauma	N	N	N	N	7.41	0	4	N
A	3.70770215768471	3.32435236979081	4.13525816788336	25	12.5975393738025	26.6666666666667	N	1.4	N	O	45	81	N	N	A_White, Non-Hispanic	M	P	Head_trauma	N	N	N	N	7.41	0	4	N
A	2.16805673970076	1.95854501513555	2.39998059285686	35	12.5975393738025	26.6666666666667	N	1.4	N	O	45	81	N	N	A_White, Non-Hispanic	M	P	Head_trauma	N	N	N	N	7.41	0	4	N
A	0.176992270749329	0.14676731677362	0.2134416884743	45	12.5975393738025	26.6666666666667	N	1.4	N	O	45	81	N	N	A_White, Non-Hispanic	M	P	Head_trauma	N	N	N	N	7.41	0	4	N
A	2.74419496077691	2.4171884342129	3.11544018503695	15	12.671626441585	26.6666666666667	N	1.4	N	O	45	81	N	N	A_White, Non-Hispanic	M	P	Head_trauma	N	N	N	N	7.41	0	4	N
A	3.70728969963013	3.31897887552908	4.14103175477207	25	12.671626441585	26.6666666666667	N	1.4	N	O	45	81	N	N	A_White, Non-Hispanic	M	P	Head_trauma	N	N	N	N	7.41	0	4	N
A	2.16604052576677	1.95271563537778	2.40267014523921	35	12.671626441585	26.6666666666667	N	1.4	N	O	45	81	N	N	A_White, Non-Hispanic	M	P	Head_trauma	N	N	N	N	7.41	0	4	N
A	0.176152946908178	0.145383278845279	0.213434866450207	45	12.671626441585	26.6666666666667	N	1.4	N	O	45	81	N	N	A_White, Non-Hispanic	M	P	Head_trauma	N	N	N	N	7.41	0	4	N
A	2.74264818709375	2.41139222763087	3.11940919107917	15	12.7457135093674	26.6666666666667	N	1.4	N	O	45	81	N	N	A_White, Non-Hispanic	M	P	Head_trauma	N	N	N	N	7.41	0	4	N
A	3.7069216480207	3.31354815465766	4.14699514333275	25	12.7457135093674	26.6666666666667	N	1.4	N	O	45	81	N	N	A_White, Non-Hispanic	M	P	Head_trauma	N	N	N	N	7.41	0	4	N
A	2.16406677819468	1.94689949437231	2.40545802904725	35	12.7457135093674	26.6666666666667	N	1.4	N	O	45	81	N	N	A_White, Non-Hispanic	M	P	Head_trauma	N	N	N	N	7.41	0	4	N
A	0.175322082919861	0.14400922378262	0.213443500020227	45	12.7457135093674	26.6666666666667	N	1.4	N	O	45	81	N	N	A_White, Non-Hispanic	M	P	Head_trauma	N	N	N	N	7.41	0	4	N
A	2.74111547664013	2.40550906841828	3.12354426550411	15	12.8198005771498	26.6666666666667	N	1.4	N	O	45	81	N	N	A_White, Non-Hispanic	M	P	Head_trauma	N	N	N	N	7.41	0	4	N
A	3.70659485311409	3.30806147059933	4.1531409035887	25	12.8198005771498	26.6666666666667	N	1.4	N	O	45	81	N	N	A_White, Non-Hispanic	M	P	Head_trauma	N	N	N	N	7.41	0	4	N
A	2.16213251655682	1.94109624294858	2.40833860563821	35	12.8198005771498	26.6666666666667	N	1.4	N	O	45	81	N	N	A_White, Non-Hispanic	M	P	Head_trauma	N	N	N	N	7.41	0	4	N
A	0.174499281243151	0.142645264648607	0.213466596521006	45	12.8198005771498	26.6666666666667	N	1.4	N	O	45	81	N	N	A_White, Non-Hispanic	M	P	Head_trauma	N	N	N	N	7.41	0	4	N
A	2.7395958036093	2.39954286980457	3.1278395821138	15	12.8938876449323	26.6666666666667	N	1.4	N	O	45	81	N	N	A_White, Non-Hispanic	M	P	Head_trauma	N	N	N	N	7.41	0	4	N
A	3.70630616772355	3.30252013853972	4.15946151201355	25	12.8938876449323	26.6666666666667	N	1.4	N	O	45	81	N	N	A_White, Non-Hispanic	M	P	Head_trauma	N	N	N	N	7.41	0	4	N
A	2.16023477295442	1.93530550262457	2.41130626040839	35	12.8938876449323	26.6666666666667	N	1.4	N	O	45	81	N	N	A_White, Non-Hispanic	M	P	Head_trauma	N	N	N	N	7.41	0	4	N
A	0.173684151252034	0.141291496809381	0.213503183683001	45	12.8938876449323	26.6666666666667	N	1.4	N	O	45	81	N	N	A_White, Non-Hispanic	M	P	Head_trauma	N	N	N	N	7.41	0	4	N
A	2.73808814461635	2.39349758290591	3.13228922445222	15	12.9679747127147	26.6666666666667	N	1.4	N	O	45	81	N	N	A_White, Non-Hispanic	M	P	Head_trauma	N	N	N	N	7.41	0	4	N
A	3.70605244688256	3.29692551327479	4.16594936213818	25	12.9679747127147	26.6666666666667	N	1.4	N	O	45	81	N	N	A_White, Non-Hispanic	M	P	Head_trauma	N	N	N	N	7.41	0	4	N
A	2.1583705915059	1.92952686672009	2.41435540008643	35	12.9679747127147	26.6666666666667	N	1.4	N	O	45	81	N	N	A_White, Non-Hispanic	M	P	Head_trauma	N	N	N	N	7.41	0	4	N
A	0.172876309082558	0.139947999364967	0.213552307840205	45	12.9679747127147	26.6666666666667	N	1.4	N	O	45	81	N	N	A_White, Non-Hispanic	M	P	Head_trauma	N	N	N	N	7.41	0	4	N
A	2.73659147865112	2.38737717895254	3.1368872028473	15	13.0420617804972	26.6666666666667	N	1.4	N	O	45	81	N	N	A_White, Non-Hispanic	M	P	Head_trauma	N	N	N	N	7.41	0	4	N
A	3.70583054753461	3.29127897813932	4.17259677415875	25	13.0420617804972	26.6666666666667	N	1.4	N	O	45	81	N	N	A_White, Non-Hispanic	M	P	Head_trauma	N	N	N	N	7.41	0	4	N
A	2.15653702787449	1.9237599015784	2.4174804500177	35	13.0420617804972	26.6666666666667	N	1.4	N	O	45	81	N	N	A_White, Non-Hispanic	M	P	Head_trauma	N	N	N	N	7.41	0	4	N
A	0.172075377488102	0.138614836484948	0.213613032259271	45	13.0420617804972	26.6666666666667	N	1.4	N	O	45	81	N	N	A_White, Non-Hispanic	M	P	Head_trauma	N	N	N	N	7.41	0	4	N
A	2.73510478703614	2.38118563327167	3.14162746975323	15	13.1161488482796	26.6666666666667	N	1.4	N	O	45	81	N	N	A_White, Non-Hispanic	M	P	Head_trauma	N	N	N	N	7.41	0	4	N
A	3.70563732825038	3.28558193498697	4.17939600358105	25	13.1161488482796	26.6666666666667	N	1.4	N	O	45	81	N	N	A_White, Non-Hispanic	M	P	Head_trauma	N	N	N	N	7.41	0	4	N
A	2.15473114883709	1.91800414786699	2.42067585147411	35	13.1161488482796	26.6666666666667	N	1.4	N	O	45	81	N	N	A_White, Non-Hispanic	M	P	Head_trauma	N	N	N	N	7.41	0	4	N
A	0.17128098570285	0.137292058651523	0.213684435585631	45	13.1161488482796	26.6666666666667	N	1.4	N	O	45	81	N	N	A_White, Non-Hispanic	M	P	Head_trauma	N	N	N	N	7.41	0	4	N
A	2.73362705338786	2.3749269109717	3.1465039334438	15	13.1902359160621	26.6666666666667	N	1.4	N	O	45	81	N	N	A_White, Non-Hispanic	M	P	Head_trauma	N	N	N	N	7.41	0	4	N
A	3.70546964897189	3.27983579518071	4.1863392489426	25	13.1902359160621	26.6666666666667	N	1.4	N	O	45	81	N	N	A_White, Non-Hispanic	M	P	Head_trauma	N	N	N	N	7.41	0	4	N
A	2.15295003189281	1.9122591219306	2.42393605901463	35	13.1902359160621	26.6666666666667	N	1.4	N	O	45	81	N	N	A_White, Non-Hispanic	M	P	Head_trauma	N	N	N	N	7.41	0	4	N
A	0.170492769313238	0.135979703813305	0.213765610403197	45	13.1902359160621	26.6666666666667	N	1.4	N	O	45	81	N	N	A_White, Non-Hispanic	M	P	Head_trauma	N	N	N	N	7.41	0	4	N
A	2.73215726358164	2.36860495425757	3.15151047012889	15	13.2643229838445	26.6666666666667	N	1.4	N	O	45	81	N	N	A_White, Non-Hispanic	M	P	Head_trauma	N	N	N	N	7.41	0	4	N
A	3.70532437078249	3.27404197154515	4.19341865866037	25	13.2643229838445	26.6666666666667	N	1.4	N	O	45	81	N	N	A_White, Non-Hispanic	M	P	Head_trauma	N	N	N	N	7.41	0	4	N
A	2.15119076491159	1.90652431717494	2.4272555379194	35	13.2643229838445	26.6666666666667	N	1.4	N	O	45	81	N	N	A_White, Non-Hispanic	M	P	Head_trauma	N	N	N	N	7.41	0	4	N
A	0.16971037013713	0.134677798453941	0.213855661903559	45	13.2643229838445	26.6666666666667	N	1.4	N	O	45	81	N	N	A_White, Non-Hispanic	M	P	Head_trauma	N	N	N	N	7.41	0	4	N
A	2.73069440572063	2.36222367129237	3.15664093457941	15	13.338410051627	26.6666666666667	N	1.4	N	O	45	81	N	N	A_White, Non-Hispanic	M	P	Head_trauma	N	N	N	N	7.41	0	4	N
A	3.7051983557042	3.26820187122894	4.20062633706002	25	13.338410051627	26.6666666666667	N	1.4	N	O	45	81	N	N	A_White, Non-Hispanic	M	P	Head_trauma	N	N	N	N	7.41	0	4	N
A	2.14945044582189	1.90079920546285	2.43062876171549	35	13.338410051627	26.6666666666667	N	1.4	N	O	45	81	N	N	A_White, Non-Hispanic	M	P	Head_trauma	N	N	N	N	7.41	0	4	N
A	0.168933436110546	0.133386358580058	0.213953706660243	45	13.338410051627	26.6666666666667	N	1.4	N	O	45	81	N	N	A_White, Non-Hispanic	M	P	Head_trauma	N	N	N	N	7.41	0	4	N
A	2.72923747010866	2.3557869265108	3.16188916935607	15	13.4124971194094	26.6666666666667	N	1.4	N	O	45	81	N	N	A_White, Non-Hispanic	M	P	Head_trauma	N	N	N	N	7.41	0	4	N
A	3.70508846652126	3.26231688942004	4.20795434964299	25	13.4124971194094	26.6666666666667	N	1.4	N	O	45	81	N	N	A_White, Non-Hispanic	M	P	Head_trauma	N	N	N	N	7.41	0	4	N
A	2.14772618233835	1.895083238509	2.43405020981074	35	13.4124971194094	26.6666666666667	N	1.4	N	O	45	81	N	N	A_White, Non-Hispanic	M	P	Head_trauma	N	N	N	N	7.41	0	4	N
A	0.16816162118168	0.132105390633221	0.214058871503307	45	13.4124971194094	26.6666666666667	N	1.4	N	O	45	81	N	N	A_White, Non-Hispanic	M	P	Head_trauma	N	N	N	N	7.41	0	4	N
A	2.72778544922615	2.34929853228292	3.16724901274225	15	13.4865841871918	26.6666666666667	N	1.4	N	O	45	81	N	N	A_White, Non-Hispanic	M	P	Head_trauma	N	N	N	N	7.41	0	4	N
A	3.70499156663032	3.2563884038561	4.21539472765191	25	13.4865841871918	26.6666666666667	N	1.4	N	O	45	81	N	N	A_White, Non-Hispanic	M	P	Head_trauma	N	N	N	N	7.41	0	4	N
A	2.14601509172774	1.88937584926041	2.43751436524711	35	13.4865841871918	26.6666666666667	N	1.4	N	O	45	81	N	N	A_White, Non-Hispanic	M	P	Head_trauma	N	N	N	N	7.41	0	4	N
A	0.167394585212058	0.130834892330732	0.214170292489592	45	13.4865841871918	26.6666666666667	N	1.4	N	O	45	81	N	N	A_White, Non-Hispanic	M	P	Head_trauma	N	N	N	N	7.41	0	4	N
A	2.72633733771057	2.34276224182531	3.17271430548734	15	13.5606712549743	26.6666666666667	N	1.4	N	O	45	81	N	N	A_White, Non-Hispanic	M	P	Head_trauma	N	N	N	N	7.41	0	4	N
A	3.70490451991734	3.25041777007064	4.22293947199458	25	13.5606712549743	26.6666666666667	N	1.4	N	O	45	81	N	N	A_White, Non-Hispanic	M	P	Head_trauma	N	N	N	N	7.41	0	4	N
A	2.14431430061425	1.883676453254	2.44101571258467	35	13.5606712549743	26.6666666666667	N	1.4	N	O	45	81	N	N	A_White, Non-Hispanic	M	P	Head_trauma	N	N	N	N	7.41	0	4	N
A	0.166631993884572	0.129574853439992	0.214287113963875	45	13.5606712549743	26.6666666666667	N	1.4	N	O	45	81	N	N	A_White, Non-Hispanic	M	P	Head_trauma	N	N	N	N	7.41	0	4	N
A	2.72489213234007	2.3361817432539	3.17827889646421	15	13.6347583227567	26.6666666666667	N	1.4	N	O	45	81	N	N	A_White, Non-Hispanic	M	P	Head_trauma	N	N	N	N	7.41	0	4	N
A	3.70482419066083	3.24440631731644	4.23058055658659	25	13.6347583227567	26.6666666666667	N	1.4	N	O	45	81	N	N	A_White, Non-Hispanic	M	P	Head_trauma	N	N	N	N	7.41	0	4	N
A	2.14262094482309	1.87798444994349	2.44454873592416	35	13.6347583227567	26.6666666666667	N	1.4	N	O	45	81	N	N	A_White, Non-Hispanic	M	P	Head_trauma	N	N	N	N	7.41	0	4	N
A	0.165873518618263	0.128325256491118	0.214408487706452	45	13.6347583227567	26.6666666666667	N	1.4	N	O	45	81	N	N	A_White, Non-Hispanic	M	P	Head_trauma	N	N	N	N	7.41	0	4	N
A	2.723448832021	2.32956065467553	3.18393664734592	15	13.7088453905392	26.6666666666667	N	1.4	N	O	45	81	N	N	A_White, Non-Hispanic	M	P	Head_trauma	N	N	N	N	7.41	0	4	N
A	3.70474744346162	3.23835534510821	4.2383099311718	25	13.7088453905392	26.6666666666667	N	1.4	N	O	45	81	N	N	A_White, Non-Hispanic	M	P	Head_trauma	N	N	N	N	7.41	0	4	N
A	2.14093216926249	1.87229922399007	2.44810791707475	35	13.7088453905392	26.6666666666667	N	1.4	N	O	45	81	N	N	A_White, Non-Hispanic	M	P	Head_trauma	N	N	N	N	7.41	0	4	N
A	0.165118836489613	0.127086077432242	0.214533572162693	45	13.7088453905392	26.6666666666667	N	1.4	N	O	45	81	N	N	A_White, Non-Hispanic	M	P	Head_trauma	N	N	N	N	7.41	0	4	N
A	2.72200654268676	2.32290245529349	3.18968177141704	15	13.7829324583216	26.6666666666667	N	1.4	N	O	45	81	N	N	A_White, Non-Hispanic	M	P	Head_trauma	N	N	N	N	7.41	0	4	N
A	3.70467147314405	3.2322662297996	4.24612013620493	25	13.7829324583216	26.6666666666667	N	1.4	N	O	45	81	N	N	A_White, Non-Hispanic	M	P	Head_trauma	N	N	N	N	7.41	0	4	N
A	2.13924542647325	1.86662027715675	2.45168824676944	35	13.7829324583216	26.6666666666667	N	1.4	N	O	45	81	N	N	A_White, Non-Hispanic	M	P	Head_trauma	N	N	N	N	7.41	0	4	N
A	0.164367661416262	0.125857292115306	0.214661603355483	45	13.7829324583216	26.6666666666667	N	1.4	N	O	45	81	N	N	A_White, Non-Hispanic	M	P	Head_trauma	N	N	N	N	7.41	0	4	N
A	2.72056501763897	2.31621012993905	3.19551059704402	15	13.8570195261041	26.6666666666667	N	1.4	N	O	45	81	N	N	A_White, Non-Hispanic	M	P	Head_trauma	N	N	N	N	7.41	0	4	N
A	3.70459550588228	3.22614096773444	4.25400749671548	25	13.8570195261041	26.6666666666667	N	1.4	N	O	45	81	N	N	A_White, Non-Hispanic	M	P	Head_trauma	N	N	N	N	7.41	0	4	N
A	2.13756001394636	1.86094789514924	2.455287880511	35	13.8570195261041	26.6666666666667	N	1.4	N	O	45	81	N	N	A_White, Non-Hispanic	M	P	Head_trauma	N	N	N	N	7.41	0	4	N
A	0.163619903804705	0.124638905900125	0.214792265125571	45	13.8570195261041	26.6666666666667	N	1.4	N	O	45	81	N	N	A_White, Non-Hispanic	M	P	Head_trauma	N	N	N	N	7.41	0	4	N
A	2.71912425599661	2.30948637760884	3.20142036395306	15	13.9311065938865	26.6666666666667	N	1.4	N	O	45	81	N	N	A_White, Non-Hispanic	M	P	Head_trauma	N	N	N	N	7.41	0	4	N
A	3.70451954017832	3.21998171509635	4.26196986126437	25	13.9311065938865	26.6666666666667	N	1.4	N	O	45	81	N	N	A_White, Non-Hispanic	M	P	Head_trauma	N	N	N	N	7.41	0	4	N
A	2.13587592927814	1.85528263289891	2.45890620888399	35	13.9311065938865	26.6666666666667	N	1.4	N	O	45	81	N	N	A_White, Non-Hispanic	M	P	Head_trauma	N	N	N	N	7.41	0	4	N
A	0.162875547965983	0.123430928976412	0.214925418978973	45	13.9311065938865	26.6666666666667	N	1.4	N	O	45	81	N	N	A_White, Non-Hispanic	M	P	Head_trauma	N	N	N	N	7.41	0	4	N
A	2.71768425735528	2.30273376077646	3.20740845011378	15	14.0051936616689	26.6666666666667	N	1.4	N	O	45	81	N	N	A_White, Non-Hispanic	M	P	Head_trauma	N	N	N	N	7.41	0	4	N
A	3.70444357603199	3.21379052767175	4.2700051823061	25	14.0051936616689	26.6666666666667	N	1.4	N	O	45	81	N	N	A_White, Non-Hispanic	M	P	Head_trauma	N	N	N	N	7.41	0	4	N
A	2.13419317142227	1.84962500848147	2.46254266246372	35	14.0051936616689	26.6666666666667	N	1.4	N	O	45	81	N	N	A_White, Non-Hispanic	M	P	Head_trauma	N	N	N	N	7.41	0	4	N
A	0.162134578424414	0.122233362916533	0.215060936667618	45	14.0051936616689	26.6666666666667	N	1.4	N	O	45	81	N	N	A_White, Non-Hispanic	M	P	Head_trauma	N	N	N	N	7.41	0	4	N
A	2.71624502131102	2.29595471199039	3.21347236392167	15	14.0792807294514	26.6666666666667	N	1.4	N	O	45	81	N	N	A_White, Non-Hispanic	M	P	Head_trauma	N	N	N	N	7.41	0	4	N
A	3.70436761344338	3.20756936495287	4.2781115088153	25	14.0792807294514	26.6666666666667	N	1.4	N	O	45	81	N	N	A_White, Non-Hispanic	M	P	Head_trauma	N	N	N	N	7.41	0	4	N
A	2.13251173933347	1.84397550524002	2.46619670677411	35	14.0792807294514	26.6666666666667	N	1.4	N	O	45	81	N	N	A_White, Non-Hispanic	M	P	Head_trauma	N	N	N	N	7.41	0	4	N
A	0.161396979774725	0.121046201485648	0.215198699014869	45	14.0792807294514	26.6666666666667	N	1.4	N	O	45	81	N	N	A_White, Non-Hispanic	M	P	Head_trauma	N	N	N	N	7.41	0	4	N
A	2.71480654745987	2.28915154003083	3.21960973803933	15	14.1533677972338	26.6666666666667	N	1.4	N	O	45	81	N	N	A_White, Non-Hispanic	M	P	Head_trauma	N	N	N	N	7.41	0	4	N
A	3.70429165241248	3.20132009459853	4.28628698182511	25	14.1533677972338	26.6666666666667	N	1.4	N	O	45	81	N	N	A_White, Non-Hispanic	M	P	Head_trauma	N	N	N	N	7.41	0	4	N
A	2.13083163196728	1.8383345742817	2.46986783978996	35	14.1533677972338	26.6666666666667	N	1.4	N	O	45	81	N	N	A_White, Non-Hispanic	M	P	Head_trauma	N	N	N	N	7.41	0	4	N
A	0.160662736681716	0.119869431395823	0.21533859514877	45	14.1533677972338	26.6666666666667	N	1.4	N	O	45	81	N	N	A_White, Non-Hispanic	M	P	Head_trauma	N	N	N	N	7.41	0	4	N
A	2.71336883539831	2.28232643589034	3.22581832341556	15	14.2274548650163	26.6666666666667	N	1.4	N	O	45	81	N	N	A_White, Non-Hispanic	M	P	Head_trauma	N	N	N	N	7.41	0	4	N
A	3.70421569293925	3.19504449674109	4.29452983012064	25	14.2274548650163	26.6666666666667	N	1.4	N	O	45	81	N	N	A_White, Non-Hispanic	M	P	Head_trauma	N	N	N	N	7.41	0	4	N
A	2.12915284827996	1.83270263677177	2.47355558964212	35	14.2274548650163	26.6666666666667	N	1.4	N	O	45	81	N	N	A_White, Non-Hispanic	M	P	Head_trauma	N	N	N	N	7.41	0	4	N
A	0.159931833879961	0.118703032985957	0.215480521809696	45	14.2274548650163	26.6666666666667	N	1.4	N	O	45	81	N	N	A_White, Non-Hispanic	M	P	Head_trauma	N	N	N	N	7.41	0	4	N
A	2.71193188472281	2.27548147855965	3.23209598349778	15	14.3015419327987	26.6666666666667	N	1.4	N	O	45	81	N	N	A_White, Non-Hispanic	M	P	Head_trauma	N	N	N	N	7.41	0	4	N
A	3.7041397350236	3.18874426813401	4.30283836609129	25	14.3015419327987	26.6666666666667	N	1.4	N	O	45	81	N	N	A_White, Non-Hispanic	M	P	Head_trauma	N	N	N	N	7.41	0	4	N
A	2.12747538722866	1.82708008604321	2.47725951250759	35	14.3015419327987	26.6666666666667	N	1.4	N	O	45	81	N	N	A_White, Non-Hispanic	M	P	Head_trauma	N	N	N	N	7.41	0	4	N
A	0.159204256173473	0.117546980835467	0.215624382724267	45	14.3015419327987	26.6666666666667	N	1.4	N	O	45	81	N	N	A_White, Non-Hispanic	M	P	Head_trauma	N	N	N	N	7.41	0	4	N
A	2.71049569503032	2.26861864060772	3.23844068865176	15	14.3756290005812	26.6666666666667	N	1.4	N	O	45	81	N	N	A_White, Non-Hispanic	M	P	Head_trauma	N	N	N	N	7.41	0	4	N
A	3.70406377866558	3.18242102613804	4.31121098174495	25	14.3756290005812	26.6666666666667	N	1.4	N	O	45	81	N	N	A_White, Non-Hispanic	M	P	Head_trauma	N	N	N	N	7.41	0	4	N
A	2.12579924777138	1.82146728953783	2.48097919066775	35	14.3756290005812	26.6666666666667	N	1.4	N	O	45	81	N	N	A_White, Non-Hispanic	M	P	Head_trauma	N	N	N	N	7.41	0	4	N
A	0.158479988435402	0.116401244318891	0.215770088038562	45	14.3756290005812	26.6666666666667	N	1.4	N	O	45	81	N	N	A_White, Non-Hispanic	M	P	Head_trauma	N	N	N	N	7.41	0	4	N
A	2.70906026591757	2.26173979354612	3.24485051079494	15	14.4497160683636	26.6666666666667	N	1.4	N	O	45	81	N	N	A_White, Non-Hispanic	M	P	Head_trauma	N	N	N	N	7.41	0	4	N
A	3.70398782386503	3.1760763125443	4.31964614488433	25	14.4497160683636	26.6666666666667	N	1.4	N	O	45	81	N	N	A_White, Non-Hispanic	M	P	Head_trauma	N	N	N	N	7.41	0	4	N
A	2.12412442886681	1.81586459059369	2.48471423072002	35	14.4497160683636	26.6666666666667	N	1.4	N	O	45	81	N	N	A_White, Non-Hispanic	M	P	Head_trauma	N	N	N	N	7.41	0	4	N
A	0.157759015607712	0.115265788107601	0.21591755380427	45	14.4497160683636	26.6666666666667	N	1.4	N	O	45	81	N	N	A_White, Non-Hispanic	M	P	Head_trauma	N	N	N	N	7.41	0	4	N
A	2.70762559698197	2.25484671297542	3.25132361825072	15	14.5238031361461	26.6666666666667	N	1.4	N	O	45	81	N	N	A_White, Non-Hispanic	M	P	Head_trauma	N	N	N	N	7.41	0	4	N
A	3.70391187062202	3.16971159723629	4.32814239544584	25	14.5238031361461	26.6666666666667	N	1.4	N	O	45	81	N	N	A_White, Non-Hispanic	M	P	Head_trauma	N	N	N	N	7.41	0	4	N
A	2.12245092947455	1.81027231009274	2.48846426193008	35	14.5238031361461	26.6666666666667	N	1.4	N	O	45	81	N	N	A_White, Non-Hispanic	M	P	Head_trauma	N	N	N	N	7.41	0	4	N
A	0.157041322700874	0.114140572624208	0.21606670151232	45	14.5238031361461	26.6666666666667	N	1.4	N	O	45	81	N	N	A_White, Non-Hispanic	M	P	Head_trauma	N	N	N	N	7.41	0	4	N
A	2.70619168782089	2.24794108350905	3.25785827082216	15	14.5978902039285	26.6666666666667	N	1.4	N	O	45	81	N	N	A_White, Non-Hispanic	M	P	Head_trauma	N	N	N	N	7.41	0	4	N
A	3.70383591893647	3.16332828169095	4.33669834199782	25	14.5978902039285	26.6666666666667	N	1.4	N	O	45	81	N	N	A_White, Non-Hispanic	M	P	Head_trauma	N	N	N	N	7.41	0	4	N
A	2.12077874855515	1.80469074798026	2.49222893471184	35	14.5978902039285	26.6666666666667	N	1.4	N	O	45	81	N	N	A_White, Non-Hispanic	M	P	Head_trauma	N	N	N	N	7.41	0	4	N
A	0.156326894793543	0.113025554454537	0.21621745766902	45	14.5978902039285	26.6666666666667	N	1.4	N	O	45	81	N	N	A_White, Non-Hispanic	M	P	Head_trauma	N	N	N	N	7.41	0	4	N
A	2.70475853803191	2.24102450347727	3.26445281508752	15	14.6719772717109	26.6666666666667	N	1.4	N	O	45	81	N	N	A_White, Non-Hispanic	M	P	Head_trauma	N	N	N	N	7.41	0	4	N
A	3.70375996880831	3.15692770232291	4.34531265839669	25	14.6719772717109	26.6666666666667	N	1.4	N	O	45	81	N	N	A_White, Non-Hispanic	M	P	Head_trauma	N	N	N	N	7.41	0	4	N
A	2.11910788506962	1.79912018466693	2.49600791922391	35	14.6719772717109	26.6666666666667	N	1.4	N	O	45	81	N	N	A_White, Non-Hispanic	M	P	Head_trauma	N	N	N	N	7.41	0	4	N
A	0.155615717032264	0.111920686721546	0.216369753410417	45	14.6719772717109	26.6666666666667	N	1.4	N	O	45	81	N	N	A_White, Non-Hispanic	M	P	Head_trauma	N	N	N	N	7.41	0	4	N
A	2.70332614721299	2.23409848941271	3.2711056799141	15	14.7460643394934	26.6666666666667	N	1.4	N	O	45	81	N	N	A_White, Non-Hispanic	M	P	Head_trauma	N	N	N	N	7.41	0	4	N
A	3.70368402023765	3.15051113367492	4.35398408059684	25	14.7460643394934	26.6666666666667	N	1.4	N	O	45	81	N	N	A_White, Non-Hispanic	M	P	Head_trauma	N	N	N	N	7.41	0	4	N
A	2.11743833798028	1.79356088232505	2.49980090407444	35	14.7460643394934	26.6666666666667	N	1.4	N	O	45	81	N	N	A_White, Non-Hispanic	M	P	Head_trauma	N	N	N	N	7.41	0	4	N
A	0.154907774631147	0.11082591942502	0.216523524150948	45	14.7460643394934	26.6666666666667	N	1.4	N	O	45	81	N	N	A_White, Non-Hispanic	M	P	Head_trauma	N	N	N	N	7.41	0	4	N
B	2.94291694737246	2.4640400554925	3.51486175714823	40	0.00273785078707078	26.6666666666667	N	1.4	N	O	45	81	N	N	A_White, Non-Hispanic	M	P	Head_trauma	N	N	N	N	7.41	0	4	N
B	2.91324870445453	2.44416152667272	3.47236380304192	40	0.0768249185695146	26.6666666666667	N	1.4	N	O	45	81	N	N	A_White, Non-Hispanic	M	P	Head_trauma	N	N	N	N	7.41	0	4	N
B	2.88387955412182	2.42444023811086	3.430384115866	40	0.150911986351958	26.6666666666667	N	1.4	N	O	45	81	N	N	A_White, Non-Hispanic	M	P	Head_trauma	N	N	N	N	7.41	0	4	N
B	2.85480648115109	2.40487486151797	3.38891647762411	40	0.224999054134402	26.6666666666667	N	1.4	N	O	45	81	N	N	A_White, Non-Hispanic	M	P	Head_trauma	N	N	N	N	7.41	0	4	N
B	2.82602650071641	2.3854640762268	3.34795474907504	40	0.299086121916846	26.6666666666667	N	1.4	N	O	45	81	N	N	A_White, Non-Hispanic	M	P	Head_trauma	N	N	N	N	7.41	0	4	N
B	2.79753665808231	2.36620656896011	3.30749286895682	40	0.37317318969929	26.6666666666667	N	1.4	N	O	45	81	N	N	A_White, Non-Hispanic	M	P	Head_trauma	N	N	N	N	7.41	0	4	N
B	2.76933402830104	2.34710103359015	3.2675248532336	40	0.447260257481734	26.6666666666667	N	1.4	N	O	45	81	N	N	A_White, Non-Hispanic	M	P	Head_trauma	N	N	N	N	7.41	0	4	N
B	2.74141571591175	2.32814617088662	3.22804479436352	40	0.521347325264177	26.6666666666667	N	1.4	N	O	45	81	N	N	A_White, Non-Hispanic	M	P	Head_trauma	N	N	N	N	7.41	0	4	N
B	2.71377885464344	2.3093406882539	3.18904686059044	40	0.595434393046621	26.6666666666667	N	1.4	N	O	45	81	N	N	A_White, Non-Hispanic	M	P	Head_trauma	N	N	N	N	7.41	0	4	N
B	2.68642060712067	2.29068329945559	3.15052529525916	40	0.669521460829065	26.6666666666667	N	1.4	N	O	45	81	N	N	A_White, Non-Hispanic	M	P	Head_trauma	N	N	N	N	7.41	0	4	N
B	2.65933816457238	2.2721727243258	3.11247441615585	40	0.743608528611509	26.6666666666667	N	1.4	N	O	45	81	N	N	A_White, Non-Hispanic	M	P	Head_trauma	N	N	N	N	7.41	0	4	N
B	2.63252874654314	2.25380768846521	3.07488861487349	40	0.817695596393953	26.6666666666667	N	1.4	N	O	45	81	N	N	A_White, Non-Hispanic	M	P	Head_trauma	N	N	N	N	7.41	0	4	N
B	2.60598960060814	2.23558692292203	3.03776235620548	40	0.891782664176396	26.6666666666667	N	1.4	N	O	45	81	N	N	A_White, Non-Hispanic	M	P	Head_trauma	N	N	N	N	7.41	0	4	N
B	2.57971800209042	2.217509163855	3.0010901775667	40	0.96586973195884	26.6666666666667	N	1.4	N	O	45	81	N	N	A_White, Non-Hispanic	M	P	Head_trauma	N	N	N	N	7.41	0	4	N
B	2.55371125378102	2.19957315217756	2.96486668844436	40	1.03995679974128	26.6666666666667	N	1.4	N	O	45	81	N	N	A_White, Non-Hispanic	M	P	Head_trauma	N	N	N	N	7.41	0	4	N
B	2.52796668566225	2.18177763318175	2.92908656988043	40	1.11404386752373	26.6666666666667	N	1.4	N	O	45	81	N	N	A_White, Non-Hispanic	M	P	Head_trauma	N	N	N	N	7.41	0	4	N
B	2.50248165463354	2.16412135613943	2.8937445739868	40	1.18813093530617	26.6666666666667	N	1.4	N	O	45	81	N	N	A_White, Non-Hispanic	M	P	Head_trauma	N	N	N	N	7.41	0	4	N
B	2.47725354424005	2.14660307387914	2.85883552349529	40	1.26221800308862	26.6666666666667	N	1.4	N	O	45	81	N	N	A_White, Non-Hispanic	M	P	Head_trauma	N	N	N	N	7.41	0	4	N
B	2.45227976440385	2.12922154233614	2.82435431134447	40	1.33630507087106	26.6666666666667	N	1.4	N	O	45	81	N	N	A_White, Non-Hispanic	M	P	Head_trauma	N	N	N	N	7.41	0	4	N
B	2.42755775115846	2.11197552007383	2.7902959003064	40	1.4103921386535	26.6666666666667	N	1.4	N	O	45	81	N	N	A_White, Non-Hispanic	M	P	Head_trauma	N	N	N	N	7.41	0	4	N
B	2.40308496638515	2.0948637677727	2.75665532265434	40	1.48447920643595	26.6666666666667	N	1.4	N	O	45	81	N	N	A_White, Non-Hispanic	M	P	Head_trauma	N	N	N	N	7.41	0	4	N
B	2.37885889755274	2.07788504768511	2.72342767987588	40	1.55856627421839	26.6666666666667	N	1.4	N	O	45	81	N	N	A_White, Non-Hispanic	M	P	Head_trauma	N	N	N	N	7.41	0	4	N
B	2.35487705745934	2.06103812305173	2.69060814243326	40	1.63265334200083	26.6666666666667	N	1.4	N	O	45	81	N	N	A_White, Non-Hispanic	M	P	Head_trauma	N	N	N	N	7.41	0	4	N
B	2.33113698397717	2.04432175747656	2.65819194957548	40	1.70674040978328	26.6666666666667	N	1.4	N	O	45	81	N	N	A_White, Non-Hispanic	M	P	Head_trauma	N	N	N	N	7.41	0	4	N
B	2.30763623979975	2.02773471425643	2.62617440920515	40	1.78082747756572	26.6666666666667	N	1.4	N	O	45	81	N	N	A_White, Non-Hispanic	M	P	Head_trauma	N	N	N	N	7.41	0	4	N
B	2.28437241219169	2.01127575566066	2.59455089780484	40	1.85491454534817	26.6666666666667	N	1.4	N	O	45	81	N	N	A_White, Non-Hispanic	M	P	Head_trauma	N	N	N	N	7.41	0	4	N
B	2.26134311274088	1.99494364215597	2.56331686042728	40	1.92900161313061	26.6666666666667	N	1.4	N	O	45	81	N	N	A_White, Non-Hispanic	M	P	Head_trauma	N	N	N	N	7.41	0	4	N
B	2.23854597711343	1.97873713157161	2.53246781075498	40	2.00308868091305	26.6666666666667	N	1.4	N	O	45	81	N	N	A_White, Non-Hispanic	M	P	Head_trauma	N	N	N	N	7.41	0	4	N
B	2.21597866481085	1.96265497819856	2.5019993312345	40	2.0771757486955	26.6666666666667	N	1.4	N	O	45	81	N	N	A_White, Non-Hispanic	M	P	Head_trauma	N	N	N	N	7.41	0	4	N
B	2.19363924246935	1.94669612853972	2.47190768787893	40	2.15126281647794	26.6666666666667	N	1.4	N	O	45	81	N	N	A_White, Non-Hispanic	M	P	Head_trauma	N	N	N	N	7.41	0	4	N
B	2.1715273566874	1.93086033234386	2.44219169136777	40	2.22534988426038	26.6666666666667	N	1.4	N	O	45	81	N	N	A_White, Non-Hispanic	M	P	Head_trauma	N	N	N	N	7.41	0	4	N
B	2.14964300145733	1.91514752833812	2.41285068922306	40	2.29943695204283	26.6666666666667	N	1.4	N	O	45	81	N	N	A_White, Non-Hispanic	M	P	Head_trauma	N	N	N	N	7.41	0	4	N
B	2.12798610098392	1.89955763266001	2.38388389387248	40	2.37352401982527	26.6666666666667	N	1.4	N	O	45	81	N	N	A_White, Non-Hispanic	M	P	Head_trauma	N	N	N	N	7.41	0	4	N
B	2.10655651186045	1.88409053969963	2.35529038767379	40	2.44761108760772	26.6666666666667	N	1.4	N	O	45	81	N	N	A_White, Non-Hispanic	M	P	Head_trauma	N	N	N	N	7.41	0	4	N
B	2.08535402522243	1.86874612295266	2.32706912784939	40	2.52169815539016	26.6666666666667	N	1.4	N	O	45	81	N	N	A_White, Non-Hispanic	M	P	Head_trauma	N	N	N	N	7.41	0	4	N
B	2.06437836887562	1.85352423588426	2.299218951323	40	2.5957852231726	26.6666666666667	N	1.4	N	O	45	81	N	N	A_White, Non-Hispanic	M	P	Head_trauma	N	N	N	N	7.41	0	4	N
B	2.04362920939868	1.83842471280697	2.27173857945521	40	2.66987229095505	26.6666666666667	N	1.4	N	O	45	81	N	N	A_White, Non-Hispanic	M	P	Head_trauma	N	N	N	N	7.41	0	4	N
B	2.02310615421893	1.82344736977459	2.24462662267267	40	2.74395935873749	26.6666666666667	N	1.4	N	O	45	81	N	N	A_White, Non-Hispanic	M	P	Head_trauma	N	N	N	N	7.41	0	4	N
B	2.00280875366173	1.80859200549553	2.21788158498745	40	2.81804642651994	26.6666666666667	N	1.4	N	O	45	81	N	N	A_White, Non-Hispanic	M	P	Head_trauma	N	N	N	N	7.41	0	4	N
B	1.9827365029716	1.79385840226746	2.19150186840103	40	2.89213349430238	26.6666666666667	N	1.4	N	O	45	81	N	N	A_White, Non-Hispanic	M	P	Head_trauma	N	N	N	N	7.41	0	4	N
B	1.96288884430588	1.77924632693775	2.16548577718957	40	2.96622056208482	26.6666666666667	N	1.4	N	O	45	81	N	N	A_White, Non-Hispanic	M	P	Head_trauma	N	N	N	N	7.41	0	4	N
B	1.94326516869933	1.76475553189162	2.13983152206486	40	3.04030762986727	26.6666666666667	N	1.4	N	O	45	81	N	N	A_White, Non-Hispanic	M	P	Head_trauma	N	N	N	N	7.41	0	4	N
B	1.92386481799982	1.7503857560727	2.11453722420703	40	3.11439469764971	26.6666666666667	N	1.4	N	O	45	81	N	N	A_White, Non-Hispanic	M	P	Head_trauma	N	N	N	N	7.41	0	4	N
B	1.90468708677471	1.73613672603932	2.08960091916411	40	3.18848176543215	26.6666666666667	N	1.4	N	O	45	81	N	N	A_White, Non-Hispanic	M	P	Head_trauma	N	N	N	N	7.41	0	4	N
B	1.88573122418745	1.72200815706097	2.06502056061375	40	3.2625688332146	26.6666666666667	N	1.4	N	O	45	81	N	N	A_White, Non-Hispanic	M	P	Head_trauma	N	N	N	N	7.41	0	4	N
B	1.8669964358442	1.70799975425906	2.04079402398218	40	3.33665590099704	26.6666666666667	N	1.4	N	O	45	81	N	N	A_White, Non-Hispanic	M	P	Head_trauma	N	N	N	N	7.41	0	4	N
B	1.8484818856101	1.69411121379681	2.01691910991535	40	3.41074296877949	26.6666666666667	N	1.4	N	O	45	81	N	N	A_White, Non-Hispanic	M	P	Head_trauma	N	N	N	N	7.41	0	4	N
B	1.83018669739513	1.68034222412303	1.99339354759726	40	3.48483003656193	26.6666666666667	N	1.4	N	O	45	81	N	N	A_White, Non-Hispanic	M	P	Head_trauma	N	N	N	N	7.41	0	4	N
B	1.81210995690943	1.6666924672753	1.97021499791051	40	3.55891710434437	26.6666666666667	N	1.4	N	O	45	81	N	N	A_White, Non-Hispanic	M	P	Head_trauma	N	N	N	N	7.41	0	4	N
B	1.79425071338763	1.65316162024738	1.94738105643312	40	3.63300417212682	26.6666666666667	N	1.4	N	O	45	81	N	N	A_White, Non-Hispanic	M	P	Head_trauma	N	N	N	N	7.41	0	4	N
B	1.77660798128241	1.63974935642675	1.92488925626686	40	3.70709123990926	26.6666666666667	N	1.4	N	O	45	81	N	N	A_White, Non-Hispanic	M	P	Head_trauma	N	N	N	N	7.41	0	4	N
B	1.75918074192714	1.62645534710812	1.90273707069168	40	3.7811783076917	26.6666666666667	N	1.4	N	O	45	81	N	N	A_White, Non-Hispanic	M	P	Head_trauma	N	N	N	N	7.41	0	4	N
B	1.74196794516768	1.6132792630885	1.88092191564063	40	3.85526537547415	26.6666666666667	N	1.4	N	O	45	81	N	N	A_White, Non-Hispanic	M	P	Head_trauma	N	N	N	N	7.41	0	4	N
B	1.72496851096302	1.6002207763497	1.85944115198998	40	3.92935244325659	26.6666666666667	N	1.4	N	O	45	81	N	N	A_White, Non-Hispanic	M	P	Head_trauma	N	N	N	N	7.41	0	4	N
B	1.70818133095515	1.58727956183409	1.8382920876598	40	4.00343951103904	26.6666666666667	N	1.4	N	O	45	81	N	N	A_White, Non-Hispanic	M	P	Head_trauma	N	N	N	N	7.41	0	4	N
B	1.69160527000814	1.57445529931937	1.81747197951972	40	4.07752657882148	26.6666666666667	N	1.4	N	O	45	81	N	N	A_White, Non-Hispanic	M	P	Head_trauma	N	N	N	N	7.41	0	4	N
B	1.67523916771627	1.56174767539733	1.79697803509566	40	4.15161364660392	26.6666666666667	N	1.4	N	O	45	81	N	N	A_White, Non-Hispanic	M	P	Head_trauma	N	N	N	N	7.41	0	4	N
B	1.65908183988188	1.54915638556182	1.7768074140737	40	4.22570071438637	26.6666666666667	N	1.4	N	O	45	81	N	N	A_White, Non-Hispanic	M	P	Head_trauma	N	N	N	N	7.41	0	4	N
B	1.64313207996245	1.53668113640985	1.75695722959774	40	4.29978778216881	26.6666666666667	N	1.4	N	O	45	81	N	N	A_White, Non-Hispanic	M	P	Head_trauma	N	N	N	N	7.41	0	4	N
B	1.62738866048765	1.52432164795934	1.7374245493589	40	4.37387484995125	26.6666666666667	N	1.4	N	O	45	81	N	N	A_White, Non-Hispanic	M	P	Head_trauma	N	N	N	N	7.41	0	4	N
B	1.61185033444603	1.51207765608549	1.71820639647551	40	4.4479619177337	26.6666666666667	N	1.4	N	O	45	81	N	N	A_White, Non-Hispanic	M	P	Head_trauma	N	N	N	N	7.41	0	4	N
B	1.59651583664227	1.49994891507693	1.69929975016438	40	4.52204898551614	26.6666666666667	N	1.4	N	O	45	81	N	N	A_White, Non-Hispanic	M	P	Head_trauma	N	N	N	N	7.41	0	4	N
B	1.58138388502426	1.48793520031025	1.68070154620508	40	4.59613605329859	26.6666666666667	N	1.4	N	O	45	81	N	N	A_White, Non-Hispanic	M	P	Head_trauma	N	N	N	N	7.41	0	4	N
B	1.56645318198161	1.47603631104077	1.66240867720262	40	4.67022312108103	26.6666666666667	N	1.4	N	O	45	81	N	N	A_White, Non-Hispanic	M	P	Head_trauma	N	N	N	N	7.41	0	4	N
B	1.55172241561436	1.46425207330291	1.64441799265389	40	4.74431018886347	26.6666666666667	N	1.4	N	O	45	81	N	N	A_White, Non-Hispanic	M	P	Head_trauma	N	N	N	N	7.41	0	4	N
B	1.53719026097334	1.45258234291306	1.62672629882897	40	4.81839725664592	26.6666666666667	N	1.4	N	O	45	81	N	N	A_White, Non-Hispanic	M	P	Head_trauma	N	N	N	N	7.41	0	4	N
B	1.52285538127226	1.44102700856308	1.60933035847979	40	4.89248432442836	26.6666666666667	N	1.4	N	O	45	81	N	N	A_White, Non-Hispanic	M	P	Head_trauma	N	N	N	N	7.41	0	4	N
B	1.50871642907136	1.42958599498897	1.59222689039241	40	4.9665713922108	26.6666666666667	N	1.4	N	O	45	81	N	N	A_White, Non-Hispanic	M	P	Head_trauma	N	N	N	N	7.41	0	4	N
B	1.49477204743364	1.41825926619608	1.57541256880464	40	5.04065845999325	26.6666666666667	N	1.4	N	O	45	81	N	N	A_White, Non-Hispanic	M	P	Head_trauma	N	N	N	N	7.41	0	4	N
B	1.4810208710537	1.40704682871714	1.55888402271337	40	5.11474552777569	26.6666666666667	N	1.4	N	O	45	81	N	N	A_White, Non-Hispanic	M	P	Head_trauma	N	N	N	N	7.41	0	4	N
B	1.46746152735958	1.39594873487486	1.54263783510184	40	5.18883259555814	26.6666666666667	N	1.4	N	O	45	81	N	N	A_White, Non-Hispanic	M	P	Head_trauma	N	N	N	N	7.41	0	4	N
B	1.4540926375881	1.38496508601615	1.52667054212171	40	5.26291966334058	26.6666666666667	N	1.4	N	O	45	81	N	N	A_White, Non-Hispanic	M	P	Head_trauma	N	N	N	N	7.41	0	4	N
B	1.44091281783421	1.37409603568011	1.51097863226954	40	5.33700673112302	26.6666666666667	N	1.4	N	O	45	81	N	N	A_White, Non-Hispanic	M	P	Head_trauma	N	N	N	N	7.41	0	4	N
B	1.42792068007451	1.36334179265654	1.49555854560246	40	5.41109379890547	26.6666666666667	N	1.4	N	O	45	81	N	N	A_White, Non-Hispanic	M	P	Head_trauma	N	N	N	N	7.41	0	4	N
B	1.41511483316549	1.3527026238877	1.48040667304216	40	5.48518086668791	26.6666666666667	N	1.4	N	O	45	81	N	N	A_White, Non-Hispanic	M	P	Head_trauma	N	N	N	N	7.41	0	4	N
B	1.40249388381716	1.34217885716176	1.4655193558212	40	5.55926793447036	26.6666666666667	N	1.4	N	O	45	81	N	N	A_White, Non-Hispanic	M	P	Head_trauma	N	N	N	N	7.41	0	4	N
B	1.39005643754225	1.3317708835425	1.45089288512816	40	5.6333550022528	26.6666666666667	N	1.4	N	O	45	81	N	N	A_White, Non-Hispanic	M	P	Head_trauma	N	N	N	N	7.41	0	4	N
B	1.37780109958153	1.32147915947767	1.4365235020115	40	5.70744207003524	26.6666666666667	N	1.4	N	O	45	81	N	N	A_White, Non-Hispanic	M	P	Head_trauma	N	N	N	N	7.41	0	4	N
B	1.36572647580579	1.31130420852723	1.42240739760288	40	5.78152913781769	26.6666666666667	N	1.4	N	O	45	81	N	N	A_White, Non-Hispanic	M	P	Head_trauma	N	N	N	N	7.41	0	4	N
B	1.35383117359497	1.30124662265256	1.40854071372058	40	5.85561620560013	26.6666666666667	N	1.4	N	O	45	81	N	N	A_White, Non-Hispanic	M	P	Head_trauma	N	N	N	N	7.41	0	4	N
B	1.34211380269472	1.29130706300992	1.39491954391165	40	5.92970327338257	26.6666666666667	N	1.4	N	O	45	81	N	N	A_White, Non-Hispanic	M	P	Head_trauma	N	N	N	N	7.41	0	4	N
B	1.33057297605142	1.2814862601955	1.38153993498786	40	6.00379034116502	26.6666666666667	N	1.4	N	O	45	81	N	N	A_White, Non-Hispanic	M	P	Head_trauma	N	N	N	N	7.41	0	4	N
B	1.3192073106253	1.27178501389468	1.36839788910374	40	6.07787740894746	26.6666666666667	N	1.4	N	O	45	81	N	N	A_White, Non-Hispanic	M	P	Head_trauma	N	N	N	N	7.41	0	4	N
B	1.30801542818331	1.26220419189755	1.35548936641818	40	6.15196447672991	26.6666666666667	N	1.4	N	O	45	81	N	N	A_White, Non-Hispanic	M	P	Head_trauma	N	N	N	N	7.41	0	4	N
B	1.29699595607113	1.25274472845128	1.34281028836938	40	6.22605154451235	26.6666666666667	N	1.4	N	O	45	81	N	N	A_White, Non-Hispanic	M	P	Head_trauma	N	N	N	N	7.41	0	4	N
B	1.28614752796561	1.24340762193353	1.33035654158187	40	6.30013861229479	26.6666666666667	N	1.4	N	O	45	81	N	N	A_White, Non-Hispanic	M	P	Head_trauma	N	N	N	N	7.41	0	4	N
B	1.2754687846078	1.23419393184431	1.31812398241003	40	6.37422568007724	26.6666666666667	N	1.4	N	O	45	81	N	N	A_White, Non-Hispanic	M	P	Head_trauma	N	N	N	N	7.41	0	4	N
B	1.26495837451753	1.22510477512889	1.30610844210748	40	6.44831274785968	26.6666666666667	N	1.4	N	O	45	81	N	N	A_White, Non-Hispanic	M	P	Head_trauma	N	N	N	N	7.41	0	4	N
B	1.2546149546892	1.21614132186015	1.29430573259544	40	6.52239981564212	26.6666666666667	N	1.4	N	O	45	81	N	N	A_White, Non-Hispanic	M	P	Head_trauma	N	N	N	N	7.41	0	4	N
B	1.24443719127053	1.20730479032562	1.28271165278788	40	6.59648688342457	26.6666666666667	N	1.4	N	O	45	81	N	N	A_White, Non-Hispanic	M	P	Head_trauma	N	N	N	N	7.41	0	4	N
B	1.23442376022375	1.19859644157914	1.27132199541436	40	6.67057395120701	26.6666666666667	N	1.4	N	O	45	81	N	N	A_White, Non-Hispanic	M	P	Head_trauma	N	N	N	N	7.41	0	4	N
B	1.22457334797037	1.19001757353267	1.26013255426785	40	6.74466101898946	26.6666666666667	N	1.4	N	O	45	81	N	N	A_White, Non-Hispanic	M	P	Head_trauma	N	N	N	N	7.41	0	4	N
B	1.21488465202002	1.1815695146762	1.2491391317914	40	6.8187480867719	26.6666666666667	N	1.4	N	O	45	81	N	N	A_White, Non-Hispanic	M	P	Head_trauma	N	N	N	N	7.41	0	4	N
B	1.20535638158355	1.17325361752408	1.23833754690669	40	6.89283515455434	26.6666666666667	N	1.4	N	O	45	81	N	N	A_White, Non-Hispanic	M	P	Head_trauma	N	N	N	N	7.41	0	4	N
B	1.1959872581715	1.16507125189485	1.22772364298084	40	6.96692222233679	26.6666666666667	N	1.4	N	O	45	81	N	N	A_White, Non-Hispanic	M	P	Head_trauma	N	N	N	N	7.41	0	4	N
B	1.18677601617811	1.15702379813496	1.21729329582148	40	7.04100929011923	26.6666666666667	N	1.4	N	O	45	81	N	N	A_White, Non-Hispanic	M	P	Head_trauma	N	N	N	N	7.41	0	4	N
B	1.1777214034514	1.14911264039919	1.20704242159038	40	7.11509635790168	26.6666666666667	N	1.4	N	O	45	81	N	N	A_White, Non-Hispanic	M	P	Head_trauma	N	N	N	N	7.41	0	4	N
B	1.16882218185036	1.14133916009814	1.19696698452717	40	7.18918342568412	26.6666666666667	N	1.4	N	O	45	81	N	N	A_White, Non-Hispanic	M	P	Head_trauma	N	N	N	N	7.41	0	4	N
B	1.16007712778907	1.13370472961742	1.18706300437988	40	7.26327049346656	26.6666666666667	N	1.4	N	O	45	81	N	N	A_White, Non-Hispanic	M	P	Head_trauma	N	N	N	N	7.41	0	4	N
B	1.15148503276897	1.126210706406	1.17732656344767	40	7.33735756124901	26.6666666666667	N	1.4	N	O	45	81	N	N	A_White, Non-Hispanic	M	P	Head_trauma	N	N	N	N	7.41	0	4	N
B	1.14304470389966	1.11885842751981	1.16775381315159	40	7.41144462903145	26.6666666666667	N	1.4	N	O	45	81	N	N	A_White, Non-Hispanic	M	P	Head_trauma	N	N	N	N	7.41	0	4	N
B	1.13475496440853	1.11164920469405	1.15834098006141	40	7.4855316968139	26.6666666666667	N	1.4	N	O	45	81	N	N	A_White, Non-Hispanic	M	P	Head_trauma	N	N	N	N	7.41	0	4	N
B	1.12661465414012	1.10458432000424	1.14908437132114	40	7.55961876459634	26.6666666666667	N	1.4	N	O	45	81	N	N	A_White, Non-Hispanic	M	P	Head_trauma	N	N	N	N	7.41	0	4	N
B	1.11862263004572	1.09766502216098	1.13998037943027	40	7.63370583237878	26.6666666666667	N	1.4	N	O	45	81	N	N	A_White, Non-Hispanic	M	P	Head_trauma	N	N	N	N	7.41	0	4	N
B	1.11077776666357	1.09089252346845	1.1310254863524	40	7.70779290016123	26.6666666666667	N	1.4	N	O	45	81	N	N	A_White, Non-Hispanic	M	P	Head_trauma	N	N	N	N	7.41	0	4	N
B	1.10307895659055	1.08426799746265	1.12221626693803	40	7.78187996794367	26.6666666666667	N	1.4	N	O	45	81	N	N	A_White, Non-Hispanic	M	P	Head_trauma	N	N	N	N	7.41	0	4	N
B	1.09552511094588	1.07779257723133	1.11354939166128	40	7.85596703572611	26.6666666666667	N	1.4	N	O	45	81	N	N	A_White, Non-Hispanic	M	P	Head_trauma	N	N	N	N	7.41	0	4	N
B	1.08811515982695	1.07146735440516	1.10502162868278	40	7.93005410350856	26.6666666666667	N	1.4	N	O	45	81	N	N	A_White, Non-Hispanic	M	P	Head_trauma	N	N	N	N	7.41	0	4	N
B	1.08084805275851	1.06529337879935	1.09662984526246	40	8.004141171291	26.6666666666667	N	1.4	N	O	45	81	N	N	A_White, Non-Hispanic	M	P	Head_trauma	N	N	N	N	7.41	0	4	N
B	1.07372275913574	1.05927165867567	1.08837100855453	40	8.07822823907344	26.6666666666667	N	1.4	N	O	45	81	N	N	A_White, Non-Hispanic	M	P	Head_trauma	N	N	N	N	7.41	0	4	N
B	1.06673826866093	1.05340316158625	1.08024218582388	40	8.15231530685589	26.6666666666667	N	1.4	N	O	45	81	N	N	A_White, Non-Hispanic	M	P	Head_trauma	N	N	N	N	7.41	0	4	N
B	1.05989359177567	1.04768881575744	1.07224054413045	40	8.22640237463833	26.6666666666667	N	1.4	N	O	45	81	N	N	A_White, Non-Hispanic	M	P	Head_trauma	N	N	N	N	7.41	0	4	N
B	1.05318776008814	1.04212951196554	1.06436334952977	40	8.30048944242078	26.6666666666667	N	1.4	N	O	45	81	N	N	A_White, Non-Hispanic	M	P	Head_trauma	N	N	N	N	7.41	0	4	N
B	1.04661982679647	1.03672610585573	1.05660796584195	40	8.37457651020322	26.6666666666667	N	1.4	N	O	45	81	N	N	A_White, Non-Hispanic	M	P	Head_trauma	N	N	N	N	7.41	0	4	N
B	1.04018886710875	1.03147942065389	1.04897185304102	40	8.44866357798566	26.6666666666667	N	1.4	N	O	45	81	N	N	A_White, Non-Hispanic	M	P	Head_trauma	N	N	N	N	7.41	0	4	N
B	1.03389397866036	1.02639025022193	1.04145256531717	40	8.52275064576811	26.6666666666667	N	1.4	N	O	45	81	N	N	A_White, Non-Hispanic	M	P	Head_trauma	N	N	N	N	7.41	0	4	N
B	1.02773428192909	1.02145936240813	1.03404774886217	40	8.59683771355055	26.6666666666667	N	1.4	N	O	45	81	N	N	A_White, Non-Hispanic	M	P	Head_trauma	N	N	N	N	7.41	0	4	N
B	1.02170892064856	1.01668750264665	1.0267551394262	40	8.67092478133299	26.6666666666667	N	1.4	N	O	45	81	N	N	A_White, Non-Hispanic	M	P	Head_trauma	N	N	N	N	7.41	0	4	N
B	1.01581706222101	1.01207539776364	1.01957255969214	40	8.74501184911544	26.6666666666667	N	1.4	N	O	45	81	N	N	A_White, Non-Hispanic	M	P	Head_trauma	N	N	N	N	7.41	0	4	N
B	1.01005789812962	1.0076237599498	1.01249791650889	40	8.81909891689788	26.6666666666667	N	1.4	N	O	45	81	N	N	A_White, Non-Hispanic	M	P	Head_trauma	N	N	N	N	7.41	0	4	N
B	1.00443064435106	1.0033332908638	1.00552919802244	40	8.89318598468033	26.6666666666667	N	1.4	N	O	45	81	N	N	A_White, Non-Hispanic	M	P	Head_trauma	N	N	N	N	7.41	0	4	N
B	0.99893453845772	0.998664468911224	0.999204681039317	40	8.96727305246277	26.6666666666667	N	1.4	N	O	45	81	N	N	A_White, Non-Hispanic	M	P	Head_trauma	N	N	N	N	7.41	0	4	N
B	0.993568105619316	0.9919014671564	0.995237544444827	40	9.04136012024521	26.6666666666667	N	1.4	N	O	45	81	N	N	A_White, Non-Hispanic	M	P	Head_trauma	N	N	N	N	7.41	0	4	N
B	0.98832825518646	0.98523713903107	0.991429069513699	40	9.11544718802766	26.6666666666667	N	1.4	N	O	45	81	N	N	A_White, Non-Hispanic	M	P	Head_trauma	N	N	N	N	7.41	0	4	N
B	0.98321174549431	0.978668465779798	0.987776116509181	40	9.1895342558101	26.6666666666667	N	1.4	N	O	45	81	N	N	A_White, Non-Hispanic	M	P	Head_trauma	N	N	N	N	7.41	0	4	N
B	0.978215412022428	0.972192579701316	0.98427555640488	40	9.26362132359255	26.6666666666667	N	1.4	N	O	45	81	N	N	A_White, Non-Hispanic	M	P	Head_trauma	N	N	N	N	7.41	0	4	N
B	0.973336164634521	0.965806752205583	0.980924276230136	40	9.33770839137499	26.6666666666667	N	1.4	N	O	45	81	N	N	A_White, Non-Hispanic	M	P	Head_trauma	N	N	N	N	7.41	0	4	N
B	0.968570984916613	0.959508382981026	0.977719183554948	40	9.41179545915743	26.6666666666667	N	1.4	N	O	45	81	N	N	A_White, Non-Hispanic	M	P	Head_trauma	N	N	N	N	7.41	0	4	N
B	0.963916923610197	0.953294990169954	0.974657210205731	40	9.48588252693988	26.6666666666667	N	1.4	N	O	45	81	N	N	A_White, Non-Hispanic	M	P	Head_trauma	N	N	N	N	7.41	0	4	N
B	0.959371098136499	0.947164201456926	0.971735315295791	40	9.55996959472232	26.6666666666667	N	1.4	N	O	45	81	N	N	A_White, Non-Hispanic	M	P	Head_trauma	N	N	N	N	7.41	0	4	N
B	0.954930690208904	0.941113745983151	0.968950487648258	40	9.63405666250477	26.6666666666667	N	1.4	N	O	45	81	N	N	A_White, Non-Hispanic	M	P	Head_trauma	N	N	N	N	7.41	0	4	N
B	0.950592943529628	0.935141447006198	0.966299747681201	40	9.70814373028721	26.6666666666667	N	1.4	N	O	45	81	N	N	A_White, Non-Hispanic	M	P	Head_trauma	N	N	N	N	7.41	0	4	N
B	0.946355161568385	0.929245215232928	0.963780148819634	40	9.78223079806965	26.6666666666667	N	1.4	N	O	45	81	N	N	A_White, Non-Hispanic	M	P	Head_trauma	N	N	N	N	7.41	0	4	N
B	0.942214705419153	0.923423042758515	0.961388778491053	40	9.8563178658521	26.6666666666667	N	1.4	N	O	45	81	N	N	A_White, Non-Hispanic	M	P	Head_trauma	N	N	N	N	7.41	0	4	N
B	0.93816899173297	0.917672997552371	0.959122758757023	40	9.93040493363454	26.6666666666667	N	1.4	N	O	45	81	N	N	A_White, Non-Hispanic	M	P	Head_trauma	N	N	N	N	7.41	0	4	N
B	0.93421549072377	0.911993218436566	0.956979246626886	40	10.004492001417	26.6666666666667	N	1.4	N	O	45	81	N	N	A_White, Non-Hispanic	M	P	Head_trauma	N	N	N	N	7.41	0	4	N
B	0.930351724244483	0.906381910507825	0.954955434094809	40	10.0785790691994	26.6666666666667	N	1.4	N	O	45	81	N	N	A_White, Non-Hispanic	M	P	Head_trauma	N	N	N	N	7.41	0	4	N
B	0.926575263931219	0.900837340959506	0.953048547937358	40	10.1526661369819	26.6666666666667	N	1.4	N	O	45	81	N	N	A_White, Non-Hispanic	M	P	Head_trauma	N	N	N	N	7.41	0	4	N
B	0.922883729413104	0.89535783526409	0.951255849304342	40	10.2267532047643	26.6666666666667	N	1.4	N	O	45	81	N	N	A_White, Non-Hispanic	M	P	Head_trauma	N	N	N	N	7.41	0	4	N
B	0.919274786585432	0.889941773680705	0.949574633131995	40	10.3008402725468	26.6666666666667	N	1.4	N	O	45	81	N	N	A_White, Non-Hispanic	M	P	Head_trauma	N	N	N	N	7.41	0	4	N
B	0.915746145944008	0.884587588055981	0.948002227404342	40	10.3749273403292	26.6666666666667	N	1.4	N	O	45	81	N	N	A_White, Non-Hispanic	M	P	Head_trauma	N	N	N	N	7.41	0	4	N
B	0.912295560978786	0.879293758889924	0.946535992285814	40	10.4490144081116	26.6666666666667	N	1.4	N	O	45	81	N	N	A_White, Non-Hispanic	M	P	Head_trauma	N	N	N	N	7.41	0	4	N
B	0.908920826624445	0.874058812640896	0.945173319144922	40	10.5231014758941	26.6666666666667	N	1.4	N	O	45	81	N	N	A_White, Non-Hispanic	M	P	Head_trauma	N	N	N	N	7.41	0	4	N
B	0.905619777766723	0.868881319247491	0.943911629487616	40	10.5971885436765	26.6666666666667	N	1.4	N	O	45	81	N	N	A_White, Non-Hispanic	M	P	Head_trauma	N	N	N	N	7.41	0	4	N
B	0.902390287801795	0.863759889845911	0.942748373815174	40	10.671275611459	26.6666666666667	N	1.4	N	O	45	81	N	N	A_White, Non-Hispanic	M	P	Head_trauma	N	N	N	N	7.41	0	4	N
B	0.899230267247837	0.858693174665235	0.94168103042144	40	10.7453626792414	26.6666666666667	N	1.4	N	O	45	81	N	N	A_White, Non-Hispanic	M	P	Head_trauma	N	N	N	N	7.41	0	4	N
B	0.896137662406615	0.853679861083578	0.940707104141198	40	10.8194497470239	26.6666666666667	N	1.4	N	O	45	81	N	N	A_White, Non-Hispanic	M	P	Head_trauma	N	N	N	N	7.41	0	4	N
B	0.893110454073868	0.84871867183063	0.939824125060851	40	10.8935368148063	26.6666666666667	N	1.4	N	O	45	81	N	N	A_White, Non-Hispanic	M	P	Head_trauma	N	N	N	N	7.41	0	4	N
B	0.890146656296635	0.843808363322918	0.939029647200654	40	10.9676238825888	26.6666666666667	N	1.4	N	O	45	81	N	N	A_White, Non-Hispanic	M	P	Head_trauma	N	N	N	N	7.41	0	4	N
B	0.887244315176455	0.838947724120151	0.938321247177252	40	11.0417109503712	26.6666666666667	N	1.4	N	O	45	81	N	N	A_White, Non-Hispanic	M	P	Head_trauma	N	N	N	N	7.41	0	4	N
B	0.884401507717111	0.834135573491946	0.93769652285409	40	11.1157980181536	26.6666666666667	N	1.4	N	O	45	81	N	N	A_White, Non-Hispanic	M	P	Head_trauma	N	N	N	N	7.41	0	4	N
B	0.881616340714963	0.829370760084597	0.937153091985496	40	11.1898850859361	26.6666666666667	N	1.4	N	O	45	81	N	N	A_White, Non-Hispanic	M	P	Head_trauma	N	N	N	N	7.41	0	4	N
B	0.878886949691715	0.824652160680216	0.936688590861456	40	11.2639721537185	26.6666666666667	N	1.4	N	O	45	81	N	N	A_White, Non-Hispanic	M	P	Head_trauma	N	N	N	N	7.41	0	4	N
B	0.876211497867462	0.819978679039444	0.936300672957143	40	11.338059221501	26.6666666666667	N	1.4	N	O	45	81	N	N	A_White, Non-Hispanic	M	P	Head_trauma	N	N	N	N	7.41	0	4	N
B	0.873588175173532	0.815349244821278	0.935987007592438	40	11.4121462892834	26.6666666666667	N	1.4	N	O	45	81	N	N	A_White, Non-Hispanic	M	P	Head_trauma	N	N	N	N	7.41	0	4	N
B	0.871015197303531	0.810762812573093	0.93574527860491	40	11.4862333570659	26.6666666666667	N	1.4	N	O	45	81	N	N	A_White, Non-Hispanic	M	P	Head_trauma	N	N	N	N	7.41	0	4	N
B	0.868490804802223	0.806218360785716	0.935573183040534	40	11.5603204248483	26.6666666666667	N	1.4	N	O	45	81	N	N	A_White, Non-Hispanic	M	P	Head_trauma	N	N	N	N	7.41	0	4	N
B	0.866013262190463	0.801714891007542	0.935468429864442	40	11.6344074926307	26.6666666666667	N	1.4	N	O	45	81	N	N	A_White, Non-Hispanic	M	P	Head_trauma	N	N	N	N	7.41	0	4	N
B	0.863580857126113	0.797251427013786	0.935428738695473	40	11.7084945604132	26.6666666666667	N	1.4	N	O	45	81	N	N	A_White, Non-Hispanic	M	P	Head_trauma	N	N	N	N	7.41	0	4	N
B	0.861191899599193	0.792827014025739	0.935451838566122	40	11.7825816281956	26.6666666666667	N	1.4	N	O	45	81	N	N	A_White, Non-Hispanic	M	P	Head_trauma	N	N	N	N	7.41	0	4	N
B	0.85884472116118	0.78844071797688	0.935535466710961	40	11.8566686959781	26.6666666666667	N	1.4	N	O	45	81	N	N	A_White, Non-Hispanic	M	P	Head_trauma	N	N	N	N	7.41	0	4	N
B	0.856537674187148	0.784091624821795	0.935677367385058	40	11.9307557637605	26.6666666666667	N	1.4	N	O	45	81	N	N	A_White, Non-Hispanic	M	P	Head_trauma	N	N	N	N	7.41	0	4	N
B	0.854269131170086	0.779778839884835	0.935875290714317	40	12.004842831543	26.6666666666667	N	1.4	N	O	45	81	N	N	A_White, Non-Hispanic	M	P	Head_trauma	N	N	N	N	7.41	0	4	N
B	0.852037484046869	0.775501487245737	0.936126991579678	40	12.0789298993254	26.6666666666667	N	1.4	N	O	45	81	N	N	A_White, Non-Hispanic	M	P	Head_trauma	N	N	N	N	7.41	0	4	N
B	0.849841143554817	0.771258709159222	0.936430228536271	40	12.1530169671079	26.6666666666667	N	1.4	N	O	45	81	N	N	A_White, Non-Hispanic	M	P	Head_trauma	N	N	N	N	7.41	0	4	N
B	0.847678538618586	0.767049665506512	0.936782762769411	40	12.2271040348903	26.6666666666667	N	1.4	N	O	45	81	N	N	A_White, Non-Hispanic	M	P	Head_trauma	N	N	N	N	7.41	0	4	N
B	0.845548115766263	0.762873533276104	0.937182357088167	40	12.3011911026727	26.6666666666667	N	1.4	N	O	45	81	N	N	A_White, Non-Hispanic	M	P	Head_trauma	N	N	N	N	7.41	0	4	N
B	0.843448338574542	0.7587295060722	0.937626774958267	40	12.3752781704552	26.6666666666667	N	1.4	N	O	45	81	N	N	A_White, Non-Hispanic	M	P	Head_trauma	N	N	N	N	7.41	0	4	N
B	0.841377687142044	0.754616793648615	0.938113779575033	40	12.4493652382376	26.6666666666667	N	1.4	N	O	45	81	N	N	A_White, Non-Hispanic	M	P	Head_trauma	N	N	N	N	7.41	0	4	N
B	0.839334657590369	0.750534621466596	0.938641132977631	40	12.5234523060201	26.6666666666667	N	1.4	N	O	45	81	N	N	A_White, Non-Hispanic	M	P	Head_trauma	N	N	N	N	7.41	0	4	N
B	0.837317761592292	0.746482230274932	0.939206595205499	40	12.5975393738025	26.6666666666667	N	1.4	N	O	45	81	N	N	A_White, Non-Hispanic	M	P	Head_trauma	N	N	N	N	7.41	0	4	N
B	0.835325525926688	0.742458875711013	0.939807923498095	40	12.671626441585	26.6666666666667	N	1.4	N	O	45	81	N	N	A_White, Non-Hispanic	M	P	Head_trauma	N	N	N	N	7.41	0	4	N
B	0.833356492059369	0.738463827921211	0.940442871538447	40	12.7457135093674	26.6666666666667	N	1.4	N	O	45	81	N	N	A_White, Non-Hispanic	M	P	Head_trauma	N	N	N	N	7.41	0	4	N
B	0.831409215750107	0.734496371200042	0.941109188742263	40	12.8198005771498	26.6666666666667	N	1.4	N	O	45	81	N	N	A_White, Non-Hispanic	M	P	Head_trauma	N	N	N	N	7.41	0	4	N
B	0.829482266684124	0.730555803645854	0.941804619592028	40	12.8938876449323	26.6666666666667	N	1.4	N	O	45	81	N	N	A_White, Non-Hispanic	M	P	Head_trauma	N	N	N	N	7.41	0	4	N
B	0.82757422812917	0.726641436833389	0.942526903018645	40	12.9679747127147	26.6666666666667	N	1.4	N	O	45	81	N	N	A_White, Non-Hispanic	M	P	Head_trauma	N	N	N	N	7.41	0	4	N
B	0.82568369661638	0.72275259550102	0.943273771829892	40	13.0420617804972	26.6666666666667	N	1.4	N	O	45	81	N	N	A_White, Non-Hispanic	M	P	Head_trauma	N	N	N	N	7.41	0	4	N
B	0.823809281645355	0.718888617252551	0.944042952187426	40	13.1161488482796	26.6666666666667	N	1.4	N	O	45	81	N	N	A_White, Non-Hispanic	M	P	Head_trauma	N	N	N	N	7.41	0	4	N
B	0.821949605412756	0.715048852272442	0.944832163132784	40	13.1902359160621	26.6666666666667	N	1.4	N	O	45	81	N	N	A_White, Non-Hispanic	M	P	Head_trauma	N	N	N	N	7.41	0	4	N
B	0.820103302564089	0.711232663053768	0.945639116163145	40	13.2643229838445	26.6666666666667	N	1.4	N	O	45	81	N	N	A_White, Non-Hispanic	M	P	Head_trauma	N	N	N	N	7.41	0	4	N
B	0.818269019968288	0.707439424138193	0.946461514857657	40	13.338410051627	26.6666666666667	N	1.4	N	O	45	81	N	N	A_White, Non-Hispanic	M	P	Head_trauma	N	N	N	N	7.41	0	4	N
B	0.816445416514731	0.703668521867244	0.947297054555004	40	13.4124971194094	26.6666666666667	N	1.4	N	O	45	81	N	N	A_White, Non-Hispanic	M	P	Head_trauma	N	N	N	N	7.41	0	4	N
B	0.814631162932495	0.699919354144461	0.948143422083138	40	13.4865841871918	26.6666666666667	N	1.4	N	O	45	81	N	N	A_White, Non-Hispanic	M	P	Head_trauma	N	N	N	N	7.41	0	4	N
B	0.812824941631237	0.696191330207586	0.948998295541581	40	13.5606712549743	26.6666666666667	N	1.4	N	O	45	81	N	N	A_White, Non-Hispanic	M	P	Head_trauma	N	N	N	N	7.41	0	4	N
B	0.811025446563546	0.692483870410385	0.949859344137202	40	13.6347583227567	26.6666666666667	N	1.4	N	O	45	81	N	N	A_White, Non-Hispanic	M	P	Head_trauma	N	N	N	N	7.41	0	4	N
B	0.809231383108504	0.688796406013715	0.950724228074244	40	13.7088453905392	26.6666666666667	N	1.4	N	O	45	81	N	N	A_White, Non-Hispanic	M	P	Head_trauma	N	N	N	N	7.41	0	4	N
B	0.807441601101274	0.685128427769708	0.951590844524309	40	13.7829324583216	26.6666666666667	N	1.4	N	O	45	81	N	N	A_White, Non-Hispanic	M	P	Head_trauma	N	N	N	N	7.41	0	4	N
B	0.805655778168911	0.681479734245732	0.952458598956524	40	13.8570195261041	26.6666666666667	N	1.4	N	O	45	81	N	N	A_White, Non-Hispanic	M	P	Head_trauma	N	N	N	N	7.41	0	4	N
B	0.803873904950763	0.677850238746114	0.953327472829621	40	13.9311065938865	26.6666666666667	N	1.4	N	O	45	81	N	N	A_White, Non-Hispanic	M	P	Head_trauma	N	N	N	N	7.41	0	4	N
B	0.802095972711173	0.674239854049578	0.954197450025218	40	14.0051936616689	26.6666666666667	N	1.4	N	O	45	81	N	N	A_White, Non-Hispanic	M	P	Head_trauma	N	N	N	N	7.41	0	4	N
B	0.800321972733892	0.670648492298817	0.955068515617086	40	14.0792807294514	26.6666666666667	N	1.4	N	O	45	81	N	N	A_White, Non-Hispanic	M	P	Head_trauma	N	N	N	N	7.41	0	4	N
B	0.798551896321886	0.667076065100654	0.955940655767737	40	14.1533677972338	26.6666666666667	N	1.4	N	O	45	81	N	N	A_White, Non-Hispanic	M	P	Head_trauma	N	N	N	N	7.41	0	4	N
B	0.796785734797413	0.663522483615919	0.956813857635829	40	14.2274548650163	26.6666666666667	N	1.4	N	O	45	81	N	N	A_White, Non-Hispanic	M	P	Head_trauma	N	N	N	N	7.41	0	4	N
B	0.795023479501884	0.659987658639844	0.957688109292661	40	14.3015419327987	26.6666666666667	N	1.4	N	O	45	81	N	N	A_White, Non-Hispanic	M	P	Head_trauma	N	N	N	N	7.41	0	4	N
B	0.793265121795882	0.656471500674371	0.958563399647065	40	14.3756290005812	26.6666666666667	N	1.4	N	O	45	81	N	N	A_White, Non-Hispanic	M	P	Head_trauma	N	N	N	N	7.41	0	4	N
B	0.79151065305906	0.652973919993061	0.959439718377477	40	14.4497160683636	26.6666666666667	N	1.4	N	O	45	81	N	N	A_White, Non-Hispanic	M	P	Head_trauma	N	N	N	N	7.41	0	4	N
B	0.789760064690186	0.649494826699655	0.960317055870675	40	14.5238031361461	26.6666666666667	N	1.4	N	O	45	81	N	N	A_White, Non-Hispanic	M	P	Head_trauma	N	N	N	N	7.41	0	4	N
B	0.788013348107029	0.646034130780736	0.961195403166099	40	14.5978902039285	26.6666666666667	N	1.4	N	O	45	81	N	N	A_White, Non-Hispanic	M	P	Head_trauma	N	N	N	N	7.41	0	4	N
B	0.786270494746313	0.642591742153312	0.962074751905407	40	14.6719772717109	26.6666666666667	N	1.4	N	O	45	81	N	N	A_White, Non-Hispanic	M	P	Head_trauma	N	N	N	N	7.41	0	4	N
B	0.784531496063771	0.639167570707887	0.962955094286769	40	14.7460643394934	26.6666666666667	N	1.4	N	O	45	81	N	N	A_White, Non-Hispanic	M	P	Head_trauma	N	N	N	N	7.41	0	4	N
B	0.731248237392305	0.531234521967392	1.00656859179452	40	0.00273785078707078	26.6666666666667	N	1.4	N	O	45	81	N	Y	A_White, Non-Hispanic	M	P	Head_trauma	N	N	N	N	7.41	0	4	N
B	0.731736265783256	0.533647433050533	1.00335526698153	40	0.0768249185695146	26.6666666666667	N	1.4	N	O	45	81	N	Y	A_White, Non-Hispanic	M	P	Head_trauma	N	N	N	N	7.41	0	4	N
B	0.732224619879894	0.536066588124106	1.00016099834622	40	0.150911986351958	26.6666666666667	N	1.4	N	O	45	81	N	Y	A_White, Non-Hispanic	M	P	Head_trauma	N	N	N	N	7.41	0	4	N
B	0.732713299899589	0.538491794920391	0.996985998512966	40	0.224999054134402	26.6666666666667	N	1.4	N	O	45	81	N	Y	A_White, Non-Hispanic	M	P	Head_trauma	N	N	N	N	7.41	0	4	N
B	0.733202306059884	0.540922849121179	0.993830492620029	40	0.299086121916846	26.6666666666667	N	1.4	N	O	45	81	N	Y	A_White, Non-Hispanic	M	P	Head_trauma	N	N	N	N	7.41	0	4	N
B	0.733691638578395	0.543359533648299	0.990694719029774	40	0.37317318969929	26.6666666666667	N	1.4	N	O	45	81	N	Y	A_White, Non-Hispanic	M	P	Head_trauma	N	N	N	N	7.41	0	4	N
B	0.734181297672967	0.545801617908425	0.98757893008518	40	0.447260257481734	26.6666666666667	N	1.4	N	O	45	81	N	Y	A_White, Non-Hispanic	M	P	Head_trauma	N	N	N	N	7.41	0	4	N
B	0.734671283561545	0.548248856988678	0.98448339291497	40	0.521347325264177	26.6666666666667	N	1.4	N	O	45	81	N	Y	A_White, Non-Hispanic	M	P	Head_trauma	N	N	N	N	7.41	0	4	N
B	0.735161596462226	0.550700990800018	0.981408390291335	40	0.595434393046621	26.6666666666667	N	1.4	N	O	45	81	N	Y	A_White, Non-Hispanic	M	P	Head_trauma	N	N	N	N	7.41	0	4	N
B	0.735652236593241	0.553157743164723	0.978354221543422	40	0.669521460829065	26.6666666666667	N	1.4	N	O	45	81	N	Y	A_White, Non-Hispanic	M	P	Head_trauma	N	N	N	N	7.41	0	4	N
B	0.736143204173027	0.555618820844338	0.975321203530562	40	0.743608528611509	26.6666666666667	N	1.4	N	O	45	81	N	Y	A_White, Non-Hispanic	M	P	Head_trauma	N	N	N	N	7.41	0	4	N
B	0.736634499420068	0.558083912503886	0.972309671678765	40	0.817695596393953	26.6666666666667	N	1.4	N	O	45	81	N	Y	A_White, Non-Hispanic	M	P	Head_trauma	N	N	N	N	7.41	0	4	N
B	0.737126122553073	0.560552687608575	0.969319981085423	40	0.891782664176396	26.6666666666667	N	1.4	N	O	45	81	N	Y	A_White, Non-Hispanic	M	P	Head_trauma	N	N	N	N	7.41	0	4	N
B	0.737618073790868	0.563024795248134	0.966352507695804	40	0.96586973195884	26.6666666666667	N	1.4	N	O	45	81	N	Y	A_White, Non-Hispanic	M	P	Head_trauma	N	N	N	N	7.41	0	4	N
B	0.738110353352414	0.56549986288443	0.963407649556523	40	1.03995679974128	26.6666666666667	N	1.4	N	O	45	81	N	Y	A_White, Non-Hispanic	M	P	Head_trauma	N	N	N	N	7.41	0	4	N
B	0.738602961456834	0.567977495017466	0.960485828150692	40	1.11404386752373	26.6666666666667	N	1.4	N	O	45	81	N	Y	A_White, Non-Hispanic	M	P	Head_trauma	N	N	N	N	7.41	0	4	N
B	0.739095898323407	0.570457271764605	0.957587489819739	40	1.18813093530617	26.6666666666667	N	1.4	N	O	45	81	N	Y	A_White, Non-Hispanic	M	P	Head_trauma	N	N	N	N	7.41	0	4	N
B	0.739589164171556	0.572938747347849	0.954713107277217	40	1.26221800308862	26.6666666666667	N	1.4	N	O	45	81	N	Y	A_White, Non-Hispanic	M	P	Head_trauma	N	N	N	N	7.41	0	4	N
B	0.740082759220803	0.575421448483694	0.951863181219944	40	1.33630507087106	26.6666666666667	N	1.4	N	O	45	81	N	Y	A_White, Non-Hispanic	M	P	Head_trauma	N	N	N	N	7.41	0	4	N
B	0.740576683690886	0.577904872670178	0.949038242042309	40	1.4103921386535	26.6666666666667	N	1.4	N	O	45	81	N	Y	A_White, Non-Hispanic	M	P	Head_trauma	N	N	N	N	7.41	0	4	N
B	0.741070937801635	0.580388486365167	0.946238851658851	40	1.48447920643595	26.6666666666667	N	1.4	N	O	45	81	N	Y	A_White, Non-Hispanic	M	P	Head_trauma	N	N	N	N	7.41	0	4	N
B	0.741565521773077	0.582871723050584	0.943465605441373	40	1.55856627421839	26.6666666666667	N	1.4	N	O	45	81	N	Y	A_White, Non-Hispanic	M	P	Head_trauma	N	N	N	N	7.41	0	4	N
B	0.742060435825336	0.585353981176628	0.94071913427566	40	1.63265334200083	26.6666666666667	N	1.4	N	O	45	81	N	Y	A_White, Non-Hispanic	M	P	Head_trauma	N	N	N	N	7.41	0	4	N
B	0.742555680178717	0.587834621980813	0.938000106743753	40	1.70674040978328	26.6666666666667	N	1.4	N	O	45	81	N	Y	A_White, Non-Hispanic	M	P	Head_trauma	N	N	N	N	7.41	0	4	N
B	0.743051255053642	0.590312967176391	0.935309231436571	40	1.78082747756572	26.6666666666667	N	1.4	N	O	45	81	N	Y	A_White, Non-Hispanic	M	P	Head_trauma	N	N	N	N	7.41	0	4	N
B	0.743547160670715	0.59278829650556	0.932647259401985	40	1.85491454534817	26.6666666666667	N	1.4	N	O	45	81	N	Y	A_White, Non-Hispanic	M	P	Head_trauma	N	N	N	N	7.41	0	4	N
B	0.74404339725067	0.59525984515312	0.930014986732248	40	1.92900161313061	26.6666666666667	N	1.4	N	O	45	81	N	Y	A_White, Non-Hispanic	M	P	Head_trauma	N	N	N	N	7.41	0	4	N
B	0.744539965014373	0.597726801017354	0.927413257294297	40	2.00308868091305	26.6666666666667	N	1.4	N	O	45	81	N	Y	A_White, Non-Hispanic	M	P	Head_trauma	N	N	N	N	7.41	0	4	N
B	0.745036864182864	0.600188301835865	0.924842965605209	40	2.0771757486955	26.6666666666667	N	1.4	N	O	45	81	N	Y	A_White, Non-Hispanic	M	P	Head_trauma	N	N	N	N	7.41	0	4	N
B	0.745534016938761	0.602643302610415	0.92230506504469	40	2.15126281647794	26.6666666666667	N	1.4	N	O	45	81	N	Y	A_White, Non-Hispanic	M	P	Head_trauma	N	N	N	N	7.41	0	4	N
B	0.746031021915642	0.605090169525651	0.919800574676008	40	2.22534988426038	26.6666666666667	N	1.4	N	O	45	81	N	Y	A_White, Non-Hispanic	M	P	Head_trauma	N	N	N	N	7.41	0	4	N
B	0.74652739294591	0.607527082799121	0.91733054245236	40	2.29943695204283	26.6666666666667	N	1.4	N	O	45	81	N	Y	A_White, Non-Hispanic	M	P	Head_trauma	N	N	N	N	7.41	0	4	N
B	0.747022642571642	0.609952176375148	0.914896036327114	40	2.37352401982527	26.6666666666667	N	1.4	N	O	45	81	N	Y	A_White, Non-Hispanic	M	P	Head_trauma	N	N	N	N	7.41	0	4	N
B	0.747516282050349	0.612363538125338	0.912498143898316	40	2.44761108760772	26.6666666666667	N	1.4	N	O	45	81	N	Y	A_White, Non-Hispanic	M	P	Head_trauma	N	N	N	N	7.41	0	4	N
B	0.748007821363983	0.614759210292752	0.91013797183331	40	2.52169815539016	26.6666666666667	N	1.4	N	O	45	81	N	Y	A_White, Non-Hispanic	M	P	Head_trauma	N	N	N	N	7.41	0	4	N
B	0.74849676923097	0.617137190214459	0.907816645038863	40	2.5957852231726	26.6666666666667	N	1.4	N	O	45	81	N	Y	A_White, Non-Hispanic	M	P	Head_trauma	N	N	N	N	7.41	0	4	N
B	0.748982633121587	0.619495431360669	0.905535305539884	40	2.66987229095505	26.6666666666667	N	1.4	N	O	45	81	N	Y	A_White, Non-Hispanic	M	P	Head_trauma	N	N	N	N	7.41	0	4	N
B	0.749464919276579	0.621831844731324	0.903295111026265	40	2.74395935873749	26.6666666666667	N	1.4	N	O	45	81	N	Y	A_White, Non-Hispanic	M	P	Head_trauma	N	N	N	N	7.41	0	4	N
B	0.749943132728931	0.624144300653961	0.901097233024478	40	2.81804642651994	26.6666666666667	N	1.4	N	O	45	81	N	Y	A_White, Non-Hispanic	M	P	Head_trauma	N	N	N	N	7.41	0	4	N
B	0.750416777328965	0.626430631029495	0.898942854648299	40	2.89213349430238	26.6666666666667	N	1.4	N	O	45	81	N	Y	A_White, Non-Hispanic	M	P	Head_trauma	N	N	N	N	7.41	0	4	N
B	0.750885355772704	0.628688632074562	0.896833167880519	40	2.96622056208482	26.6666666666667	N	1.4	N	O	45	81	N	Y	A_White, Non-Hispanic	M	P	Head_trauma	N	N	N	N	7.41	0	4	N
B	0.75134836963348	0.630916067610669	0.89476937033604	40	3.04030762986727	26.6666666666667	N	1.4	N	O	45	81	N	Y	A_White, Non-Hispanic	M	P	Head_trauma	N	N	N	N	7.41	0	4	N
B	0.751805319396971	0.633110672951277	0.892752661456207	40	3.11439469764971	26.6666666666667	N	1.4	N	O	45	81	N	Y	A_White, Non-Hispanic	M	P	Head_trauma	N	N	N	N	7.41	0	4	N
B	0.752255704499334	0.635270159437223	0.890784238084002	40	3.18848176543215	26.6666666666667	N	1.4	N	O	45	81	N	Y	A_White, Non-Hispanic	M	P	Head_trauma	N	N	N	N	7.41	0	4	N
B	0.752699023368869	0.637392219669791	0.888865289372312	40	3.2625688332146	26.6666666666667	N	1.4	N	O	45	81	N	Y	A_White, Non-Hispanic	M	P	Head_trauma	N	N	N	N	7.41	0	4	N
B	0.753134773470874	0.639474533486772	0.886996990979872	40	3.33665590099704	26.6666666666667	N	1.4	N	O	45	81	N	Y	A_White, Non-Hispanic	M	P	Head_trauma	N	N	N	N	7.41	0	4	N
B	0.753562451355898	0.641514774722093	0.88518049851542	40	3.41074296877949	26.6666666666667	N	1.4	N	O	45	81	N	Y	A_White, Non-Hispanic	M	P	Head_trauma	N	N	N	N	7.41	0	4	N
B	0.753981552711345	0.64351061878181	0.883416940197787	40	3.48483003656193	26.6666666666667	N	1.4	N	O	45	81	N	Y	A_White, Non-Hispanic	M	P	Head_trauma	N	N	N	N	7.41	0	4	N
B	0.754391572416402	0.645459751059289	0.881707408709698	40	3.55891710434437	26.6666666666667	N	1.4	N	O	45	81	N	Y	A_White, Non-Hispanic	M	P	Head_trauma	N	N	N	N	7.41	0	4	N
B	0.754792004600327	0.647359876199641	0.88005295223593	40	3.63300417212682	26.6666666666667	N	1.4	N	O	45	81	N	Y	A_White, Non-Hispanic	M	P	Head_trauma	N	N	N	N	7.41	0	4	N
B	0.755182342704148	0.649208728207763	0.878454564692197	40	3.70709123990926	26.6666666666667	N	1.4	N	O	45	81	N	Y	A_White, Non-Hispanic	M	P	Head_trauma	N	N	N	N	7.41	0	4	N
B	0.755562079545709	0.651004081375493	0.876913175169728	40	3.7811783076917	26.6666666666667	N	1.4	N	O	45	81	N	Y	A_White, Non-Hispanic	M	P	Head_trauma	N	N	N	N	7.41	0	4	N
B	0.755930707388044	0.652743761981783	0.875429636642221	40	3.85526537547415	26.6666666666667	N	1.4	N	O	45	81	N	Y	A_White, Non-Hispanic	M	P	Head_trauma	N	N	N	N	7.41	0	4	N
B	0.756287718011217	0.65442566069549	0.874004714006404	40	3.92935244325659	26.6666666666667	N	1.4	N	O	45	81	N	Y	A_White, Non-Hispanic	M	P	Head_trauma	N	N	N	N	7.41	0	4	N
B	0.75663260278745	0.656047745583514	0.872639071553724	40	4.00343951103904	26.6666666666667	N	1.4	N	O	45	81	N	Y	A_White, Non-Hispanic	M	P	Head_trauma	N	N	N	N	7.41	0	4	N
B	0.756964852759664	0.657608075598923	0.871333259999276	40	4.07752657882148	26.6666666666667	N	1.4	N	O	45	81	N	Y	A_White, Non-Hispanic	M	P	Head_trauma	N	N	N	N	7.41	0	4	N
B	0.757283958723417	0.659104814394609	0.870087703222975	40	4.15161364660392	26.6666666666667	N	1.4	N	O	45	81	N	Y	A_White, Non-Hispanic	M	P	Head_trauma	N	N	N	N	7.41	0	4	N
B	0.757589411312141	0.660536244279287	0.868902684906422	40	4.22570071438637	26.6666666666667	N	1.4	N	O	45	81	N	Y	A_White, Non-Hispanic	M	P	Head_trauma	N	N	N	N	7.41	0	4	N
B	0.75788070108582	0.661900780105971	0.867778335276134	40	4.29978778216881	26.6666666666667	N	1.4	N	O	45	81	N	Y	A_White, Non-Hispanic	M	P	Head_trauma	N	N	N	N	7.41	0	4	N
B	0.758157318623009	0.663196982859151	0.866714618187138	40	4.37387484995125	26.6666666666667	N	1.4	N	O	45	81	N	Y	A_White, Non-Hispanic	M	P	Head_trauma	N	N	N	N	7.41	0	4	N
B	0.758418754616098	0.664423572688	0.865711318799844	40	4.4479619177337	26.6666666666667	N	1.4	N	O	45	81	N	Y	A_White, Non-Hispanic	M	P	Head_trauma	N	N	N	N	7.41	0	4	N
B	0.758664499970066	0.66557944112077	0.864768032115932	40	4.52204898551614	26.6666666666667	N	1.4	N	O	45	81	N	Y	A_White, Non-Hispanic	M	P	Head_trauma	N	N	N	N	7.41	0	4	N
B	0.758894045904484	0.666663662190365	0.863884152643112	40	4.59613605329859	26.6666666666667	N	1.4	N	O	45	81	N	Y	A_White, Non-Hispanic	M	P	Head_trauma	N	N	N	N	7.41	0	4	N
B	0.759106884058831	0.667675502205709	0.863058865454627	40	4.67022312108103	26.6666666666667	N	1.4	N	O	45	81	N	Y	A_White, Non-Hispanic	M	P	Head_trauma	N	N	N	N	7.41	0	4	N
B	0.759302506601049	0.668614427917572	0.862291138894947	40	4.74431018886347	26.6666666666667	N	1.4	N	O	45	81	N	Y	A_White, Non-Hispanic	M	P	Head_trauma	N	N	N	N	7.41	0	4	N
B	0.759480406339543	0.669480112852001	0.861579719159172	40	4.81839725664592	26.6666666666667	N	1.4	N	O	45	81	N	Y	A_White, Non-Hispanic	M	P	Head_trauma	N	N	N	N	7.41	0	4	N
B	0.759640076838228	0.670272441618207	0.860923126938706	40	4.89248432442836	26.6666666666667	N	1.4	N	O	45	81	N	Y	A_White, Non-Hispanic	M	P	Head_trauma	N	N	N	N	7.41	0	4	N
B	0.759781012535001	0.670991512041527	0.860319656283498	40	4.9665713922108	26.6666666666667	N	1.4	N	O	45	81	N	Y	A_White, Non-Hispanic	M	P	Head_trauma	N	N	N	N	7.41	0	4	N
B	0.759902708863262	0.671637635022058	0.859767375779589	40	5.04065845999325	26.6666666666667	N	1.4	N	O	45	81	N	Y	A_White, Non-Hispanic	M	P	Head_trauma	N	N	N	N	7.41	0	4	N
B	0.760004662376741	0.672211332076174	0.85926413208537	40	5.11474552777569	26.6666666666667	N	1.4	N	O	45	81	N	Y	A_White, Non-Hispanic	M	P	Head_trauma	N	N	N	N	7.41	0	4	N
B	0.760086370877441	0.672713330576687	0.858807555810401	40	5.18883259555814	26.6666666666667	N	1.4	N	O	45	81	N	Y	A_White, Non-Hispanic	M	P	Head_trauma	N	N	N	N	7.41	0	4	N
B	0.76014733354667	0.67314455676676	0.858395069661574	40	5.26291966334058	26.6666666666667	N	1.4	N	O	45	81	N	Y	A_White, Non-Hispanic	M	P	Head_trauma	N	N	N	N	7.41	0	4	N
B	0.760187051079222	0.673506126679369	0.858023898724877	40	5.33700673112302	26.6666666666667	N	1.4	N	O	45	81	N	Y	A_White, Non-Hispanic	M	P	Head_trauma	N	N	N	N	7.41	0	4	N
B	0.760205025820606	0.673799335145308	0.85769108269939	40	5.41109379890547	26.6666666666667	N	1.4	N	O	45	81	N	Y	A_White, Non-Hispanic	M	P	Head_trauma	N	N	N	N	7.41	0	4	N
B	0.760200761907237	0.674025643116555	0.857393489856306	40	5.48518086668791	26.6666666666667	N	1.4	N	O	45	81	N	Y	A_White, Non-Hispanic	M	P	Head_trauma	N	N	N	N	7.41	0	4	N
B	0.760173765409711	0.674186663566477	0.85712783246149	40	5.55926793447036	26.6666666666667	N	1.4	N	O	45	81	N	Y	A_White, Non-Hispanic	M	P	Head_trauma	N	N	N	N	7.41	0	4	N
B	0.760123544478887	0.674284146251881	0.856890683375657	40	5.6333550022528	26.6666666666667	N	1.4	N	O	45	81	N	Y	A_White, Non-Hispanic	M	P	Head_trauma	N	N	N	N	7.41	0	4	N
B	0.76004960949497	0.674319961635164	0.85667849353391	40	5.70744207003524	26.6666666666667	N	1.4	N	O	45	81	N	Y	A_White, Non-Hispanic	M	P	Head_trauma	N	N	N	N	7.41	0	4	N
B	0.759951473219424	0.6742960842664	0.856487610003982	40	5.78152913781769	26.6666666666667	N	1.4	N	O	45	81	N	Y	A_White, Non-Hispanic	M	P	Head_trauma	N	N	N	N	7.41	0	4	N
B	0.759828650949564	0.674214575916887	0.856314294330837	40	5.85561620560013	26.6666666666667	N	1.4	N	O	45	81	N	Y	A_White, Non-Hispanic	M	P	Head_trauma	N	N	N	N	7.41	0	4	N
B	0.759680660676034	0.67407756873869	0.856154740892881	40	5.92970327338257	26.6666666666667	N	1.4	N	O	45	81	N	Y	A_White, Non-Hispanic	M	P	Head_trauma	N	N	N	N	7.41	0	4	N
B	0.759507023242893	0.673887248699619	0.856005095019106	40	6.00379034116502	26.6666666666667	N	1.4	N	O	45	81	N	Y	A_White, Non-Hispanic	M	P	Head_trauma	N	N	N	N	7.41	0	4	N
B	0.7593072625103	0.673645839513046	0.855861470647025	40	6.07787740894746	26.6666666666667	N	1.4	N	O	45	81	N	Y	A_White, Non-Hispanic	M	P	Head_trauma	N	N	N	N	7.41	0	4	N
B	0.759080905519848	0.673355587248007	0.85571996733519	40	6.15196447672991	26.6666666666667	N	1.4	N	O	45	81	N	Y	A_White, Non-Hispanic	M	P	Head_trauma	N	N	N	N	7.41	0	4	N
B	0.758827482662272	0.673018745768853	0.855576686479584	40	6.22605154451235	26.6666666666667	N	1.4	N	O	45	81	N	Y	A_White, Non-Hispanic	M	P	Head_trauma	N	N	N	N	7.41	0	4	N
B	0.758546527847728	0.672637563117984	0.85542774661979	40	6.30013861229479	26.6666666666667	N	1.4	N	O	45	81	N	Y	A_White, Non-Hispanic	M	P	Head_trauma	N	N	N	N	7.41	0	4	N
B	0.758237578678293	0.67221426891965	0.85526929775518	40	6.37422568007724	26.6666666666667	N	1.4	N	O	45	81	N	Y	A_White, Non-Hispanic	M	P	Head_trauma	N	N	N	N	7.41	0	4	N
B	0.757900176622828	0.671751062850515	0.855097534624575	40	6.44831274785968	26.6666666666667	N	1.4	N	O	45	81	N	Y	A_White, Non-Hispanic	M	P	Head_trauma	N	N	N	N	7.41	0	4	N
B	0.757533867194079	0.67125010419278	0.854908708932145	40	6.52239981564212	26.6666666666667	N	1.4	N	O	45	81	N	Y	A_White, Non-Hispanic	M	P	Head_trauma	N	N	N	N	7.41	0	4	N
B	0.757138200127788	0.670713502459539	0.85469914052808	40	6.59648688342457	26.6666666666667	N	1.4	N	O	45	81	N	Y	A_White, Non-Hispanic	M	P	Head_trauma	N	N	N	N	7.41	0	4	N
B	0.756712729563981	0.670143309060338	0.854465227575097	40	6.67057395120701	26.6666666666667	N	1.4	N	O	45	81	N	Y	A_White, Non-Hispanic	M	P	Head_trauma	N	N	N	N	7.41	0	4	N
B	0.756257014230184	0.669541509956362	0.854203455749335	40	6.74466101898946	26.6666666666667	N	1.4	N	O	45	81	N	Y	A_White, Non-Hispanic	M	P	Head_trauma	N	N	N	N	7.41	0	4	N
B	0.755770617626412	0.668910019240529	0.853910406538579	40	6.8187480867719	26.6666666666667	N	1.4	N	O	45	81	N	Y	A_White, Non-Hispanic	M	P	Head_trauma	N	N	N	N	7.41	0	4	N
B	0.755253108212084	0.668250673567319	0.853582764711649	40	6.89283515455434	26.6666666666667	N	1.4	N	O	45	81	N	Y	A_White, Non-Hispanic	M	P	Head_trauma	N	N	N	N	7.41	0	4	N
B	0.754704059594581	0.66756522734931	0.853217325039766	40	6.96692222233679	26.6666666666667	N	1.4	N	O	45	81	N	Y	A_White, Non-Hispanic	M	P	Head_trauma	N	N	N	N	7.41	0	4	N
B	0.754123050719329	0.666855348632832	0.852810998355437	40	7.04100929011923	26.6666666666667	N	1.4	N	O	45	81	N	Y	A_White, Non-Hispanic	M	P	Head_trauma	N	N	N	N	7.41	0	4	N
B	0.753509666061471	0.66612261556305	0.852360817036887	40	7.11509635790168	26.6666666666667	N	1.4	N	O	45	81	N	Y	A_White, Non-Hispanic	M	P	Head_trauma	N	N	N	N	7.41	0	4	N
B	0.752863495818854	0.665368513348046	0.851863940005976	40	7.18918342568412	26.6666666666667	N	1.4	N	O	45	81	N	Y	A_White, Non-Hispanic	M	P	Head_trauma	N	N	N	N	7.41	0	4	N
B	0.752184136106335	0.664594431632874	0.851317657326649	40	7.26327049346656	26.6666666666667	N	1.4	N	O	45	81	N	Y	A_White, Non-Hispanic	M	P	Head_trauma	N	N	N	N	7.41	0	4	N
B	0.751471189151294	0.66380166219673	0.850719394488495	40	7.33735756124901	26.6666666666667	N	1.4	N	O	45	81	N	Y	A_White, Non-Hispanic	M	P	Head_trauma	N	N	N	N	7.41	0	4	N
B	0.750724263490118	0.662991396889324	0.850066716456748	40	7.41144462903145	26.6666666666667	N	1.4	N	O	45	81	N	Y	A_White, Non-Hispanic	M	P	Head_trauma	N	N	N	N	7.41	0	4	N
B	0.749942974165717	0.662164725726356	0.849357331566681	40	7.4855316968139	26.6666666666667	N	1.4	N	O	45	81	N	Y	A_White, Non-Hispanic	M	P	Head_trauma	N	N	N	N	7.41	0	4	N
B	0.749126942925827	0.661322635067652	0.848589095336177	40	7.55961876459634	26.6666666666667	N	1.4	N	O	45	81	N	Y	A_White, Non-Hispanic	M	P	Head_trauma	N	N	N	N	7.41	0	4	N
B	0.74827579842202	0.660466005805503	0.847760014266348	40	7.63370583237878	26.6666666666667	N	1.4	N	O	45	81	N	Y	A_White, Non-Hispanic	M	P	Head_trauma	N	N	N	N	7.41	0	4	N
B	0.747389176409361	0.65959561149472	0.846868249696253	40	7.70779290016123	26.6666666666667	N	1.4	N	O	45	81	N	Y	A_White, Non-Hispanic	M	P	Head_trauma	N	N	N	N	7.41	0	4	N
B	0.746466719946452	0.658712116359391	0.845912121773698	40	7.78187996794367	26.6666666666667	N	1.4	N	O	45	81	N	Y	A_White, Non-Hispanic	M	P	Head_trauma	N	N	N	N	7.41	0	4	N
B	0.7455080795958	0.657816073115024	0.84489011360085	40	7.85596703572611	26.6666666666667	N	1.4	N	O	45	81	N	Y	A_White, Non-Hispanic	M	P	Head_trauma	N	N	N	N	7.41	0	4	N
B	0.744512913624481	0.65690792054798	0.843800875610128	40	7.93005410350856	26.6666666666667	N	1.4	N	O	45	81	N	Y	A_White, Non-Hispanic	M	P	Head_trauma	N	N	N	N	7.41	0	4	N
B	0.743480888204773	0.655987980796846	0.842643230222452	40	8.004141171291	26.6666666666667	N	1.4	N	O	45	81	N	Y	A_White, Non-Hispanic	M	P	Head_trauma	N	N	N	N	7.41	0	4	N
B	0.742411677614723	0.655056456283411	0.841416176837499	40	8.07822823907344	26.6666666666667	N	1.4	N	O	45	81	N	Y	A_White, Non-Hispanic	M	P	Head_trauma	N	N	N	N	7.41	0	4	N
B	0.741304964438606	0.654113426243581	0.840118897202832	40	8.15231530685589	26.6666666666667	N	1.4	N	O	45	81	N	Y	A_White, Non-Hispanic	M	P	Head_trauma	N	N	N	N	7.41	0	4	N
B	0.740160439766902	0.653158842810895	0.838750761205795	40	8.22640237463833	26.6666666666667	N	1.4	N	O	45	81	N	Y	A_White, Non-Hispanic	M	P	Head_trauma	N	N	N	N	7.41	0	4	N
B	0.738977803395836	0.652192526608446	0.837311333129683	40	8.30048944242078	26.6666666666667	N	1.4	N	O	45	81	N	Y	A_White, Non-Hispanic	M	P	Head_trauma	N	N	N	N	7.41	0	4	N
B	0.73775676402629	0.651214161807925	0.835800378412346	40	8.37457651020322	26.6666666666667	N	1.4	N	O	45	81	N	Y	A_White, Non-Hispanic	M	P	Head_trauma	N	N	N	N	7.41	0	4	N
B	0.736497039461888	0.650223290618117	0.83421787094166	40	8.44866357798566	26.6666666666667	N	1.4	N	O	45	81	N	Y	A_White, Non-Hispanic	M	P	Head_trauma	N	N	N	N	7.41	0	4	N
B	0.735198356806198	0.649219307169843	0.832564000917996	40	8.52275064576811	26.6666666666667	N	1.4	N	O	45	81	N	Y	A_White, Non-Hispanic	M	P	Head_trauma	N	N	N	N	7.41	0	4	N
B	0.733860452658702	0.64820145076978	0.830839183307708	40	8.59683771355055	26.6666666666667	N	1.4	N	O	45	81	N	Y	A_White, Non-Hispanic	M	P	Head_trauma	N	N	N	N	7.41	0	4	N
B	0.732483073309712	0.647168798503371	0.829044066904974	40	8.67092478133299	26.6666666666667	N	1.4	N	O	45	81	N	Y	A_White, Non-Hispanic	M	P	Head_trauma	N	N	N	N	7.41	0	4	N
B	0.731065974933708	0.646120257175884	0.827179544009075	40	8.74501184911544	26.6666666666667	N	1.4	N	O	45	81	N	Y	A_White, Non-Hispanic	M	P	Head_trauma	N	N	N	N	7.41	0	4	N
B	0.729608923781183	0.645054554593327	0.82524676071273	40	8.81909891689788	26.6666666666667	N	1.4	N	O	45	81	N	Y	A_White, Non-Hispanic	M	P	Head_trauma	N	N	N	N	7.41	0	4	N
B	0.728111696368765	0.643970230200226	0.823247127781304	40	8.89318598468033	26.6666666666667	N	1.4	N	O	45	81	N	Y	A_White, Non-Hispanic	M	P	Head_trauma	N	N	N	N	7.41	0	4	N
B	0.726574081109498	0.642865625088965	0.821182335370716	40	8.96727305246277	26.6666666666667	N	1.4	N	O	45	81	N	Y	A_White, Non-Hispanic	M	P	Head_trauma	N	N	N	N	7.41	0	4	N
B	0.72499619935224	0.641738871442915	0.819055089951722	40	9.04136012024521	26.6666666666667	N	1.4	N	O	45	81	N	Y	A_White, Non-Hispanic	M	P	Head_trauma	N	N	N	N	7.41	0	4	N
B	0.723378906536417	0.640587913994501	0.816869989255391	40	9.11544718802766	26.6666666666667	N	1.4	N	O	45	81	N	Y	A_White, Non-Hispanic	M	P	Head_trauma	N	N	N	N	7.41	0	4	N
B	0.721723158762742	0.639410546240422	0.814632040333308	40	9.1895342558101	26.6666666666667	N	1.4	N	O	45	81	N	Y	A_White, Non-Hispanic	M	P	Head_trauma	N	N	N	N	7.41	0	4	N
B	0.720029912088737	0.638204418439041	0.812346419616701	40	9.26362132359255	26.6666666666667	N	1.4	N	O	45	81	N	Y	A_White, Non-Hispanic	M	P	Head_trauma	N	N	N	N	7.41	0	4	N
B	0.718300122094564	0.636967043703978	0.810018462494975	40	9.33770839137499	26.6666666666667	N	1.4	N	O	45	81	N	Y	A_White, Non-Hispanic	M	P	Head_trauma	N	N	N	N	7.41	0	4	N
B	0.71653474345892	0.635695805326492	0.807653651765169	40	9.41179545915743	26.6666666666667	N	1.4	N	O	45	81	N	Y	A_White, Non-Hispanic	M	P	Head_trauma	N	N	N	N	7.41	0	4	N
B	0.714734729545244	0.634387965595615	0.805257604687518	40	9.48588252693988	26.6666666666667	N	1.4	N	O	45	81	N	Y	A_White, Non-Hispanic	M	P	Head_trauma	N	N	N	N	7.41	0	4	N
B	0.712901031998101	0.633040676385452	0.802836058380713	40	9.55996959472232	26.6666666666667	N	1.4	N	O	45	81	N	Y	A_White, Non-Hispanic	M	P	Head_trauma	N	N	N	N	7.41	0	4	N
B	0.71103460035005	0.63165099177211	0.80039485329797	40	9.63405666250477	26.6666666666667	N	1.4	N	O	45	81	N	Y	A_White, Non-Hispanic	M	P	Head_trauma	N	N	N	N	7.41	0	4	N
B	0.709136381638926	0.630215882924536	0.797939914542212	40	9.70814373028721	26.6666666666667	N	1.4	N	O	45	81	N	Y	A_White, Non-Hispanic	M	P	Head_trauma	N	N	N	N	7.41	0	4	N
B	0.7072073200357	0.628732255482803	0.795477230809508	40	9.78223079806965	26.6666666666667	N	1.4	N	O	45	81	N	Y	A_White, Non-Hispanic	M	P	Head_trauma	N	N	N	N	7.41	0	4	N
B	0.70524835648286	0.627196969590917	0.793012830795697	40	9.8563178658521	26.6666666666667	N	1.4	N	O	45	81	N	Y	A_White, Non-Hispanic	M	P	Head_trauma	N	N	N	N	7.41	0	4	N
B	0.70326042834345	0.625606862687876	0.790552756964501	40	9.93040493363454	26.6666666666667	N	1.4	N	O	45	81	N	Y	A_White, Non-Hispanic	M	P	Head_trauma	N	N	N	N	7.41	0	4	N
B	0.70124446906074	0.62395877507868	0.788103036656983	40	10.004492001417	26.6666666666667	N	1.4	N	O	45	81	N	Y	A_White, Non-Hispanic	M	P	Head_trauma	N	N	N	N	7.41	0	4	N
B	0.699201407828604	0.622249578206664	0.785669650622297	40	10.0785790691994	26.6666666666667	N	1.4	N	O	45	81	N	Y	A_White, Non-Hispanic	M	P	Head_trauma	N	N	N	N	7.41	0	4	N
B	0.697132169272493	0.620476205431122	0.783258499166607	40	10.1526661369819	26.6666666666667	N	1.4	N	O	45	81	N	Y	A_White, Non-Hispanic	M	P	Head_trauma	N	N	N	N	7.41	0	4	N
B	0.695037673141148	0.618635684983308	0.780875366248061	40	10.2267532047643	26.6666666666667	N	1.4	N	O	45	81	N	Y	A_White, Non-Hispanic	M	P	Head_trauma	N	N	N	N	7.41	0	4	N
B	0.692918834008967	0.616725174634348	0.778525881984654	40	10.3008402725468	26.6666666666667	N	1.4	N	O	45	81	N	Y	A_White, Non-Hispanic	M	P	Head_trauma	N	N	N	N	7.41	0	4	N
B	0.690776560988992	0.614741997468189	0.776215484181996	40	10.3749273403292	26.6666666666667	N	1.4	N	O	45	81	N	Y	A_White, Non-Hispanic	M	P	Head_trauma	N	N	N	N	7.41	0	4	N
B	0.68861175745651	0.612683678020522	0.773949379620099	40	10.4490144081116	26.6666666666667	N	1.4	N	O	45	81	N	Y	A_White, Non-Hispanic	M	P	Head_trauma	N	N	N	N	7.41	0	4	N
B	0.686425320783247	0.610547977931062	0.771732505951538	40	10.5231014758941	26.6666666666667	N	1.4	N	O	45	81	N	Y	A_White, Non-Hispanic	M	P	Head_trauma	N	N	N	N	7.41	0	4	N
B	0.684218142082073	0.608332930172561	0.769569495147083	40	10.5971885436765	26.6666666666667	N	1.4	N	O	45	81	N	Y	A_White, Non-Hispanic	M	P	Head_trauma	N	N	N	N	7.41	0	4	N
B	0.681991105962192	0.606036870875854	0.767464639468796	40	10.671275611459	26.6666666666667	N	1.4	N	O	45	81	N	Y	A_White, Non-Hispanic	M	P	Head_trauma	N	N	N	N	7.41	0	4	N
B	0.679745090294695	0.603658467774168	0.76542186094638	40	10.7453626792414	26.6666666666667	N	1.4	N	O	45	81	N	Y	A_White, Non-Hispanic	M	P	Head_trauma	N	N	N	N	7.41	0	4	N
B	0.677480965988521	0.601196744347258	0.76344468527532	40	10.8194497470239	26.6666666666667	N	1.4	N	O	45	81	N	Y	A_White, Non-Hispanic	M	P	Head_trauma	N	N	N	N	7.41	0	4	N
B	0.675199596776636	0.598651098856977	0.761536220943694	40	10.8935368148063	26.6666666666667	N	1.4	N	O	45	81	N	Y	A_White, Non-Hispanic	M	P	Head_trauma	N	N	N	N	7.41	0	4	N
B	0.672901839012385	0.596021317627456	0.759699144233078	40	10.9676238825888	26.6666666666667	N	1.4	N	O	45	81	N	Y	A_White, Non-Hispanic	M	P	Head_trauma	N	N	N	N	7.41	0	4	N
B	0.670588541475932	0.593307582125903	0.75793569053596	40	11.0417109503712	26.6666666666667	N	1.4	N	O	45	81	N	Y	A_White, Non-Hispanic	M	P	Head_trauma	N	N	N	N	7.41	0	4	N
B	0.668260545190748	0.590510469631504	0.756247652200494	40	11.1157980181536	26.6666666666667	N	1.4	N	O	45	81	N	Y	A_White, Non-Hispanic	M	P	Head_trauma	N	N	N	N	7.41	0	4	N
B	0.66591868324984	0.587630947523954	0.754636382868731	40	11.1898850859361	26.6666666666667	N	1.4	N	O	45	81	N	Y	A_White, Non-Hispanic	M	P	Head_trauma	N	N	N	N	7.41	0	4	N
B	0.663563780651962	0.58467036146375	0.753102808034891	40	11.2639721537185	26.6666666666667	N	1.4	N	O	45	81	N	Y	A_White, Non-Hispanic	M	P	Head_trauma	N	N	N	N	7.41	0	4	N
B	0.661196654147301	0.581630417955258	0.751647441329685	40	11.338059221501	26.6666666666667	N	1.4	N	O	45	81	N	Y	A_White, Non-Hispanic	M	P	Head_trauma	N	N	N	N	7.41	0	4	N
B	0.658818112092817	0.578513161969094	0.750270405852463	40	11.4121462892834	26.6666666666667	N	1.4	N	O	45	81	N	Y	A_White, Non-Hispanic	M	P	Head_trauma	N	N	N	N	7.41	0	4	N
B	0.65642895431696	0.57532095044004	0.748971459732312	40	11.4862333570659	26.6666666666667	N	1.4	N	O	45	81	N	Y	A_White, Non-Hispanic	M	P	Head_trauma	N	N	N	N	7.41	0	4	N
B	0.654029971993726	0.572056422546165	0.747750025010153	40	11.5603204248483	26.6666666666667	N	1.4	N	O	45	81	N	Y	A_White, Non-Hispanic	M	P	Head_trauma	N	N	N	N	7.41	0	4	N
B	0.651621947525833	0.568722467712116	0.746605218896143	40	11.6344074926307	26.6666666666667	N	1.4	N	O	45	81	N	Y	A_White, Non-Hispanic	M	P	Head_trauma	N	N	N	N	7.41	0	4	N
B	0.649205654436933	0.565322192268394	0.745535886468064	40	11.7084945604132	26.6666666666667	N	1.4	N	O	45	81	N	Y	A_White, Non-Hispanic	M	P	Head_trauma	N	N	N	N	7.41	0	4	N
B	0.646781857272684	0.561858885645024	0.744540633929561	40	11.7825816281956	26.6666666666667	N	1.4	N	O	45	81	N	Y	A_White, Non-Hispanic	M	P	Head_trauma	N	N	N	N	7.41	0	4	N
B	0.644351311510692	0.558335986891644	0.743617861633777	40	11.8566686959781	26.6666666666667	N	1.4	N	O	45	81	N	Y	A_White, Non-Hispanic	M	P	Head_trauma	N	N	N	N	7.41	0	4	N
B	0.641914763478901	0.554757052205925	0.742765796187157	40	11.9307557637605	26.6666666666667	N	1.4	N	O	45	81	N	Y	A_White, Non-Hispanic	M	P	Head_trauma	N	N	N	N	7.41	0	4	N
B	0.639472950282482	0.551125724029698	0.741982521071627	40	12.004842831543	26.6666666666667	N	1.4	N	O	45	81	N	Y	A_White, Non-Hispanic	M	P	Head_trauma	N	N	N	N	7.41	0	4	N
B	0.637026599739117	0.547445702144979	0.741266005350268	40	12.0789298993254	26.6666666666667	N	1.4	N	O	45	81	N	Y	A_White, Non-Hispanic	M	P	Head_trauma	N	N	N	N	7.41	0	4	N
B	0.634576430322301	0.543720717078268	0.740614130144738	40	12.1530169671079	26.6666666666667	N	1.4	N	O	45	81	N	Y	A_White, Non-Hispanic	M	P	Head_trauma	N	N	N	N	7.41	0	4	N
B	0.632123151112711	0.539954506007694	0.740024712687498	40	12.2271040348903	26.6666666666667	N	1.4	N	O	45	81	N	Y	A_White, Non-Hispanic	M	P	Head_trauma	N	N	N	N	7.41	0	4	N
B	0.629667461757443	0.536150791266453	0.739495527852388	40	12.3011911026727	26.6666666666667	N	1.4	N	O	45	81	N	Y	A_White, Non-Hispanic	M	P	Head_trauma	N	N	N	N	7.41	0	4	N
B	0.62721005243686	0.532313261450563	0.739024327152488	40	12.3752781704552	26.6666666666667	N	1.4	N	O	45	81	N	Y	A_White, Non-Hispanic	M	P	Head_trauma	N	N	N	N	7.41	0	4	N
B	0.624751603838982	0.528445555070156	0.738608855263363	40	12.4493652382376	26.6666666666667	N	1.4	N	O	45	81	N	Y	A_White, Non-Hispanic	M	P	Head_trauma	N	N	N	N	7.41	0	4	N
B	0.62229278714132	0.524551246630387	0.738246864182897	40	12.5234523060201	26.6666666666667	N	1.4	N	O	45	81	N	Y	A_White, Non-Hispanic	M	P	Head_trauma	N	N	N	N	7.41	0	4	N
B	0.619834263999811	0.52063383498952	0.73793612517696	40	12.5975393738025	26.6666666666667	N	1.4	N	O	45	81	N	Y	A_White, Non-Hispanic	M	P	Head_trauma	N	N	N	N	7.41	0	4	N
B	0.617376686544867	0.516696733816762	0.7376744386859	40	12.671626441585	26.6666666666667	N	1.4	N	O	45	81	N	Y	A_White, Non-Hispanic	M	P	Head_trauma	N	N	N	N	7.41	0	4	N
B	0.614920697384248	0.512743263957863	0.737459642380801	40	12.7457135093674	26.6666666666667	N	1.4	N	O	45	81	N	Y	A_White, Non-Hispanic	M	P	Head_trauma	N	N	N	N	7.41	0	4	N
B	0.61246692961274	0.508776647511468	0.737289617564066	40	12.8198005771498	26.6666666666667	N	1.4	N	O	45	81	N	Y	A_White, Non-Hispanic	M	P	Head_trauma	N	N	N	N	7.41	0	4	N
B	0.610016006828299	0.504800003420708	0.737162294106827	40	12.8938876449323	26.6666666666667	N	1.4	N	O	45	81	N	Y	A_White, Non-Hispanic	M	P	Head_trauma	N	N	N	N	7.41	0	4	N
B	0.607568543154686	0.500816344391793	0.737075654109097	40	12.9679747127147	26.6666666666667	N	1.4	N	O	45	81	N	Y	A_White, Non-Hispanic	M	P	Head_trauma	N	N	N	N	7.41	0	4	N
B	0.605125143270275	0.496828574961807	0.737027734457544	40	13.0420617804972	26.6666666666667	N	1.4	N	O	45	81	N	Y	A_White, Non-Hispanic	M	P	Head_trauma	N	N	N	N	7.41	0	4	N
B	0.602686402442955	0.492839490551205	0.737016628443033	40	13.1161488482796	26.6666666666667	N	1.4	N	O	45	81	N	Y	A_White, Non-Hispanic	M	P	Head_trauma	N	N	N	N	7.41	0	4	N
B	0.600252906571014	0.488851777350928	0.737040486585574	40	13.1902359160621	26.6666666666667	N	1.4	N	O	45	81	N	Y	A_White, Non-Hispanic	M	P	Head_trauma	N	N	N	N	7.41	0	4	N
B	0.597825232229669	0.484868012908837	0.737097516799182	40	13.2643229838445	26.6666666666667	N	1.4	N	O	45	81	N	Y	A_White, Non-Hispanic	M	P	Head_trauma	N	N	N	N	7.41	0	4	N
B	0.595403946723331	0.48089066729541	0.737185984014839	40	13.338410051627	26.6666666666667	N	1.4	N	O	45	81	N	Y	A_White, Non-Hispanic	M	P	Head_trauma	N	N	N	N	7.41	0	4	N
B	0.592989608143248	0.476922104742615	0.737304209364867	40	13.4124971194094	26.6666666666667	N	1.4	N	O	45	81	N	Y	A_White, Non-Hispanic	M	P	Head_trauma	N	N	N	N	7.41	0	4	N
B	0.590582765430451	0.472964585663634	0.737450569018995	40	13.4865841871918	26.6666666666667	N	1.4	N	O	45	81	N	Y	A_White, Non-Hispanic	M	P	Head_trauma	N	N	N	N	7.41	0	4	N
B	0.588183958443846	0.469020268973495	0.737623492749782	40	13.5606712549743	26.6666666666667	N	1.4	N	O	45	81	N	Y	A_White, Non-Hispanic	M	P	Head_trauma	N	N	N	N	7.41	0	4	N
B	0.585793718033343	0.46509121464215	0.737821462293921	40	13.6347583227567	26.6666666666667	N	1.4	N	O	45	81	N	Y	A_White, Non-Hispanic	M	P	Head_trauma	N	N	N	N	7.41	0	4	N
B	0.5834125661178	0.461179386421559	0.738043009565538	40	13.7088453905392	26.6666666666667	N	1.4	N	O	45	81	N	Y	A_White, Non-Hispanic	M	P	Head_trauma	N	N	N	N	7.41	0	4	N
B	0.58104095841501	0.457286551704222	0.738286735303343	40	13.7829324583216	26.6666666666667	N	1.4	N	O	45	81	N	Y	A_White, Non-Hispanic	M	P	Head_trauma	N	N	N	N	7.41	0	4	N
B	0.578678991183016	0.453413756588565	0.738551422339086	40	13.8570195261041	26.6666666666667	N	1.4	N	O	45	81	N	Y	A_White, Non-Hispanic	M	P	Head_trauma	N	N	N	N	7.41	0	4	N
B	0.576326625493089	0.449561730190984	0.738835975008694	40	13.9311065938865	26.6666666666667	N	1.4	N	O	45	81	N	Y	A_White, Non-Hispanic	M	P	Head_trauma	N	N	N	N	7.41	0	4	N
B	0.57398382231437	0.445731132224182	0.739139370038242	40	14.0051936616689	26.6666666666667	N	1.4	N	O	45	81	N	Y	A_White, Non-Hispanic	M	P	Head_trauma	N	N	N	N	7.41	0	4	N
B	0.571650542774671	0.441922558775881	0.739460651114448	40	14.0792807294514	26.6666666666667	N	1.4	N	O	45	81	N	Y	A_White, Non-Hispanic	M	P	Head_trauma	N	N	N	N	7.41	0	4	N
B	0.569326748159794	0.438136547209365	0.739798923953536	40	14.1533677972338	26.6666666666667	N	1.4	N	O	45	81	N	Y	A_White, Non-Hispanic	M	P	Head_trauma	N	N	N	N	7.41	0	4	N
B	0.567012399912958	0.434373580683599	0.740153351751007	40	14.2274548650163	26.6666666666667	N	1.4	N	O	45	81	N	Y	A_White, Non-Hispanic	M	P	Head_trauma	N	N	N	N	7.41	0	4	N
B	0.564707459634077	0.430634092320366	0.740523150984374	40	14.3015419327987	26.6666666666667	N	1.4	N	O	45	81	N	Y	A_White, Non-Hispanic	M	P	Head_trauma	N	N	N	N	7.41	0	4	N
B	0.562411889079197	0.426918469045006	0.740907587542869	40	14.3756290005812	26.6666666666667	N	1.4	N	O	45	81	N	Y	A_White, Non-Hispanic	M	P	Head_trauma	N	N	N	N	7.41	0	4	N
B	0.560125650159803	0.423227055125457	0.741305973158875	40	14.4497160683636	26.6666666666667	N	1.4	N	O	45	81	N	Y	A_White, Non-Hispanic	M	P	Head_trauma	N	N	N	N	7.41	0	4	N
B	0.55784870494224	0.419560155433166	0.741717662117957	40	14.5238031361461	26.6666666666667	N	1.4	N	O	45	81	N	Y	A_White, Non-Hispanic	M	P	Head_trauma	N	N	N	N	7.41	0	4	N
B	0.555581015647019	0.415918038447621	0.742142048225315	40	14.5978902039285	26.6666666666667	N	1.4	N	O	45	81	N	Y	A_White, Non-Hispanic	M	P	Head_trauma	N	N	N	N	7.41	0	4	N
B	0.553322544648253	0.41230093902505	0.742578562008603	40	14.6719772717109	26.6666666666667	N	1.4	N	O	45	81	N	Y	A_White, Non-Hispanic	M	P	Head_trauma	N	N	N	N	7.41	0	4	N
B	0.551073254473001	0.40870906095004	0.743026668137868	40	14.7460643394934	26.6666666666667	N	1.4	N	O	45	81	N	Y	A_White, Non-Hispanic	M	P	Head_trauma	N	N	N	N	7.41	0	4	N
C	2.94291694737246	2.4640400554925	3.51486175714823	40	0.00273785078707078	26.6666666666667	N	1.4	N	O	45	81	N	N	A_White, Non-Hispanic	M	P	Head_trauma	N	N	N	N	7.41	0	4	N
C	2.91324870445453	2.44416152667272	3.47236380304192	40	0.0768249185695146	26.6666666666667	N	1.4	N	O	45	81	N	N	A_White, Non-Hispanic	M	P	Head_trauma	N	N	N	N	7.41	0	4	N
C	2.88387955412182	2.42444023811086	3.430384115866	40	0.150911986351958	26.6666666666667	N	1.4	N	O	45	81	N	N	A_White, Non-Hispanic	M	P	Head_trauma	N	N	N	N	7.41	0	4	N
C	2.85480648115109	2.40487486151797	3.38891647762411	40	0.224999054134402	26.6666666666667	N	1.4	N	O	45	81	N	N	A_White, Non-Hispanic	M	P	Head_trauma	N	N	N	N	7.41	0	4	N
C	2.82602650071641	2.3854640762268	3.34795474907504	40	0.299086121916846	26.6666666666667	N	1.4	N	O	45	81	N	N	A_White, Non-Hispanic	M	P	Head_trauma	N	N	N	N	7.41	0	4	N
C	2.79753665808231	2.36620656896011	3.30749286895682	40	0.37317318969929	26.6666666666667	N	1.4	N	O	45	81	N	N	A_White, Non-Hispanic	M	P	Head_trauma	N	N	N	N	7.41	0	4	N
C	2.76933402830104	2.34710103359015	3.2675248532336	40	0.447260257481734	26.6666666666667	N	1.4	N	O	45	81	N	N	A_White, Non-Hispanic	M	P	Head_trauma	N	N	N	N	7.41	0	4	N
C	2.74141571591175	2.32814617088662	3.22804479436352	40	0.521347325264177	26.6666666666667	N	1.4	N	O	45	81	N	N	A_White, Non-Hispanic	M	P	Head_trauma	N	N	N	N	7.41	0	4	N
C	2.71377885464344	2.3093406882539	3.18904686059044	40	0.595434393046621	26.6666666666667	N	1.4	N	O	45	81	N	N	A_White, Non-Hispanic	M	P	Head_trauma	N	N	N	N	7.41	0	4	N
C	2.68642060712067	2.29068329945559	3.15052529525916	40	0.669521460829065	26.6666666666667	N	1.4	N	O	45	81	N	N	A_White, Non-Hispanic	M	P	Head_trauma	N	N	N	N	7.41	0	4	N
C	2.65933816457238	2.2721727243258	3.11247441615585	40	0.743608528611509	26.6666666666667	N	1.4	N	O	45	81	N	N	A_White, Non-Hispanic	M	P	Head_trauma	N	N	N	N	7.41	0	4	N
C	2.63252874654314	2.25380768846521	3.07488861487349	40	0.817695596393953	26.6666666666667	N	1.4	N	O	45	81	N	N	A_White, Non-Hispanic	M	P	Head_trauma	N	N	N	N	7.41	0	4	N
C	2.60598960060814	2.23558692292203	3.03776235620548	40	0.891782664176396	26.6666666666667	N	1.4	N	O	45	81	N	N	A_White, Non-Hispanic	M	P	Head_trauma	N	N	N	N	7.41	0	4	N
C	2.57971800209042	2.217509163855	3.0010901775667	40	0.96586973195884	26.6666666666667	N	1.4	N	O	45	81	N	N	A_White, Non-Hispanic	M	P	Head_trauma	N	N	N	N	7.41	0	4	N
C	2.55371125378102	2.19957315217756	2.96486668844436	40	1.03995679974128	26.6666666666667	N	1.4	N	O	45	81	N	N	A_White, Non-Hispanic	M	P	Head_trauma	N	N	N	N	7.41	0	4	N
C	2.52796668566225	2.18177763318175	2.92908656988043	40	1.11404386752373	26.6666666666667	N	1.4	N	O	45	81	N	N	A_White, Non-Hispanic	M	P	Head_trauma	N	N	N	N	7.41	0	4	N
C	2.50248165463354	2.16412135613943	2.8937445739868	40	1.18813093530617	26.6666666666667	N	1.4	N	O	45	81	N	N	A_White, Non-Hispanic	M	P	Head_trauma	N	N	N	N	7.41	0	4	N
C	2.47725354424005	2.14660307387914	2.85883552349529	40	1.26221800308862	26.6666666666667	N	1.4	N	O	45	81	N	N	A_White, Non-Hispanic	M	P	Head_trauma	N	N	N	N	7.41	0	4	N
C	2.45227976440385	2.12922154233614	2.82435431134447	40	1.33630507087106	26.6666666666667	N	1.4	N	O	45	81	N	N	A_White, Non-Hispanic	M	P	Head_trauma	N	N	N	N	7.41	0	4	N
C	2.42755775115846	2.11197552007383	2.7902959003064	40	1.4103921386535	26.6666666666667	N	1.4	N	O	45	81	N	N	A_White, Non-Hispanic	M	P	Head_trauma	N	N	N	N	7.41	0	4	N
C	2.40308496638515	2.0948637677727	2.75665532265434	40	1.48447920643595	26.6666666666667	N	1.4	N	O	45	81	N	N	A_White, Non-Hispanic	M	P	Head_trauma	N	N	N	N	7.41	0	4	N
C	2.37885889755274	2.07788504768511	2.72342767987588	40	1.55856627421839	26.6666666666667	N	1.4	N	O	45	81	N	N	A_White, Non-Hispanic	M	P	Head_trauma	N	N	N	N	7.41	0	4	N
C	2.35487705745934	2.06103812305173	2.69060814243326	40	1.63265334200083	26.6666666666667	N	1.4	N	O	45	81	N	N	A_White, Non-Hispanic	M	P	Head_trauma	N	N	N	N	7.41	0	4	N
C	2.33113698397717	2.04432175747656	2.65819194957548	40	1.70674040978328	26.6666666666667	N	1.4	N	O	45	81	N	N	A_White, Non-Hispanic	M	P	Head_trauma	N	N	N	N	7.41	0	4	N
C	2.30763623979975	2.02773471425643	2.62617440920515	40	1.78082747756572	26.6666666666667	N	1.4	N	O	45	81	N	N	A_White, Non-Hispanic	M	P	Head_trauma	N	N	N	N	7.41	0	4	N
C	2.28437241219169	2.01127575566066	2.59455089780484	40	1.85491454534817	26.6666666666667	N	1.4	N	O	45	81	N	N	A_White, Non-Hispanic	M	P	Head_trauma	N	N	N	N	7.41	0	4	N
C	2.26134311274088	1.99494364215597	2.56331686042728	40	1.92900161313061	26.6666666666667	N	1.4	N	O	45	81	N	N	A_White, Non-Hispanic	M	P	Head_trauma	N	N	N	N	7.41	0	4	N
C	2.23854597711343	1.97873713157161	2.53246781075498	40	2.00308868091305	26.6666666666667	N	1.4	N	O	45	81	N	N	A_White, Non-Hispanic	M	P	Head_trauma	N	N	N	N	7.41	0	4	N
C	2.21597866481085	1.96265497819856	2.5019993312345	40	2.0771757486955	26.6666666666667	N	1.4	N	O	45	81	N	N	A_White, Non-Hispanic	M	P	Head_trauma	N	N	N	N	7.41	0	4	N
C	2.19363924246935	1.94669612853972	2.47190768787893	40	2.15126281647794	26.6666666666667	N	1.4	N	O	45	81	N	N	A_White, Non-Hispanic	M	P	Head_trauma	N	N	N	N	7.41	0	4	N
C	2.1715273566874	1.93086033234386	2.44219169136777	40	2.22534988426038	26.6666666666667	N	1.4	N	O	45	81	N	N	A_White, Non-Hispanic	M	P	Head_trauma	N	N	N	N	7.41	0	4	N
C	2.14964300145733	1.91514752833812	2.41285068922306	40	2.29943695204283	26.6666666666667	N	1.4	N	O	45	81	N	N	A_White, Non-Hispanic	M	P	Head_trauma	N	N	N	N	7.41	0	4	N
C	2.12798610098392	1.89955763266001	2.38388389387248	40	2.37352401982527	26.6666666666667	N	1.4	N	O	45	81	N	N	A_White, Non-Hispanic	M	P	Head_trauma	N	N	N	N	7.41	0	4	N
C	2.10655651186045	1.88409053969963	2.35529038767379	40	2.44761108760772	26.6666666666667	N	1.4	N	O	45	81	N	N	A_White, Non-Hispanic	M	P	Head_trauma	N	N	N	N	7.41	0	4	N
C	2.08535402522243	1.86874612295266	2.32706912784939	40	2.52169815539016	26.6666666666667	N	1.4	N	O	45	81	N	N	A_White, Non-Hispanic	M	P	Head_trauma	N	N	N	N	7.41	0	4	N
C	2.06437836887562	1.85352423588426	2.299218951323	40	2.5957852231726	26.6666666666667	N	1.4	N	O	45	81	N	N	A_White, Non-Hispanic	M	P	Head_trauma	N	N	N	N	7.41	0	4	N
C	2.04362920939868	1.83842471280697	2.27173857945521	40	2.66987229095505	26.6666666666667	N	1.4	N	O	45	81	N	N	A_White, Non-Hispanic	M	P	Head_trauma	N	N	N	N	7.41	0	4	N
C	2.02310615421893	1.82344736977459	2.24462662267267	40	2.74395935873749	26.6666666666667	N	1.4	N	O	45	81	N	N	A_White, Non-Hispanic	M	P	Head_trauma	N	N	N	N	7.41	0	4	N
C	2.00280875366173	1.80859200549553	2.21788158498745	40	2.81804642651994	26.6666666666667	N	1.4	N	O	45	81	N	N	A_White, Non-Hispanic	M	P	Head_trauma	N	N	N	N	7.41	0	4	N
C	1.9827365029716	1.79385840226746	2.19150186840103	40	2.89213349430238	26.6666666666667	N	1.4	N	O	45	81	N	N	A_White, Non-Hispanic	M	P	Head_trauma	N	N	N	N	7.41	0	4	N
C	1.96288884430588	1.77924632693775	2.16548577718957	40	2.96622056208482	26.6666666666667	N	1.4	N	O	45	81	N	N	A_White, Non-Hispanic	M	P	Head_trauma	N	N	N	N	7.41	0	4	N
C	1.94326516869933	1.76475553189162	2.13983152206486	40	3.04030762986727	26.6666666666667	N	1.4	N	O	45	81	N	N	A_White, Non-Hispanic	M	P	Head_trauma	N	N	N	N	7.41	0	4	N
C	1.92386481799982	1.7503857560727	2.11453722420703	40	3.11439469764971	26.6666666666667	N	1.4	N	O	45	81	N	N	A_White, Non-Hispanic	M	P	Head_trauma	N	N	N	N	7.41	0	4	N
C	1.90468708677471	1.73613672603932	2.08960091916411	40	3.18848176543215	26.6666666666667	N	1.4	N	O	45	81	N	N	A_White, Non-Hispanic	M	P	Head_trauma	N	N	N	N	7.41	0	4	N
C	1.88573122418745	1.72200815706097	2.06502056061375	40	3.2625688332146	26.6666666666667	N	1.4	N	O	45	81	N	N	A_White, Non-Hispanic	M	P	Head_trauma	N	N	N	N	7.41	0	4	N
C	1.8669964358442	1.70799975425906	2.04079402398218	40	3.33665590099704	26.6666666666667	N	1.4	N	O	45	81	N	N	A_White, Non-Hispanic	M	P	Head_trauma	N	N	N	N	7.41	0	4	N
C	1.8484818856101	1.69411121379681	2.01691910991535	40	3.41074296877949	26.6666666666667	N	1.4	N	O	45	81	N	N	A_White, Non-Hispanic	M	P	Head_trauma	N	N	N	N	7.41	0	4	N
C	1.83018669739513	1.68034222412303	1.99339354759726	40	3.48483003656193	26.6666666666667	N	1.4	N	O	45	81	N	N	A_White, Non-Hispanic	M	P	Head_trauma	N	N	N	N	7.41	0	4	N
C	1.81210995690943	1.6666924672753	1.97021499791051	40	3.55891710434437	26.6666666666667	N	1.4	N	O	45	81	N	N	A_White, Non-Hispanic	M	P	Head_trauma	N	N	N	N	7.41	0	4	N
C	1.79425071338763	1.65316162024738	1.94738105643312	40	3.63300417212682	26.6666666666667	N	1.4	N	O	45	81	N	N	A_White, Non-Hispanic	M	P	Head_trauma	N	N	N	N	7.41	0	4	N
C	1.77660798128241	1.63974935642675	1.92488925626686	40	3.70709123990926	26.6666666666667	N	1.4	N	O	45	81	N	N	A_White, Non-Hispanic	M	P	Head_trauma	N	N	N	N	7.41	0	4	N
C	1.75918074192714	1.62645534710812	1.90273707069168	40	3.7811783076917	26.6666666666667	N	1.4	N	O	45	81	N	N	A_White, Non-Hispanic	M	P	Head_trauma	N	N	N	N	7.41	0	4	N
C	1.74196794516768	1.6132792630885	1.88092191564063	40	3.85526537547415	26.6666666666667	N	1.4	N	O	45	81	N	N	A_White, Non-Hispanic	M	P	Head_trauma	N	N	N	N	7.41	0	4	N
C	1.72496851096302	1.6002207763497	1.85944115198998	40	3.92935244325659	26.6666666666667	N	1.4	N	O	45	81	N	N	A_White, Non-Hispanic	M	P	Head_trauma	N	N	N	N	7.41	0	4	N
C	1.70818133095515	1.58727956183409	1.8382920876598	40	4.00343951103904	26.6666666666667	N	1.4	N	O	45	81	N	N	A_White, Non-Hispanic	M	P	Head_trauma	N	N	N	N	7.41	0	4	N
C	1.69160527000814	1.57445529931937	1.81747197951972	40	4.07752657882148	26.6666666666667	N	1.4	N	O	45	81	N	N	A_White, Non-Hispanic	M	P	Head_trauma	N	N	N	N	7.41	0	4	N
C	1.67523916771627	1.56174767539733	1.79697803509566	40	4.15161364660392	26.6666666666667	N	1.4	N	O	45	81	N	N	A_White, Non-Hispanic	M	P	Head_trauma	N	N	N	N	7.41	0	4	N
C	1.65908183988188	1.54915638556182	1.7768074140737	40	4.22570071438637	26.6666666666667	N	1.4	N	O	45	81	N	N	A_White, Non-Hispanic	M	P	Head_trauma	N	N	N	N	7.41	0	4	N
C	1.64313207996245	1.53668113640985	1.75695722959774	40	4.29978778216881	26.6666666666667	N	1.4	N	O	45	81	N	N	A_White, Non-Hispanic	M	P	Head_trauma	N	N	N	N	7.41	0	4	N
C	1.62738866048765	1.52432164795934	1.7374245493589	40	4.37387484995125	26.6666666666667	N	1.4	N	O	45	81	N	N	A_White, Non-Hispanic	M	P	Head_trauma	N	N	N	N	7.41	0	4	N
C	1.61185033444603	1.51207765608549	1.71820639647551	40	4.4479619177337	26.6666666666667	N	1.4	N	O	45	81	N	N	A_White, Non-Hispanic	M	P	Head_trauma	N	N	N	N	7.41	0	4	N
C	1.59651583664227	1.49994891507693	1.69929975016438	40	4.52204898551614	26.6666666666667	N	1.4	N	O	45	81	N	N	A_White, Non-Hispanic	M	P	Head_trauma	N	N	N	N	7.41	0	4	N
C	1.58138388502426	1.48793520031025	1.68070154620508	40	4.59613605329859	26.6666666666667	N	1.4	N	O	45	81	N	N	A_White, Non-Hispanic	M	P	Head_trauma	N	N	N	N	7.41	0	4	N
C	1.56645318198161	1.47603631104077	1.66240867720262	40	4.67022312108103	26.6666666666667	N	1.4	N	O	45	81	N	N	A_White, Non-Hispanic	M	P	Head_trauma	N	N	N	N	7.41	0	4	N
C	1.55172241561436	1.46425207330291	1.64441799265389	40	4.74431018886347	26.6666666666667	N	1.4	N	O	45	81	N	N	A_White, Non-Hispanic	M	P	Head_trauma	N	N	N	N	7.41	0	4	N
C	1.53719026097334	1.45258234291306	1.62672629882897	40	4.81839725664592	26.6666666666667	N	1.4	N	O	45	81	N	N	A_White, Non-Hispanic	M	P	Head_trauma	N	N	N	N	7.41	0	4	N
C	1.52285538127226	1.44102700856308	1.60933035847979	40	4.89248432442836	26.6666666666667	N	1.4	N	O	45	81	N	N	A_White, Non-Hispanic	M	P	Head_trauma	N	N	N	N	7.41	0	4	N
C	1.50871642907136	1.42958599498897	1.59222689039241	40	4.9665713922108	26.6666666666667	N	1.4	N	O	45	81	N	N	A_White, Non-Hispanic	M	P	Head_trauma	N	N	N	N	7.41	0	4	N
C	1.49477204743364	1.41825926619608	1.57541256880464	40	5.04065845999325	26.6666666666667	N	1.4	N	O	45	81	N	N	A_White, Non-Hispanic	M	P	Head_trauma	N	N	N	N	7.41	0	4	N
C	1.4810208710537	1.40704682871714	1.55888402271337	40	5.11474552777569	26.6666666666667	N	1.4	N	O	45	81	N	N	A_White, Non-Hispanic	M	P	Head_trauma	N	N	N	N	7.41	0	4	N
C	1.46746152735958	1.39594873487486	1.54263783510184	40	5.18883259555814	26.6666666666667	N	1.4	N	O	45	81	N	N	A_White, Non-Hispanic	M	P	Head_trauma	N	N	N	N	7.41	0	4	N
C	1.4540926375881	1.38496508601615	1.52667054212171	40	5.26291966334058	26.6666666666667	N	1.4	N	O	45	81	N	N	A_White, Non-Hispanic	M	P	Head_trauma	N	N	N	N	7.41	0	4	N
C	1.44091281783421	1.37409603568011	1.51097863226954	40	5.33700673112302	26.6666666666667	N	1.4	N	O	45	81	N	N	A_White, Non-Hispanic	M	P	Head_trauma	N	N	N	N	7.41	0	4	N
C	1.42792068007451	1.36334179265654	1.49555854560246	40	5.41109379890547	26.6666666666667	N	1.4	N	O	45	81	N	N	A_White, Non-Hispanic	M	P	Head_trauma	N	N	N	N	7.41	0	4	N
C	1.41511483316549	1.3527026238877	1.48040667304216	40	5.48518086668791	26.6666666666667	N	1.4	N	O	45	81	N	N	A_White, Non-Hispanic	M	P	Head_trauma	N	N	N	N	7.41	0	4	N
C	1.40249388381716	1.34217885716176	1.4655193558212	40	5.55926793447036	26.6666666666667	N	1.4	N	O	45	81	N	N	A_White, Non-Hispanic	M	P	Head_trauma	N	N	N	N	7.41	0	4	N
C	1.39005643754225	1.3317708835425	1.45089288512816	40	5.6333550022528	26.6666666666667	N	1.4	N	O	45	81	N	N	A_White, Non-Hispanic	M	P	Head_trauma	N	N	N	N	7.41	0	4	N
C	1.37780109958153	1.32147915947767	1.4365235020115	40	5.70744207003524	26.6666666666667	N	1.4	N	O	45	81	N	N	A_White, Non-Hispanic	M	P	Head_trauma	N	N	N	N	7.41	0	4	N
C	1.36572647580579	1.31130420852723	1.42240739760288	40	5.78152913781769	26.6666666666667	N	1.4	N	O	45	81	N	N	A_White, Non-Hispanic	M	P	Head_trauma	N	N	N	N	7.41	0	4	N
C	1.35383117359497	1.30124662265256	1.40854071372058	40	5.85561620560013	26.6666666666667	N	1.4	N	O	45	81	N	N	A_White, Non-Hispanic	M	P	Head_trauma	N	N	N	N	7.41	0	4	N
C	1.34211380269472	1.29130706300992	1.39491954391165	40	5.92970327338257	26.6666666666667	N	1.4	N	O	45	81	N	N	A_White, Non-Hispanic	M	P	Head_trauma	N	N	N	N	7.41	0	4	N
C	1.33057297605142	1.2814862601955	1.38153993498786	40	6.00379034116502	26.6666666666667	N	1.4	N	O	45	81	N	N	A_White, Non-Hispanic	M	P	Head_trauma	N	N	N	N	7.41	0	4	N
C	1.3192073106253	1.27178501389468	1.36839788910374	40	6.07787740894746	26.6666666666667	N	1.4	N	O	45	81	N	N	A_White, Non-Hispanic	M	P	Head_trauma	N	N	N	N	7.41	0	4	N
C	1.30801542818331	1.26220419189755	1.35548936641818	40	6.15196447672991	26.6666666666667	N	1.4	N	O	45	81	N	N	A_White, Non-Hispanic	M	P	Head_trauma	N	N	N	N	7.41	0	4	N
C	1.29699595607113	1.25274472845128	1.34281028836938	40	6.22605154451235	26.6666666666667	N	1.4	N	O	45	81	N	N	A_White, Non-Hispanic	M	P	Head_trauma	N	N	N	N	7.41	0	4	N
C	1.28614752796561	1.24340762193353	1.33035654158187	40	6.30013861229479	26.6666666666667	N	1.4	N	O	45	81	N	N	A_White, Non-Hispanic	M	P	Head_trauma	N	N	N	N	7.41	0	4	N
C	1.2754687846078	1.23419393184431	1.31812398241003	40	6.37422568007724	26.6666666666667	N	1.4	N	O	45	81	N	N	A_White, Non-Hispanic	M	P	Head_trauma	N	N	N	N	7.41	0	4	N
C	1.26495837451753	1.22510477512889	1.30610844210748	40	6.44831274785968	26.6666666666667	N	1.4	N	O	45	81	N	N	A_White, Non-Hispanic	M	P	Head_trauma	N	N	N	N	7.41	0	4	N
C	1.2546149546892	1.21614132186015	1.29430573259544	40	6.52239981564212	26.6666666666667	N	1.4	N	O	45	81	N	N	A_White, Non-Hispanic	M	P	Head_trauma	N	N	N	N	7.41	0	4	N
C	1.24443719127053	1.20730479032562	1.28271165278788	40	6.59648688342457	26.6666666666667	N	1.4	N	O	45	81	N	N	A_White, Non-Hispanic	M	P	Head_trauma	N	N	N	N	7.41	0	4	N
C	1.23442376022375	1.19859644157914	1.27132199541436	40	6.67057395120701	26.6666666666667	N	1.4	N	O	45	81	N	N	A_White, Non-Hispanic	M	P	Head_trauma	N	N	N	N	7.41	0	4	N
C	1.22457334797037	1.19001757353267	1.26013255426785	40	6.74466101898946	26.6666666666667	N	1.4	N	O	45	81	N	N	A_White, Non-Hispanic	M	P	Head_trauma	N	N	N	N	7.41	0	4	N
C	1.21488465202002	1.1815695146762	1.2491391317914	40	6.8187480867719	26.6666666666667	N	1.4	N	O	45	81	N	N	A_White, Non-Hispanic	M	P	Head_trauma	N	N	N	N	7.41	0	4	N
C	1.20535638158355	1.17325361752408	1.23833754690669	40	6.89283515455434	26.6666666666667	N	1.4	N	O	45	81	N	N	A_White, Non-Hispanic	M	P	Head_trauma	N	N	N	N	7.41	0	4	N
C	1.1959872581715	1.16507125189485	1.22772364298084	40	6.96692222233679	26.6666666666667	N	1.4	N	O	45	81	N	N	A_White, Non-Hispanic	M	P	Head_trauma	N	N	N	N	7.41	0	4	N
C	1.18677601617811	1.15702379813496	1.21729329582148	40	7.04100929011923	26.6666666666667	N	1.4	N	O	45	81	N	N	A_White, Non-Hispanic	M	P	Head_trauma	N	N	N	N	7.41	0	4	N
C	1.1777214034514	1.14911264039919	1.20704242159038	40	7.11509635790168	26.6666666666667	N	1.4	N	O	45	81	N	N	A_White, Non-Hispanic	M	P	Head_trauma	N	N	N	N	7.41	0	4	N
C	1.16882218185036	1.14133916009814	1.19696698452717	40	7.18918342568412	26.6666666666667	N	1.4	N	O	45	81	N	N	A_White, Non-Hispanic	M	P	Head_trauma	N	N	N	N	7.41	0	4	N
C	1.16007712778907	1.13370472961742	1.18706300437988	40	7.26327049346656	26.6666666666667	N	1.4	N	O	45	81	N	N	A_White, Non-Hispanic	M	P	Head_trauma	N	N	N	N	7.41	0	4	N
C	1.15148503276897	1.126210706406	1.17732656344767	40	7.33735756124901	26.6666666666667	N	1.4	N	O	45	81	N	N	A_White, Non-Hispanic	M	P	Head_trauma	N	N	N	N	7.41	0	4	N
C	1.14304470389966	1.11885842751981	1.16775381315159	40	7.41144462903145	26.6666666666667	N	1.4	N	O	45	81	N	N	A_White, Non-Hispanic	M	P	Head_trauma	N	N	N	N	7.41	0	4	N
C	1.13475496440853	1.11164920469405	1.15834098006141	40	7.4855316968139	26.6666666666667	N	1.4	N	O	45	81	N	N	A_White, Non-Hispanic	M	P	Head_trauma	N	N	N	N	7.41	0	4	N
C	1.12661465414012	1.10458432000424	1.14908437132114	40	7.55961876459634	26.6666666666667	N	1.4	N	O	45	81	N	N	A_White, Non-Hispanic	M	P	Head_trauma	N	N	N	N	7.41	0	4	N
C	1.11862263004572	1.09766502216098	1.13998037943027	40	7.63370583237878	26.6666666666667	N	1.4	N	O	45	81	N	N	A_White, Non-Hispanic	M	P	Head_trauma	N	N	N	N	7.41	0	4	N
C	1.11077776666357	1.09089252346845	1.1310254863524	40	7.70779290016123	26.6666666666667	N	1.4	N	O	45	81	N	N	A_White, Non-Hispanic	M	P	Head_trauma	N	N	N	N	7.41	0	4	N
C	1.10307895659055	1.08426799746265	1.12221626693803	40	7.78187996794367	26.6666666666667	N	1.4	N	O	45	81	N	N	A_White, Non-Hispanic	M	P	Head_trauma	N	N	N	N	7.41	0	4	N
C	1.09552511094588	1.07779257723133	1.11354939166128	40	7.85596703572611	26.6666666666667	N	1.4	N	O	45	81	N	N	A_White, Non-Hispanic	M	P	Head_trauma	N	N	N	N	7.41	0	4	N
C	1.08811515982695	1.07146735440516	1.10502162868278	40	7.93005410350856	26.6666666666667	N	1.4	N	O	45	81	N	N	A_White, Non-Hispanic	M	P	Head_trauma	N	N	N	N	7.41	0	4	N
C	1.08084805275851	1.06529337879935	1.09662984526246	40	8.004141171291	26.6666666666667	N	1.4	N	O	45	81	N	N	A_White, Non-Hispanic	M	P	Head_trauma	N	N	N	N	7.41	0	4	N
C	1.07372275913574	1.05927165867567	1.08837100855453	40	8.07822823907344	26.6666666666667	N	1.4	N	O	45	81	N	N	A_White, Non-Hispanic	M	P	Head_trauma	N	N	N	N	7.41	0	4	N
C	1.06673826866093	1.05340316158625	1.08024218582388	40	8.15231530685589	26.6666666666667	N	1.4	N	O	45	81	N	N	A_White, Non-Hispanic	M	P	Head_trauma	N	N	N	N	7.41	0	4	N
C	1.05989359177567	1.04768881575744	1.07224054413045	40	8.22640237463833	26.6666666666667	N	1.4	N	O	45	81	N	N	A_White, Non-Hispanic	M	P	Head_trauma	N	N	N	N	7.41	0	4	N
C	1.05318776008814	1.04212951196554	1.06436334952977	40	8.30048944242078	26.6666666666667	N	1.4	N	O	45	81	N	N	A_White, Non-Hispanic	M	P	Head_trauma	N	N	N	N	7.41	0	4	N
C	1.04661982679647	1.03672610585573	1.05660796584195	40	8.37457651020322	26.6666666666667	N	1.4	N	O	45	81	N	N	A_White, Non-Hispanic	M	P	Head_trauma	N	N	N	N	7.41	0	4	N
C	1.04018886710875	1.03147942065389	1.04897185304102	40	8.44866357798566	26.6666666666667	N	1.4	N	O	45	81	N	N	A_White, Non-Hispanic	M	P	Head_trauma	N	N	N	N	7.41	0	4	N
C	1.03389397866036	1.02639025022193	1.04145256531717	40	8.52275064576811	26.6666666666667	N	1.4	N	O	45	81	N	N	A_White, Non-Hispanic	M	P	Head_trauma	N	N	N	N	7.41	0	4	N
C	1.02773428192909	1.02145936240813	1.03404774886217	40	8.59683771355055	26.6666666666667	N	1.4	N	O	45	81	N	N	A_White, Non-Hispanic	M	P	Head_trauma	N	N	N	N	7.41	0	4	N
C	1.02170892064856	1.01668750264665	1.0267551394262	40	8.67092478133299	26.6666666666667	N	1.4	N	O	45	81	N	N	A_White, Non-Hispanic	M	P	Head_trauma	N	N	N	N	7.41	0	4	N
C	1.01581706222101	1.01207539776364	1.01957255969214	40	8.74501184911544	26.6666666666667	N	1.4	N	O	45	81	N	N	A_White, Non-Hispanic	M	P	Head_trauma	N	N	N	N	7.41	0	4	N
C	1.01005789812962	1.0076237599498	1.01249791650889	40	8.81909891689788	26.6666666666667	N	1.4	N	O	45	81	N	N	A_White, Non-Hispanic	M	P	Head_trauma	N	N	N	N	7.41	0	4	N
C	1.00443064435106	1.0033332908638	1.00552919802244	40	8.89318598468033	26.6666666666667	N	1.4	N	O	45	81	N	N	A_White, Non-Hispanic	M	P	Head_trauma	N	N	N	N	7.41	0	4	N
C	0.99893453845772	0.998664468911224	0.999204681039317	40	8.96727305246277	26.6666666666667	N	1.4	N	O	45	81	N	N	A_White, Non-Hispanic	M	P	Head_trauma	N	N	N	N	7.41	0	4	N
C	0.993568105619316	0.9919014671564	0.995237544444827	40	9.04136012024521	26.6666666666667	N	1.4	N	O	45	81	N	N	A_White, Non-Hispanic	M	P	Head_trauma	N	N	N	N	7.41	0	4	N
C	0.98832825518646	0.98523713903107	0.991429069513699	40	9.11544718802766	26.6666666666667	N	1.4	N	O	45	81	N	N	A_White, Non-Hispanic	M	P	Head_trauma	N	N	N	N	7.41	0	4	N
C	0.98321174549431	0.978668465779798	0.987776116509181	40	9.1895342558101	26.6666666666667	N	1.4	N	O	45	81	N	N	A_White, Non-Hispanic	M	P	Head_trauma	N	N	N	N	7.41	0	4	N
C	0.978215412022428	0.972192579701316	0.98427555640488	40	9.26362132359255	26.6666666666667	N	1.4	N	O	45	81	N	N	A_White, Non-Hispanic	M	P	Head_trauma	N	N	N	N	7.41	0	4	N
C	0.973336164634521	0.965806752205583	0.980924276230136	40	9.33770839137499	26.6666666666667	N	1.4	N	O	45	81	N	N	A_White, Non-Hispanic	M	P	Head_trauma	N	N	N	N	7.41	0	4	N
C	0.968570984916613	0.959508382981026	0.977719183554948	40	9.41179545915743	26.6666666666667	N	1.4	N	O	45	81	N	N	A_White, Non-Hispanic	M	P	Head_trauma	N	N	N	N	7.41	0	4	N
C	0.963916923610197	0.953294990169954	0.974657210205731	40	9.48588252693988	26.6666666666667	N	1.4	N	O	45	81	N	N	A_White, Non-Hispanic	M	P	Head_trauma	N	N	N	N	7.41	0	4	N
C	0.959371098136499	0.947164201456926	0.971735315295791	40	9.55996959472232	26.6666666666667	N	1.4	N	O	45	81	N	N	A_White, Non-Hispanic	M	P	Head_trauma	N	N	N	N	7.41	0	4	N
C	0.954930690208904	0.941113745983151	0.968950487648258	40	9.63405666250477	26.6666666666667	N	1.4	N	O	45	81	N	N	A_White, Non-Hispanic	M	P	Head_trauma	N	N	N	N	7.41	0	4	N
C	0.950592943529628	0.935141447006198	0.966299747681201	40	9.70814373028721	26.6666666666667	N	1.4	N	O	45	81	N	N	A_White, Non-Hispanic	M	P	Head_trauma	N	N	N	N	7.41	0	4	N
C	0.946355161568385	0.929245215232928	0.963780148819634	40	9.78223079806965	26.6666666666667	N	1.4	N	O	45	81	N	N	A_White, Non-Hispanic	M	P	Head_trauma	N	N	N	N	7.41	0	4	N
C	0.942214705419153	0.923423042758515	0.961388778491053	40	9.8563178658521	26.6666666666667	N	1.4	N	O	45	81	N	N	A_White, Non-Hispanic	M	P	Head_trauma	N	N	N	N	7.41	0	4	N
C	0.93816899173297	0.917672997552371	0.959122758757023	40	9.93040493363454	26.6666666666667	N	1.4	N	O	45	81	N	N	A_White, Non-Hispanic	M	P	Head_trauma	N	N	N	N	7.41	0	4	N
C	0.93421549072377	0.911993218436566	0.956979246626886	40	10.004492001417	26.6666666666667	N	1.4	N	O	45	81	N	N	A_White, Non-Hispanic	M	P	Head_trauma	N	N	N	N	7.41	0	4	N
C	0.930351724244483	0.906381910507825	0.954955434094809	40	10.0785790691994	26.6666666666667	N	1.4	N	O	45	81	N	N	A_White, Non-Hispanic	M	P	Head_trauma	N	N	N	N	7.41	0	4	N
C	0.926575263931219	0.900837340959506	0.953048547937358	40	10.1526661369819	26.6666666666667	N	1.4	N	O	45	81	N	N	A_White, Non-Hispanic	M	P	Head_trauma	N	N	N	N	7.41	0	4	N
C	0.922883729413104	0.89535783526409	0.951255849304342	40	10.2267532047643	26.6666666666667	N	1.4	N	O	45	81	N	N	A_White, Non-Hispanic	M	P	Head_trauma	N	N	N	N	7.41	0	4	N
C	0.919274786585432	0.889941773680705	0.949574633131995	40	10.3008402725468	26.6666666666667	N	1.4	N	O	45	81	N	N	A_White, Non-Hispanic	M	P	Head_trauma	N	N	N	N	7.41	0	4	N
C	0.915746145944008	0.884587588055981	0.948002227404342	40	10.3749273403292	26.6666666666667	N	1.4	N	O	45	81	N	N	A_White, Non-Hispanic	M	P	Head_trauma	N	N	N	N	7.41	0	4	N
C	0.912295560978786	0.879293758889924	0.946535992285814	40	10.4490144081116	26.6666666666667	N	1.4	N	O	45	81	N	N	A_White, Non-Hispanic	M	P	Head_trauma	N	N	N	N	7.41	0	4	N
C	0.908920826624445	0.874058812640896	0.945173319144922	40	10.5231014758941	26.6666666666667	N	1.4	N	O	45	81	N	N	A_White, Non-Hispanic	M	P	Head_trauma	N	N	N	N	7.41	0	4	N
C	0.905619777766723	0.868881319247491	0.943911629487616	40	10.5971885436765	26.6666666666667	N	1.4	N	O	45	81	N	N	A_White, Non-Hispanic	M	P	Head_trauma	N	N	N	N	7.41	0	4	N
C	0.902390287801795	0.863759889845911	0.942748373815174	40	10.671275611459	26.6666666666667	N	1.4	N	O	45	81	N	N	A_White, Non-Hispanic	M	P	Head_trauma	N	N	N	N	7.41	0	4	N
C	0.899230267247837	0.858693174665235	0.94168103042144	40	10.7453626792414	26.6666666666667	N	1.4	N	O	45	81	N	N	A_White, Non-Hispanic	M	P	Head_trauma	N	N	N	N	7.41	0	4	N
C	0.896137662406615	0.853679861083578	0.940707104141198	40	10.8194497470239	26.6666666666667	N	1.4	N	O	45	81	N	N	A_White, Non-Hispanic	M	P	Head_trauma	N	N	N	N	7.41	0	4	N
C	0.893110454073868	0.84871867183063	0.939824125060851	40	10.8935368148063	26.6666666666667	N	1.4	N	O	45	81	N	N	A_White, Non-Hispanic	M	P	Head_trauma	N	N	N	N	7.41	0	4	N
C	0.890146656296635	0.843808363322918	0.939029647200654	40	10.9676238825888	26.6666666666667	N	1.4	N	O	45	81	N	N	A_White, Non-Hispanic	M	P	Head_trauma	N	N	N	N	7.41	0	4	N
C	0.887244315176455	0.838947724120151	0.938321247177252	40	11.0417109503712	26.6666666666667	N	1.4	N	O	45	81	N	N	A_White, Non-Hispanic	M	P	Head_trauma	N	N	N	N	7.41	0	4	N
C	0.884401507717111	0.834135573491946	0.93769652285409	40	11.1157980181536	26.6666666666667	N	1.4	N	O	45	81	N	N	A_White, Non-Hispanic	M	P	Head_trauma	N	N	N	N	7.41	0	4	N
C	0.881616340714963	0.829370760084597	0.937153091985496	40	11.1898850859361	26.6666666666667	N	1.4	N	O	45	81	N	N	A_White, Non-Hispanic	M	P	Head_trauma	N	N	N	N	7.41	0	4	N
C	0.878886949691715	0.824652160680216	0.936688590861456	40	11.2639721537185	26.6666666666667	N	1.4	N	O	45	81	N	N	A_White, Non-Hispanic	M	P	Head_trauma	N	N	N	N	7.41	0	4	N
C	0.876211497867462	0.819978679039444	0.936300672957143	40	11.338059221501	26.6666666666667	N	1.4	N	O	45	81	N	N	A_White, Non-Hispanic	M	P	Head_trauma	N	N	N	N	7.41	0	4	N
C	0.873588175173532	0.815349244821278	0.935987007592438	40	11.4121462892834	26.6666666666667	N	1.4	N	O	45	81	N	N	A_White, Non-Hispanic	M	P	Head_trauma	N	N	N	N	7.41	0	4	N
C	0.871015197303531	0.810762812573093	0.93574527860491	40	11.4862333570659	26.6666666666667	N	1.4	N	O	45	81	N	N	A_White, Non-Hispanic	M	P	Head_trauma	N	N	N	N	7.41	0	4	N
C	0.868490804802223	0.806218360785716	0.935573183040534	40	11.5603204248483	26.6666666666667	N	1.4	N	O	45	81	N	N	A_White, Non-Hispanic	M	P	Head_trauma	N	N	N	N	7.41	0	4	N
C	0.866013262190463	0.801714891007542	0.935468429864442	40	11.6344074926307	26.6666666666667	N	1.4	N	O	45	81	N	N	A_White, Non-Hispanic	M	P	Head_trauma	N	N	N	N	7.41	0	4	N
C	0.863580857126113	0.797251427013786	0.935428738695473	40	11.7084945604132	26.6666666666667	N	1.4	N	O	45	81	N	N	A_White, Non-Hispanic	M	P	Head_trauma	N	N	N	N	7.41	0	4	N
C	0.861191899599193	0.792827014025739	0.935451838566122	40	11.7825816281956	26.6666666666667	N	1.4	N	O	45	81	N	N	A_White, Non-Hispanic	M	P	Head_trauma	N	N	N	N	7.41	0	4	N
C	0.85884472116118	0.78844071797688	0.935535466710961	40	11.8566686959781	26.6666666666667	N	1.4	N	O	45	81	N	N	A_White, Non-Hispanic	M	P	Head_trauma	N	N	N	N	7.41	0	4	N
C	0.856537674187148	0.784091624821795	0.935677367385058	40	11.9307557637605	26.6666666666667	N	1.4	N	O	45	81	N	N	A_White, Non-Hispanic	M	P	Head_trauma	N	N	N	N	7.41	0	4	N
C	0.854269131170086	0.779778839884835	0.935875290714317	40	12.004842831543	26.6666666666667	N	1.4	N	O	45	81	N	N	A_White, Non-Hispanic	M	P	Head_trauma	N	N	N	N	7.41	0	4	N
C	0.852037484046869	0.775501487245737	0.936126991579678	40	12.0789298993254	26.6666666666667	N	1.4	N	O	45	81	N	N	A_White, Non-Hispanic	M	P	Head_trauma	N	N	N	N	7.41	0	4	N
C	0.849841143554817	0.771258709159222	0.936430228536271	40	12.1530169671079	26.6666666666667	N	1.4	N	O	45	81	N	N	A_White, Non-Hispanic	M	P	Head_trauma	N	N	N	N	7.41	0	4	N
C	0.847678538618586	0.767049665506512	0.936782762769411	40	12.2271040348903	26.6666666666667	N	1.4	N	O	45	81	N	N	A_White, Non-Hispanic	M	P	Head_trauma	N	N	N	N	7.41	0	4	N
C	0.845548115766263	0.762873533276104	0.937182357088167	40	12.3011911026727	26.6666666666667	N	1.4	N	O	45	81	N	N	A_White, Non-Hispanic	M	P	Head_trauma	N	N	N	N	7.41	0	4	N
C	0.843448338574542	0.7587295060722	0.937626774958267	40	12.3752781704552	26.6666666666667	N	1.4	N	O	45	81	N	N	A_White, Non-Hispanic	M	P	Head_trauma	N	N	N	N	7.41	0	4	N
C	0.841377687142044	0.754616793648615	0.938113779575033	40	12.4493652382376	26.6666666666667	N	1.4	N	O	45	81	N	N	A_White, Non-Hispanic	M	P	Head_trauma	N	N	N	N	7.41	0	4	N
C	0.839334657590369	0.750534621466596	0.938641132977631	40	12.5234523060201	26.6666666666667	N	1.4	N	O	45	81	N	N	A_White, Non-Hispanic	M	P	Head_trauma	N	N	N	N	7.41	0	4	N
C	0.837317761592292	0.746482230274932	0.939206595205499	40	12.5975393738025	26.6666666666667	N	1.4	N	O	45	81	N	N	A_White, Non-Hispanic	M	P	Head_trauma	N	N	N	N	7.41	0	4	N
C	0.835325525926688	0.742458875711013	0.939807923498095	40	12.671626441585	26.6666666666667	N	1.4	N	O	45	81	N	N	A_White, Non-Hispanic	M	P	Head_trauma	N	N	N	N	7.41	0	4	N
C	0.833356492059369	0.738463827921211	0.940442871538447	40	12.7457135093674	26.6666666666667	N	1.4	N	O	45	81	N	N	A_White, Non-Hispanic	M	P	Head_trauma	N	N	N	N	7.41	0	4	N
C	0.831409215750107	0.734496371200042	0.941109188742263	40	12.8198005771498	26.6666666666667	N	1.4	N	O	45	81	N	N	A_White, Non-Hispanic	M	P	Head_trauma	N	N	N	N	7.41	0	4	N
C	0.829482266684124	0.730555803645854	0.941804619592028	40	12.8938876449323	26.6666666666667	N	1.4	N	O	45	81	N	N	A_White, Non-Hispanic	M	P	Head_trauma	N	N	N	N	7.41	0	4	N
C	0.82757422812917	0.726641436833389	0.942526903018645	40	12.9679747127147	26.6666666666667	N	1.4	N	O	45	81	N	N	A_White, Non-Hispanic	M	P	Head_trauma	N	N	N	N	7.41	0	4	N
C	0.82568369661638	0.72275259550102	0.943273771829892	40	13.0420617804972	26.6666666666667	N	1.4	N	O	45	81	N	N	A_White, Non-Hispanic	M	P	Head_trauma	N	N	N	N	7.41	0	4	N
C	0.823809281645355	0.718888617252551	0.944042952187426	40	13.1161488482796	26.6666666666667	N	1.4	N	O	45	81	N	N	A_White, Non-Hispanic	M	P	Head_trauma	N	N	N	N	7.41	0	4	N
C	0.821949605412756	0.715048852272442	0.944832163132784	40	13.1902359160621	26.6666666666667	N	1.4	N	O	45	81	N	N	A_White, Non-Hispanic	M	P	Head_trauma	N	N	N	N	7.41	0	4	N
C	0.820103302564089	0.711232663053768	0.945639116163145	40	13.2643229838445	26.6666666666667	N	1.4	N	O	45	81	N	N	A_White, Non-Hispanic	M	P	Head_trauma	N	N	N	N	7.41	0	4	N
C	0.818269019968288	0.707439424138193	0.946461514857657	40	13.338410051627	26.6666666666667	N	1.4	N	O	45	81	N	N	A_White, Non-Hispanic	M	P	Head_trauma	N	N	N	N	7.41	0	4	N
C	0.816445416514731	0.703668521867244	0.947297054555004	40	13.4124971194094	26.6666666666667	N	1.4	N	O	45	81	N	N	A_White, Non-Hispanic	M	P	Head_trauma	N	N	N	N	7.41	0	4	N
C	0.814631162932495	0.699919354144461	0.948143422083138	40	13.4865841871918	26.6666666666667	N	1.4	N	O	45	81	N	N	A_White, Non-Hispanic	M	P	Head_trauma	N	N	N	N	7.41	0	4	N
C	0.812824941631237	0.696191330207586	0.948998295541581	40	13.5606712549743	26.6666666666667	N	1.4	N	O	45	81	N	N	A_White, Non-Hispanic	M	P	Head_trauma	N	N	N	N	7.41	0	4	N
C	0.811025446563546	0.692483870410385	0.949859344137202	40	13.6347583227567	26.6666666666667	N	1.4	N	O	45	81	N	N	A_White, Non-Hispanic	M	P	Head_trauma	N	N	N	N	7.41	0	4	N
C	0.809231383108504	0.688796406013715	0.950724228074244	40	13.7088453905392	26.6666666666667	N	1.4	N	O	45	81	N	N	A_White, Non-Hispanic	M	P	Head_trauma	N	N	N	N	7.41	0	4	N
C	0.807441601101274	0.685128427769708	0.951590844524309	40	13.7829324583216	26.6666666666667	N	1.4	N	O	45	81	N	N	A_White, Non-Hispanic	M	P	Head_trauma	N	N	N	N	7.41	0	4	N
C	0.805655778168911	0.681479734245732	0.952458598956524	40	13.8570195261041	26.6666666666667	N	1.4	N	O	45	81	N	N	A_White, Non-Hispanic	M	P	Head_trauma	N	N	N	N	7.41	0	4	N
C	0.803873904950763	0.677850238746114	0.953327472829621	40	13.9311065938865	26.6666666666667	N	1.4	N	O	45	81	N	N	A_White, Non-Hispanic	M	P	Head_trauma	N	N	N	N	7.41	0	4	N
C	0.802095972711173	0.674239854049578	0.954197450025218	40	14.0051936616689	26.6666666666667	N	1.4	N	O	45	81	N	N	A_White, Non-Hispanic	M	P	Head_trauma	N	N	N	N	7.41	0	4	N
C	0.800321972733892	0.670648492298817	0.955068515617086	40	14.0792807294514	26.6666666666667	N	1.4	N	O	45	81	N	N	A_White, Non-Hispanic	M	P	Head_trauma	N	N	N	N	7.41	0	4	N
C	0.798551896321886	0.667076065100654	0.955940655767737	40	14.1533677972338	26.6666666666667	N	1.4	N	O	45	81	N	N	A_White, Non-Hispanic	M	P	Head_trauma	N	N	N	N	7.41	0	4	N
C	0.796785734797413	0.663522483615919	0.956813857635829	40	14.2274548650163	26.6666666666667	N	1.4	N	O	45	81	N	N	A_White, Non-Hispanic	M	P	Head_trauma	N	N	N	N	7.41	0	4	N
C	0.795023479501884	0.659987658639844	0.957688109292661	40	14.3015419327987	26.6666666666667	N	1.4	N	O	45	81	N	N	A_White, Non-Hispanic	M	P	Head_trauma	N	N	N	N	7.41	0	4	N
C	0.793265121795882	0.656471500674371	0.958563399647065	40	14.3756290005812	26.6666666666667	N	1.4	N	O	45	81	N	N	A_White, Non-Hispanic	M	P	Head_trauma	N	N	N	N	7.41	0	4	N
C	0.79151065305906	0.652973919993061	0.959439718377477	40	14.4497160683636	26.6666666666667	N	1.4	N	O	45	81	N	N	A_White, Non-Hispanic	M	P	Head_trauma	N	N	N	N	7.41	0	4	N
C	0.789760064690186	0.649494826699655	0.960317055870675	40	14.5238031361461	26.6666666666667	N	1.4	N	O	45	81	N	N	A_White, Non-Hispanic	M	P	Head_trauma	N	N	N	N	7.41	0	4	N
C	0.788013348107029	0.646034130780736	0.961195403166099	40	14.5978902039285	26.6666666666667	N	1.4	N	O	45	81	N	N	A_White, Non-Hispanic	M	P	Head_trauma	N	N	N	N	7.41	0	4	N
C	0.786270494746313	0.642591742153312	0.962074751905407	40	14.6719772717109	26.6666666666667	N	1.4	N	O	45	81	N	N	A_White, Non-Hispanic	M	P	Head_trauma	N	N	N	N	7.41	0	4	N
C	0.784531496063771	0.639167570707887	0.962955094286769	40	14.7460643394934	26.6666666666667	N	1.4	N	O	45	81	N	N	A_White, Non-Hispanic	M	P	Head_trauma	N	N	N	N	7.41	0	4	N
C	1.3308234181508e-05	2.26752819982867e-07	0.000781066789128536	40	0.00273785078707078	26.6666666666667	N	1.4	P	O	45	81	N	N	A_White, Non-Hispanic	M	P	Head_trauma	N	N	N	N	7.41	0	4	N
C	1.4509580838696e-05	2.57423996778308e-07	0.000817825605807679	40	0.0768249185695146	26.6666666666667	N	1.4	P	O	45	81	N	N	A_White, Non-Hispanic	M	P	Head_trauma	N	N	N	N	7.41	0	4	N
C	1.58193741741624e-05	2.92242740502822e-07	0.000856317590067701	40	0.150911986351958	26.6666666666667	N	1.4	P	O	45	81	N	N	A_White, Non-Hispanic	M	P	Head_trauma	N	N	N	N	7.41	0	4	N
C	1.72474037702557e-05	3.31769727084604e-07	0.000896624714461585	40	0.224999054134402	26.6666666666667	N	1.4	P	O	45	81	N	N	A_White, Non-Hispanic	M	P	Head_trauma	N	N	N	N	7.41	0	4	N
C	1.88043429240135e-05	3.76641393492564e-07	0.000938832849796356	40	0.299086121916846	26.6666666666667	N	1.4	P	O	45	81	N	N	A_White, Non-Hispanic	M	P	Head_trauma	N	N	N	N	7.41	0	4	N
C	2.05018284209078e-05	4.27580169264413e-07	0.000983031952401927	40	0.37317318969929	26.6666666666667	N	1.4	P	O	45	81	N	N	A_White, Non-Hispanic	M	P	Head_trauma	N	N	N	N	7.41	0	4	N
C	2.23525475098402e-05	4.85406088796196e-07	0.00102931626057423	40	0.447260257481734	26.6666666666667	N	1.4	P	O	45	81	N	N	A_White, Non-Hispanic	M	P	Head_trauma	N	N	N	N	7.41	0	4	N
C	2.43703327294522e-05	5.51049970546498e-07	0.00107778450066008	40	0.521347325264177	26.6666666666667	N	1.4	P	O	45	81	N	N	A_White, Non-Hispanic	M	P	Head_trauma	N	N	N	N	7.41	0	4	N
C	2.65702652944926e-05	6.25568374371365e-07	0.00112854010327673	40	0.595434393046621	26.6666666666667	N	1.4	P	O	45	81	N	N	A_White, Non-Hispanic	M	P	Head_trauma	N	N	N	N	7.41	0	4	N
C	2.89687878149702e-05	7.10160576637325e-07	0.00118169143018669	40	0.669521460829065	26.6666666666667	N	1.4	P	O	45	81	N	N	A_White, Non-Hispanic	M	P	Head_trauma	N	N	N	N	7.41	0	4	N
C	3.15838271905665e-05	8.06187835009947e-07	0.00123735201237719	40	0.743608528611509	26.6666666666667	N	1.4	P	O	45	81	N	N	A_White, Non-Hispanic	M	P	Head_trauma	N	N	N	N	7.41	0	4	N
C	3.4434928598844e-05	9.15195251396865e-07	0.0012956407999251	40	0.817695596393953	26.6666666666667	N	1.4	P	O	45	81	N	N	A_White, Non-Hispanic	M	P	Head_trauma	N	N	N	N	7.41	0	4	N
C	3.75434015786938e-05	1.03893658301583e-06	0.00135668242426073	40	0.891782664176396	26.6666666666667	N	1.4	P	O	45	81	N	N	A_White, Non-Hispanic	M	P	Head_trauma	N	N	N	N	7.41	0	4	N
C	4.09324793008679e-05	1.1794023986178e-06	0.0014206074734794	40	0.96586973195884	26.6666666666667	N	1.4	P	O	45	81	N	N	A_White, Non-Hispanic	M	P	Head_trauma	N	N	N	N	7.41	0	4	N
C	4.46274922160176e-05	1.33885203026737e-06	0.00148755278138764	40	1.03995679974128	26.6666666666667	N	1.4	P	O	45	81	N	N	A_White, Non-Hispanic	M	P	Head_trauma	N	N	N	N	7.41	0	4	N
C	4.86560573780956e-05	1.51984983160914e-06	0.00155766173101064	40	1.11404386752373	26.6666666666667	N	1.4	P	O	45	81	N	N	A_White, Non-Hispanic	M	P	Head_trauma	N	N	N	N	7.41	0	4	N
C	5.30482848581578e-05	1.72530632218845e-06	0.00163108457333113	40	1.18813093530617	26.6666666666667	N	1.4	P	O	45	81	N	N	A_White, Non-Hispanic	M	P	Head_trauma	N	N	N	N	7.41	0	4	N
C	5.78370027913345e-05	1.95852487522651e-06	0.00170797876207621	40	1.26221800308862	26.6666666666667	N	1.4	P	O	45	81	N	N	A_White, Non-Hispanic	M	P	Head_trauma	N	N	N	N	7.41	0	4	N
C	6.30580027389973e-05	2.22325469450216e-06	0.00178850930541801	40	1.33630507087106	26.6666666666667	N	1.4	P	O	45	81	N	N	A_White, Non-Hispanic	M	P	Head_trauma	N	N	N	N	7.41	0	4	N
C	6.87503071999985e-05	2.52375092605241e-06	0.00187284913550776	40	1.4103921386535	26.6666666666667	N	1.4	P	O	45	81	N	N	A_White, Non-Hispanic	M	P	Head_trauma	N	N	N	N	7.41	0	4	N
C	7.49564612703953e-05	2.86484286384307e-06	0.00196117949682005	40	1.48447920643595	26.6666666666667	N	1.4	P	O	45	81	N	N	A_White, Non-Hispanic	M	P	Head_trauma	N	N	N	N	7.41	0	4	N
C	8.17228506315738e-05	3.25201133715981e-06	0.00205369035434648	40	1.55856627421839	26.6666666666667	N	1.4	P	O	45	81	N	N	A_White, Non-Hispanic	M	P	Head_trauma	N	N	N	N	7.41	0	4	N
C	8.91000482434494e-05	3.69147651324012e-06	0.00215058082274425	40	1.63265334200083	26.6666666666667	N	1.4	P	O	45	81	N	N	A_White, Non-Hispanic	M	P	Head_trauma	N	N	N	N	7.41	0	4	N
C	9.71431923339931e-05	4.19029751389072e-06	0.00225205961761819	40	1.70674040978328	26.6666666666667	N	1.4	P	O	45	81	N	N	A_White, Non-Hispanic	M	P	Head_trauma	N	N	N	N	7.41	0	4	N
C	0.000105912398510208	4.75648543208591e-06	0.00235834553019241	40	1.78082747756572	26.6666666666667	N	1.4	P	O	45	81	N	N	A_White, Non-Hispanic	M	P	Head_trauma	N	N	N	N	7.41	0	4	N
C	0.000115473209070769	5.39913154674319e-06	0.00246966792671404	40	1.85491454534817	26.6666666666667	N	1.4	P	O	45	81	N	N	A_White, Non-Hispanic	M	P	Head_trauma	N	N	N	N	7.41	0	4	N
C	0.000125897082878514	6.12855277431086e-06	0.00258626727402241	40	1.92900161313061	26.6666666666667	N	1.4	P	O	45	81	N	N	A_White, Non-Hispanic	M	P	Head_trauma	N	N	N	N	7.41	0	4	N
C	0.000137261929454176	6.95645666821734e-06	0.00270839569281919	40	2.00308868091305	26.6666666666667	N	1.4	P	O	45	81	N	N	A_White, Non-Hispanic	M	P	Head_trauma	N	N	N	N	7.41	0	4	N
C	0.000149652691283274	7.8961285858276e-06	0.00283631754028479	40	2.0771757486955	26.6666666666667	N	1.4	P	O	45	81	N	N	A_White, Non-Hispanic	M	P	Head_trauma	N	N	N	N	7.41	0	4	N
C	0.000163161699664039	8.96261946449151e-06	0.00297030799340852	40	2.15126281647794	26.6666666666667	N	1.4	P	O	45	81	N	N	A_White, Non-Hispanic	M	P	Head_trauma	N	N	N	N	7.41	0	4	N
C	0.000177888285561921	1.01728826765155e-05	0.00311064652433392	40	2.22534988426038	26.6666666666667	N	1.4	P	O	45	81	N	N	A_White, Non-Hispanic	M	P	Head_trauma	N	N	N	N	7.41	0	4	N
C	0.000193939961066929	1.15460619735753e-05	0.00325762225984269	40	2.29943695204283	26.6666666666667	N	1.4	P	O	45	81	N	N	A_White, Non-Hispanic	M	P	Head_trauma	N	N	N	N	7.41	0	4	N
C	0.000211433340186955	1.31037903423159e-05	0.00341153637037754	40	2.37352401982527	26.6666666666667	N	1.4	P	O	45	81	N	N	A_White, Non-Hispanic	M	P	Head_trauma	N	N	N	N	7.41	0	4	N
C	0.000230494855072694	1.48705016455161e-05	0.0035727024872091	40	2.44761108760772	26.6666666666667	N	1.4	P	O	45	81	N	N	A_White, Non-Hispanic	M	P	Head_trauma	N	N	N	N	7.41	0	4	N
C	0.000251261521736471	1.68737790858918e-05	0.0037414471283503	40	2.52169815539016	26.6666666666667	N	1.4	P	O	45	81	N	N	A_White, Non-Hispanic	M	P	Head_trauma	N	N	N	N	7.41	0	4	N
C	0.000273881757853258	1.91447444655277e-05	0.00391811013303714	40	2.5957852231726	26.6666666666667	N	1.4	P	O	45	81	N	N	A_White, Non-Hispanic	M	P	Head_trauma	N	N	N	N	7.41	0	4	N
C	0.000298516255264581	2.17184925795726e-05	0.00410304510456693	40	2.66987229095505	26.6666666666667	N	1.4	P	O	45	81	N	N	A_White, Non-Hispanic	M	P	Head_trauma	N	N	N	N	7.41	0	4	N
C	0.000325338909824034	2.46345754717225e-05	0.00429661986125917	40	2.74395935873749	26.6666666666667	N	1.4	P	O	45	81	N	N	A_White, Non-Hispanic	M	P	Head_trauma	N	N	N	N	7.41	0	4	N
C	0.000354537811224061	2.79375416907483e-05	0.00449921689527799	40	2.81804642651994	26.6666666666667	N	1.4	P	O	45	81	N	N	A_White, Non-Hispanic	M	P	Head_trauma	N	N	N	N	7.41	0	4	N
C	0.000386316295425187	3.16775361211296e-05	0.0047112338390325	40	2.89213349430238	26.6666666666667	N	1.4	P	O	45	81	N	N	A_White, Non-Hispanic	M	P	Head_trauma	N	N	N	N	7.41	0	4	N
C	0.000420894062267631	3.59109664153819e-05	0.00493308393884572	40	2.96622056208482	26.6666666666667	N	1.4	P	O	45	81	N	N	A_White, Non-Hispanic	M	P	Head_trauma	N	N	N	N	7.41	0	4	N
C	0.000458508360778789	4.0701242529038e-05	0.0051651965355619	40	3.04030762986727	26.6666666666667	N	1.4	P	O	45	81	N	N	A_White, Non-Hispanic	M	P	Head_trauma	N	N	N	N	7.41	0	4	N
C	0.000499415244594829	4.61195963488269e-05	0.00540801755174202	40	3.11439469764971	26.6666666666667	N	1.4	P	O	45	81	N	N	A_White, Non-Hispanic	M	P	Head_trauma	N	N	N	N	7.41	0	4	N
C	0.000543890899787023	5.22459889069049e-05	0.00566200998507738	40	3.18848176543215	26.6666666666667	N	1.4	P	O	45	81	N	N	A_White, Non-Hispanic	M	P	Head_trauma	N	N	N	N	7.41	0	4	N
C	0.000592233047220523	5.91701131847297e-05	0.00592765440764144	40	3.2625688332146	26.6666666666667	N	1.4	P	O	45	81	N	N	A_White, Non-Hispanic	M	P	Head_trauma	N	N	N	N	7.41	0	4	N
C	0.000644762421369831	6.6992501023711e-05	0.00620544947058403	40	3.33665590099704	26.6666666666667	N	1.4	P	O	45	81	N	N	A_White, Non-Hispanic	M	P	Head_trauma	N	N	N	N	7.41	0	4	N
C	0.000701824327268735	7.5825743169564e-05	0.00649591241387163	40	3.41074296877949	26.6666666666667	N	1.4	P	O	45	81	N	N	A_White, Non-Hispanic	M	P	Head_trauma	N	N	N	N	7.41	0	4	N
C	0.00076379027697728	8.57958319751263e-05	0.00679957958067428	40	3.48483003656193	26.6666666666667	N	1.4	P	O	45	81	N	N	A_White, Non-Hispanic	M	P	Head_trauma	N	N	N	N	7.41	0	4	N
C	0.000831059706600957	9.70436367627022e-05	0.00711700693600879	40	3.55891710434437	26.6666666666667	N	1.4	P	O	45	81	N	N	A_White, Non-Hispanic	M	P	Head_trauma	N	N	N	N	7.41	0	4	N
C	0.000904061774492467	0.000109726522290362	0.00744877058926214	40	3.63300417212682	26.6666666666667	N	1.4	P	O	45	81	N	N	A_White, Non-Hispanic	M	P	Head_trauma	N	N	N	N	7.41	0	4	N
C	0.000983257240800287	0.000124020121163897	0.0077954673202467	40	3.70709123990926	26.6666666666667	N	1.4	P	O	45	81	N	N	A_White, Non-Hispanic	M	P	Head_trauma	N	N	N	N	7.41	0	4	N
C	0.00106914042799453	0.000140120271371747	0.00815771510847079	40	3.7811783076917	26.6666666666667	N	1.4	P	O	45	81	N	N	A_White, Non-Hispanic	M	P	Head_trauma	N	N	N	N	7.41	0	4	N
C	0.00116224126139647	0.000158245130376909	0.0085361536653615	40	3.85526537547415	26.6666666666667	N	1.4	P	O	45	81	N	N	A_White, Non-Hispanic	M	P	Head_trauma	N	N	N	N	7.41	0	4	N
C	0.00126312738805717	0.00017863747735724	0.00893144496924048	40	3.92935244325659	26.6666666666667	N	1.4	P	O	45	81	N	N	A_White, Non-Hispanic	M	P	Head_trauma	N	N	N	N	7.41	0	4	N
C	0.00137240637156844	0.000201567215221225	0.00934427380293201	40	4.00343951103904	26.6666666666667	N	1.4	P	O	45	81	N	N	A_White, Non-Hispanic	M	P	Head_trauma	N	N	N	N	7.41	0	4	N
C	0.00149072795954234	0.000227334083914725	0.00977534829398856	40	4.07752657882148	26.6666666666667	N	1.4	P	O	45	81	N	N	A_White, Non-Hispanic	M	P	Head_trauma	N	N	N	N	7.41	0	4	N
C	0.00161878641955784	0.000256270596247063	0.010225400457642	40	4.15161364660392	26.6666666666667	N	1.4	P	O	45	81	N	N	A_White, Non-Hispanic	M	P	Head_trauma	N	N	N	N	7.41	0	4	N
C	0.00175732293834158	0.000288745206970684	0.0106951867427362	40	4.22570071438637	26.6666666666667	N	1.4	P	O	45	81	N	N	A_White, Non-Hispanic	M	P	Head_trauma	N	N	N	N	7.41	0	4	N
C	0.00190712807782057	0.000325165725113064	0.0111854885810825	40	4.29978778216881	26.6666666666667	N	1.4	P	O	45	81	N	N	A_White, Non-Hispanic	M	P	Head_trauma	N	N	N	N	7.41	0	4	N
C	0.00206904428045465	0.000365982978544891	0.0116971129408878	40	4.37387484995125	26.6666666666667	N	1.4	P	O	45	81	N	N	A_White, Non-Hispanic	M	P	Head_trauma	N	N	N	N	7.41	0	4	N
C	0.00224396841492205	0.000411694738433821	0.0122308928851594	40	4.4479619177337	26.6666666666667	N	1.4	P	O	45	81	N	N	A_White, Non-Hispanic	M	P	Head_trauma	N	N	N	N	7.41	0	4	N
C	0.00243285435179317	0.000462849909534763	0.0127876881362865	40	4.52204898551614	26.6666666666667	N	1.4	P	O	45	81	N	N	A_White, Non-Hispanic	M	P	Head_trauma	N	N	N	N	7.41	0	4	N
C	0.00263671555728123	0.000520052990158302	0.0133683856483406	40	4.59613605329859	26.6666666666667	N	1.4	P	O	45	81	N	N	A_White, Non-Hispanic	M	P	Head_trauma	N	N	N	N	7.41	0	4	N
C	0.00285662769150663	0.000583968803089472	0.0139739001890349	40	4.67022312108103	26.6666666666667	N	1.4	P	O	45	81	N	N	A_White, Non-Hispanic	M	P	Head_trauma	N	N	N	N	7.41	0	4	N
C	0.0030937311959546	0.000655327495647296	0.0146051749337464	40	4.74431018886347	26.6666666666667	N	1.4	P	O	45	81	N	N	A_White, Non-Hispanic	M	P	Head_trauma	N	N	N	N	7.41	0	4	N
C	0.00334923385294626	0.000734929803427859	0.0152631820745344	40	4.81839725664592	26.6666666666667	N	1.4	P	O	45	81	N	N	A_White, Non-Hispanic	M	P	Head_trauma	N	N	N	N	7.41	0	4	N
C	0.00362441329798228	0.000823652568003959	0.0159489234476928	40	4.89248432442836	26.6666666666667	N	1.4	P	O	45	81	N	N	A_White, Non-Hispanic	M	P	Head_trauma	N	N	N	N	7.41	0	4	N
C	0.00392061946376878	0.0009224544939083	0.016663431184076	40	4.9665713922108	26.6666666666667	N	1.4	P	O	45	81	N	N	A_White, Non-Hispanic	M	P	Head_trauma	N	N	N	N	7.41	0	4	N
C	0.00423927693259511	0.00103238212454733	0.0174077683872268	40	5.04065845999325	26.6666666666667	N	1.4	P	O	45	81	N	N	A_White, Non-Hispanic	M	P	Head_trauma	N	N	N	N	7.41	0	4	N
C	0.00458188717151899	0.00115457601022582	0.0181830298452366	40	5.11474552777569	26.6666666666667	N	1.4	P	O	45	81	N	N	A_White, Non-Hispanic	M	P	Head_trauma	N	N	N	N	7.41	0	4	N
C	0.0049500306225363	0.00129027703415687	0.0189903427832911	40	5.18883259555814	26.6666666666667	N	1.4	P	O	45	81	N	N	A_White, Non-Hispanic	M	P	Head_trauma	N	N	N	N	7.41	0	4	N
C	0.00534536861758087	0.00144083285413872	0.0198308676650065	40	5.26291966334058	26.6666666666667	N	1.4	P	O	45	81	N	N	A_White, Non-Hispanic	M	P	Head_trauma	N	N	N	N	7.41	0	4	N
C	0.0057696450858357	0.0016077044084591	0.0207057990519624	40	5.33700673112302	26.6666666666667	N	1.4	P	O	45	81	N	N	A_White, Non-Hispanic	M	P	Head_trauma	N	N	N	N	7.41	0	4	N
C	0.00622468801845664	0.00179247242450427	0.0216163665322961	40	5.41109379890547	26.6666666666667	N	1.4	P	O	45	81	N	N	A_White, Non-Hispanic	M	P	Head_trauma	N	N	N	N	7.41	0	4	N
C	0.006712410653435	0.00199684385748028	0.022563835730853	40	5.48518086668791	26.6666666666667	N	1.4	P	O	45	81	N	N	A_White, Non-Hispanic	M	P	Head_trauma	N	N	N	N	7.41	0	4	N
C	0.00723481234098283	0.00222265817458781	0.0235495094152047	40	5.55926793447036	26.6666666666667	N	1.4	P	O	45	81	N	N	A_White, Non-Hispanic	M	P	Head_trauma	N	N	N	N	7.41	0	4	N
C	0.00779397904754012	0.00247189338693411	0.0245747287138616	40	5.6333550022528	26.6666666666667	N	1.4	P	O	45	81	N	N	A_White, Non-Hispanic	M	P	Head_trauma	N	N	N	N	7.41	0	4	N
C	0.00839208345430846	0.00274667171744136	0.0256408744652177	40	5.70744207003524	26.6666666666667	N	1.4	P	O	45	81	N	N	A_White, Non-Hispanic	M	P	Head_trauma	N	N	N	N	7.41	0	4	N
C	0.00903138460414553	0.00304926477806885	0.0267493687182042	40	5.78152913781769	26.6666666666667	N	1.4	P	O	45	81	N	N	A_White, Non-Hispanic	M	P	Head_trauma	N	N	N	N	7.41	0	4	N
C	0.00971422704874048	0.00338209811388201	0.0279016764082478	40	5.85561620560013	26.6666666666667	N	1.4	P	O	45	81	N	N	A_White, Non-Hispanic	M	P	Head_trauma	N	N	N	N	7.41	0	4	N
C	0.0104430394462855	0.00374775495499078	0.0290993072349747	40	5.92970327338257	26.6666666666667	N	1.4	P	O	45	81	N	N	A_White, Non-Hispanic	M	P	Head_trauma	N	N	N	N	7.41	0	4	N
C	0.0112203325583868	0.00414897900028721	0.03034381777109	40	6.00379034116502	26.6666666666667	N	1.4	P	O	45	81	N	N	A_White, Non-Hispanic	M	P	Head_trauma	N	N	N	N	7.41	0	4	N
C	0.0120486965937811	0.00458867603944529	0.0316368138349861	40	6.07787740894746	26.6666666666667	N	1.4	P	O	45	81	N	N	A_White, Non-Hispanic	M	P	Head_trauma	N	N	N	N	7.41	0	4	N
C	0.0129307978455891	0.00506991420206052	0.0329799531628237	40	6.15196447672991	26.6666666666667	N	1.4	P	O	45	81	N	N	A_White, Non-Hispanic	M	P	Head_trauma	N	N	N	N	7.41	0	4	N
C	0.013869374568375	0.00559592260542681	0.0343749484189331	40	6.22605154451235	26.6666666666667	N	1.4	P	O	45	81	N	N	A_White, Non-Hispanic	M	P	Head_trauma	N	N	N	N	7.41	0	4	N
C	0.0148672320412789	0.00617008815569409	0.0358235705863049	40	6.30013861229479	26.6666666666667	N	1.4	P	O	45	81	N	N	A_White, Non-Hispanic	M	P	Head_trauma	N	N	N	N	7.41	0	4	N
C	0.0159272367639647	0.0067959502415237	0.0373276527814179	40	6.37422568007724	26.6666666666667	N	1.4	P	O	45	81	N	N	A_White, Non-Hispanic	M	P	Head_trauma	N	N	N	N	7.41	0	4	N
C	0.0170523097331626	0.00747719304550098	0.0388890945393839	40	6.44831274785968	26.6666666666667	N	1.4	P	O	45	81	N	N	A_White, Non-Hispanic	M	P	Head_trauma	N	N	N	N	7.41	0	4	N
C	0.0182454187492175	0.00821763518725587	0.0405098666159532	40	6.52239981564212	26.6666666666667	N	1.4	P	O	45	81	N	N	A_White, Non-Hispanic	M	P	Head_trauma	N	N	N	N	7.41	0	4	N
C	0.0195095697043541	0.00902121640443771	0.0421920163517877	40	6.59648688342457	26.6666666666667	N	1.4	P	O	45	81	N	N	A_White, Non-Hispanic	M	P	Head_trauma	N	N	N	N	7.41	0	4	N
C	0.020847796807377	0.00989198097457941	0.0439376736407601	40	6.67057395120701	26.6666666666667	N	1.4	P	O	45	81	N	N	A_White, Non-Hispanic	M	P	Head_trauma	N	N	N	N	7.41	0	4	N
C	0.0222631517032965	0.0108340575838949	0.0457490575369277	40	6.74466101898946	26.6666666666667	N	1.4	P	O	45	81	N	N	A_White, Non-Hispanic	M	P	Head_trauma	N	N	N	N	7.41	0	4	N
C	0.0237586914509617	0.0118516353599512	0.0476284835229967	40	6.8187480867719	26.6666666666667	N	1.4	P	O	45	81	N	N	A_White, Non-Hispanic	M	P	Head_trauma	N	N	N	N	7.41	0	4	N
C	0.0253374653272284	0.0129489358060623	0.0495783714448521	40	6.89283515455434	26.6666666666667	N	1.4	P	O	45	81	N	N	A_White, Non-Hispanic	M	P	Head_trauma	N	N	N	N	7.41	0	4	N
C	0.0270025004325343	0.0141301804087197	0.05160125409008	40	6.96692222233679	26.6666666666667	N	1.4	P	O	45	81	N	N	A_White, Non-Hispanic	M	P	Head_trauma	N	N	N	N	7.41	0	4	N
C	0.0287567860800269	0.0153995537384657	0.0536997863507455	40	7.04100929011923	26.6666666666667	N	1.4	P	O	45	81	N	N	A_White, Non-Hispanic	M	P	Head_trauma	N	N	N	N	7.41	0	4	N
C	0.0306032569586353	0.0167611619328781	0.0558767548590493	40	7.11509635790168	26.6666666666667	N	1.4	P	O	45	81	N	N	A_White, Non-Hispanic	M	P	Head_trauma	N	N	N	N	7.41	0	4	N
C	0.03254477506968	0.0182189865418738	0.0581350879151113	40	7.18918342568412	26.6666666666667	N	1.4	P	O	45	81	N	N	A_White, Non-Hispanic	M	P	Head_trauma	N	N	N	N	7.41	0	4	N
C	0.0345841104468092	0.0197768338348939	0.0604778654350016	40	7.26327049346656	26.6666666666667	N	1.4	P	O	45	81	N	N	A_White, Non-Hispanic	M	P	Head_trauma	N	N	N	N	7.41	0	4	N
C	0.0367239206802293	0.0214382798215399	0.062908328529826	40	7.33735756124901	26.6666666666667	N	1.4	P	O	45	81	N	N	A_White, Non-Hispanic	M	P	Head_trauma	N	N	N	N	7.41	0	4	N
C	0.0389667292783236	0.0232066114266355	0.0654298881786508	40	7.41144462903145	26.6666666666667	N	1.4	P	O	45	81	N	N	A_White, Non-Hispanic	M	P	Head_trauma	N	N	N	N	7.41	0	4	N
C	0.0413149029128286	0.0250847644915782	0.0680461322756099	40	7.4855316968139	26.6666666666667	N	1.4	P	O	45	81	N	N	A_White, Non-Hispanic	M	P	Head_trauma	N	N	N	N	7.41	0	4	N
C	0.0437706276076846	0.0270752595487366	0.0707608301121533	40	7.55961876459634	26.6666666666667	N	1.4	P	O	45	81	N	N	A_White, Non-Hispanic	M	P	Head_trauma	N	N	N	N	7.41	0	4	N
C	0.0463358839464526	0.0291801366340112	0.0735779330997596	40	7.63370583237878	26.6666666666667	N	1.4	P	O	45	81	N	N	A_White, Non-Hispanic	M	P	Head_trauma	N	N	N	N	7.41	0	4	N
C	0.0490124213887209	0.031400890759339	0.0765015702515094	40	7.70779290016123	26.6666666666667	N	1.4	P	O	45	81	N	N	A_White, Non-Hispanic	M	P	Head_trauma	N	N	N	N	7.41	0	4	N
C	0.0518017318020722	0.0337384100494114	0.0795360366349164	40	7.78187996794367	26.6666666666667	N	1.4	P	O	45	81	N	N	A_White, Non-Hispanic	M	P	Head_trauma	N	N	N	N	7.41	0	4	N
C	0.054705022332903	0.0361929189332706	0.0826857727049037	40	7.85596703572611	26.6666666666667	N	1.4	P	O	45	81	N	N	A_White, Non-Hispanic	M	P	Head_trauma	N	N	N	N	7.41	0	4	N
C	0.0577231877564864	0.0387639291373498	0.0859553321585289	40	7.93005410350856	26.6666666666667	N	1.4	P	O	45	81	N	N	A_White, Non-Hispanic	M	P	Head_trauma	N	N	N	N	7.41	0	4	N
C	0.0608567824639652	0.0414502015038869	0.0893493357690696	40	8.004141171291	26.6666666666667	N	1.4	P	O	45	81	N	N	A_White, Non-Hispanic	M	P	Head_trauma	N	N	N	N	7.41	0	4	N
C	0.0641059922614258	0.0442497217956595	0.0928724086176084	40	8.07822823907344	26.6666666666667	N	1.4	P	O	45	81	N	N	A_White, Non-Hispanic	M	P	Head_trauma	N	N	N	N	7.41	0	4	N
C	0.0674706061734399	0.0471596935727549	0.09652909831546	40	8.15231530685589	26.6666666666667	N	1.4	P	O	45	81	N	N	A_White, Non-Hispanic	M	P	Head_trauma	N	N	N	N	7.41	0	4	N
C	0.070949988460415	0.0501765508659799	0.100323772273196	40	8.22640237463833	26.6666666666667	N	1.4	P	O	45	81	N	N	A_White, Non-Hispanic	M	P	Head_trauma	N	N	N	N	7.41	0	4	N
C	0.0745430510754737	0.0532959926628038	0.104260492881649	40	8.30048944242078	26.6666666666667	N	1.4	P	O	45	81	N	N	A_White, Non-Hispanic	M	P	Head_trauma	N	N	N	N	7.41	0	4	N
C	0.0782482268021492	0.0565130401345693	0.108342870656064	40	8.37457651020322	26.6666666666667	N	1.4	P	O	45	81	N	N	A_White, Non-Hispanic	M	P	Head_trauma	N	N	N	N	7.41	0	4	N
C	0.0820634433286737	0.0598221160890693	0.112573896933562	40	8.44866357798566	26.6666666666667	N	1.4	P	O	45	81	N	N	A_White, Non-Hispanic	M	P	Head_trauma	N	N	N	N	7.41	0	4	N
C	0.0859860985278234	0.0632171444209598	0.116955759513636	40	8.52275064576811	26.6666666666667	N	1.4	P	O	45	81	N	N	A_White, Non-Hispanic	M	P	Head_trauma	N	N	N	N	7.41	0	4	N
C	0.0900130372227862	0.0666916655203275	0.12148964652264	40	8.59683771355055	26.6666666666667	N	1.4	P	O	45	81	N	N	A_White, Non-Hispanic	M	P	Head_trauma	N	N	N	N	7.41	0	4	N
C	0.0941405297292452	0.0702389619184342	0.126175545532613	40	8.67092478133299	26.6666666666667	N	1.4	P	O	45	81	N	N	A_White, Non-Hispanic	M	P	Head_trauma	N	N	N	N	7.41	0	4	N
C	0.0983642524712535	0.073852187160555	0.131012046308038	40	8.74501184911544	26.6666666666667	N	1.4	P	O	45	81	N	N	A_White, Non-Hispanic	M	P	Head_trauma	N	N	N	N	7.41	0	4	N
C	0.102679270973544	0.0775244902384273	0.135996156249894	40	8.81909891689788	26.6666666666667	N	1.4	P	O	45	81	N	N	A_White, Non-Hispanic	M	P	Head_trauma	N	N	N	N	7.41	0	4	N
C	0.107080025535167	0.0812491280466521	0.141123137494206	40	8.89318598468033	26.6666666666667	N	1.4	P	O	45	81	N	N	A_White, Non-Hispanic	M	P	Head_trauma	N	N	N	N	7.41	0	4	N
C	0.111560323505843	0.085019561943123	0.146386378573137	40	8.96727305246277	26.6666666666667	N	1.4	P	O	45	81	N	N	A_White, Non-Hispanic	M	P	Head_trauma	N	N	N	N	7.41	0	4	N
C	0.116114171539917	0.0888301328695233	0.151778460719007	40	9.04136012024521	26.6666666666667	N	1.4	P	O	45	81	N	N	A_White, Non-Hispanic	M	P	Head_trauma	N	N	N	N	7.41	0	4	N
C	0.120737042097286	0.0926769262853491	0.157293016921152	40	9.11544718802766	26.6666666666667	N	1.4	P	O	45	81	N	N	A_White, Non-Hispanic	M	P	Head_trauma	N	N	N	N	7.41	0	4	N
C	0.125424486444568	0.0965566631871914	0.162923005835297	40	9.1895342558101	26.6666666666667	N	1.4	P	O	45	81	N	N	A_White, Non-Hispanic	M	P	Head_trauma	N	N	N	N	7.41	0	4	N
C	0.13017191097294	0.100466496334174	0.168660469157648	40	9.26362132359255	26.6666666666667	N	1.4	P	O	45	81	N	N	A_White, Non-Hispanic	M	P	Head_trauma	N	N	N	N	7.41	0	4	N
C	0.134974595081381	0.10440397515803	0.174496625150595	40	9.33770839137499	26.6666666666667	N	1.4	P	O	45	81	N	N	A_White, Non-Hispanic	M	P	Head_trauma	N	N	N	N	7.41	0	4	N
C	0.139827709625162	0.108367001213356	0.180421974956423	40	9.41179545915743	26.6666666666667	N	1.4	P	O	45	81	N	N	A_White, Non-Hispanic	M	P	Head_trauma	N	N	N	N	7.41	0	4	N
C	0.144726335818801	0.112353777660571	0.186426417657401	40	9.48588252693988	26.6666666666667	N	1.4	P	O	45	81	N	N	A_White, Non-Hispanic	M	P	Head_trauma	N	N	N	N	7.41	0	4	N
C	0.149665484481614	0.116362755863863	0.192499370428478	40	9.55996959472232	26.6666666666667	N	1.4	P	O	45	81	N	N	A_White, Non-Hispanic	M	P	Head_trauma	N	N	N	N	7.41	0	4	N
C	0.154640115513958	0.120392581623162	0.198629890677331	40	9.63405666250477	26.6666666666667	N	1.4	P	O	45	81	N	N	A_White, Non-Hispanic	M	P	Head_trauma	N	N	N	N	7.41	0	4	N
C	0.159645157493192	0.124442042938144	0.204806797680866	40	9.70814373028721	26.6666666666667	N	1.4	P	O	45	81	N	N	A_White, Non-Hispanic	M	P	Head_trauma	N	N	N	N	7.41	0	4	N
C	0.164675527280144	0.128510020599549	0.211018791830219	40	9.78223079806965	26.6666666666667	N	1.4	P	O	45	81	N	N	A_White, Non-Hispanic	M	P	Head_trauma	N	N	N	N	7.41	0	4	N
C	0.169726149529508	0.132595442368004	0.217254570139465	40	9.8563178658521	26.6666666666667	N	1.4	P	O	45	81	N	N	A_White, Non-Hispanic	M	P	Head_trauma	N	N	N	N	7.41	0	4	N
C	0.174791976001132	0.136697241061122	0.223502937127454	40	9.93040493363454	26.6666666666667	N	1.4	P	O	45	81	N	N	A_White, Non-Hispanic	M	P	Head_trauma	N	N	N	N	7.41	0	4	N
C	0.179868004573285	0.140814316532863	0.229752910540351	40	10.004492001417	26.6666666666667	N	1.4	P	O	45	81	N	N	A_White, Non-Hispanic	M	P	Head_trauma	N	N	N	N	7.41	0	4	N
C	0.184949297863966	0.144945501291251	0.235993821647769	40	10.0785790691994	26.6666666666667	N	1.4	P	O	45	81	N	N	A_White, Non-Hispanic	M	P	Head_trauma	N	N	N	N	7.41	0	4	N
C	0.190031001371764	0.149089529348317	0.24221541003049	40	10.1526661369819	26.6666666666667	N	1.4	P	O	45	81	N	N	A_White, Non-Hispanic	M	P	Head_trauma	N	N	N	N	7.41	0	4	N
C	0.195108361053892	0.153245007815208	0.248407912896189	40	10.2267532047643	26.6666666666667	N	1.4	P	O	45	81	N	N	A_White, Non-Hispanic	M	P	Head_trauma	N	N	N	N	7.41	0	4	N
C	0.200176740265536	0.157410390729436	0.25456214902745	40	10.3008402725468	26.6666666666667	N	1.4	P	O	45	81	N	N	A_White, Non-Hispanic	M	P	Head_trauma	N	N	N	N	7.41	0	4	N
C	0.205231635991484	0.161583954617353	0.260669597494909	40	10.3749273403292	26.6666666666667	N	1.4	P	O	45	81	N	N	A_White, Non-Hispanic	M	P	Head_trauma	N	N	N	N	7.41	0	4	N
C	0.210268694308414	0.165763775342059	0.266722471269314	40	10.4490144081116	26.6666666666667	N	1.4	P	O	45	81	N	N	A_White, Non-Hispanic	M	P	Head_trauma	N	N	N	N	7.41	0	4	N
C	0.21528372502349	0.169947705856985	0.272713785845346	40	10.5231014758941	26.6666666666667	N	1.4	P	O	45	81	N	N	A_White, Non-Hispanic	M	P	Head_trauma	N	N	N	N	7.41	0	4	N
C	0.22027271544269	0.174133354573867	0.27863742295227	40	10.5971885436765	26.6666666666667	N	1.4	P	O	45	81	N	N	A_White, Non-Hispanic	M	P	Head_trauma	N	N	N	N	7.41	0	4	N
C	0.225231843229966	0.178318064156867	0.284488189374584	40	10.671275611459	26.6666666666667	N	1.4	P	O	45	81	N	N	A_White, Non-Hispanic	M	P	Head_trauma	N	N	N	N	7.41	0	4	N
C	0.230157488326015	0.182498890672822	0.290261870837926	40	10.7453626792414	26.6666666666667	N	1.4	P	O	45	81	N	N	A_White, Non-Hispanic	M	P	Head_trauma	N	N	N	N	7.41	0	4	N
C	0.235046243903276	0.186672583160473	0.29595528083278	40	10.8194497470239	26.6666666666667	N	1.4	P	O	45	81	N	N	A_White, Non-Hispanic	M	P	Head_trauma	N	N	N	N	7.41	0	4	N
C	0.239894926341205	0.190835563830432	0.301566304147524	40	10.8935368148063	26.6666666666667	N	1.4	P	O	45	81	N	N	A_White, Non-Hispanic	M	P	Head_trauma	N	N	N	N	7.41	0	4	N
C	0.244700584213382	0.19498390927461	0.307093934761762	40	10.9676238825888	26.6666666666667	N	1.4	P	O	45	81	N	N	A_White, Non-Hispanic	M	P	Head_trauma	N	N	N	N	7.41	0	4	N
C	0.249460506285179	0.199113333248689	0.312538307609631	40	11.0417109503712	26.6666666666667	N	1.4	P	O	45	81	N	N	A_White, Non-Hispanic	M	P	Head_trauma	N	N	N	N	7.41	0	4	N
C	0.254172228527655	0.203219171793827	0.317900723560951	40	11.1157980181536	26.6666666666667	N	1.4	P	O	45	81	N	N	A_White, Non-Hispanic	M	P	Head_trauma	N	N	N	N	7.41	0	4	N
C	0.258833540159916	0.207296371680556	0.323183666788697	40	11.1898850859361	26.6666666666667	N	1.4	P	O	45	81	N	N	A_White, Non-Hispanic	M	P	Head_trauma	N	N	N	N	7.41	0	4	N
C	0.263442488738528	0.211339483381873	0.32839081350145	40	11.2639721537185	26.6666666666667	N	1.4	P	O	45	81	N	N	A_White, Non-Hispanic	M	P	Head_trauma	N	N	N	N	7.41	0	4	N
C	0.267997384318378	0.21534266000209	0.33352703082982	40	11.338059221501	26.6666666666667	N	1.4	P	O	45	81	N	N	A_White, Non-Hispanic	M	P	Head_trauma	N	N	N	N	7.41	0	4	N
C	0.272496802714899	0.219299663784979	0.33859836448563	40	11.4121462892834	26.6666666666667	N	1.4	P	O	45	81	N	N	A_White, Non-Hispanic	M	P	Head_trauma	N	N	N	N	7.41	0	4	N
C	0.276939587902696	0.223203881975192	0.343612013684598	40	11.4862333570659	26.6666666666667	N	1.4	P	O	45	81	N	N	A_White, Non-Hispanic	M	P	Head_trauma	N	N	N	N	7.41	0	4	N
C	0.281324853590126	0.227048353878808	0.348576291769773	40	11.5603204248483	26.6666666666667	N	1.4	P	O	45	81	N	N	A_White, Non-Hispanic	M	P	Head_trauma	N	N	N	N	7.41	0	4	N
C	0.285651984013669	0.230825810925423	0.353500571031495	40	11.6344074926307	26.6666666666667	N	1.4	P	O	45	81	N	N	A_White, Non-Hispanic	M	P	Head_trauma	N	N	N	N	7.41	0	4	N
C	0.289920633999617	0.234528731336313	0.358395210428213	40	11.7084945604132	26.6666666666667	N	1.4	P	O	45	81	N	N	A_White, Non-Hispanic	M	P	Head_trauma	N	N	N	N	7.41	0	4	N
C	0.29413072834392	0.238149410612863	0.363271465310326	40	11.7825816281956	26.6666666666667	N	1.4	P	O	45	81	N	N	A_White, Non-Hispanic	M	P	Head_trauma	N	N	N	N	7.41	0	4	N
C	0.298282460563885	0.241680048450769	0.36814137886177	40	11.8566686959781	26.6666666666667	N	1.4	P	O	45	81	N	N	A_White, Non-Hispanic	M	P	Head_trauma	N	N	N	N	7.41	0	4	N
C	0.30237629107781	0.245112851849284	0.373017655811014	40	11.9307557637605	26.6666666666667	N	1.4	P	O	45	81	N	N	A_White, Non-Hispanic	M	P	Head_trauma	N	N	N	N	7.41	0	4	N
C	0.306412944870687	0.248440153143606	0.377913520001962	40	12.004842831543	26.6666666666667	N	1.4	P	O	45	81	N	N	A_White, Non-Hispanic	M	P	Head_trauma	N	N	N	N	7.41	0	4	N
C	0.310393408705741	0.251654540499188	0.382842558599812	40	12.0789298993254	26.6666666666667	N	1.4	P	O	45	81	N	N	A_White, Non-Hispanic	M	P	Head_trauma	N	N	N	N	7.41	0	4	N
C	0.31431892794272	0.254748997167457	0.387818556938685	40	12.1530169671079	26.6666666666667	N	1.4	P	O	45	81	N	N	A_White, Non-Hispanic	M	P	Head_trauma	N	N	N	N	7.41	0	4	N
C	0.318191003024848	0.257717044647276	0.392855329163536	40	12.2271040348903	26.6666666666667	N	1.4	P	O	45	81	N	N	A_White, Non-Hispanic	M	P	Head_trauma	N	N	N	N	7.41	0	4	N
C	0.32201138569687	0.260552883977588	0.397966550726561	40	12.3011911026727	26.6666666666667	N	1.4	P	O	45	81	N	N	A_White, Non-Hispanic	M	P	Head_trauma	N	N	N	N	7.41	0	4	N
C	0.32578207501682	0.263251528857103	0.403165599315004	40	12.3752781704552	26.6666666666667	N	1.4	P	O	45	81	N	N	A_White, Non-Hispanic	M	P	Head_trauma	N	N	N	N	7.41	0	4	N
C	0.329505313224273	0.265808924265608	0.408465410794614	40	12.4493652382376	26.6666666666667	N	1.4	P	O	45	81	N	N	A_White, Non-Hispanic	M	P	Head_trauma	N	N	N	N	7.41	0	4	N
C	0.333183581527522	0.268222044808157	0.413878356191441	40	12.5234523060201	26.6666666666667	N	1.4	P	O	45	81	N	N	A_White, Non-Hispanic	M	P	Head_trauma	N	N	N	N	7.41	0	4	N
C	0.336819595871687	0.270488968098313	0.419416144624178	40	12.5975393738025	26.6666666666667	N	1.4	P	O	45	81	N	N	A_White, Non-Hispanic	M	P	Head_trauma	N	N	N	N	7.41	0	4	N
C	0.34041630274917	0.272608920037485	0.425089755542409	40	12.671626441585	26.6666666666667	N	1.4	P	O	45	81	N	N	A_White, Non-Hispanic	M	P	Head_trauma	N	N	N	N	7.41	0	4	N
C	0.34397687511313	0.274582290660193	0.430909401797582	40	12.7457135093674	26.6666666666667	N	1.4	P	O	45	81	N	N	A_White, Non-Hispanic	M	P	Head_trauma	N	N	N	N	7.41	0	4	N
C	0.347504708453843	0.276410621090546	0.436884523182025	40	12.8198005771498	26.6666666666667	N	1.4	P	O	45	81	N	N	A_White, Non-Hispanic	M	P	Head_trauma	N	N	N	N	7.41	0	4	N
C	0.351003417096784	0.278096563878356	0.44302380833267	40	12.8938876449323	26.6666666666667	N	1.4	P	O	45	81	N	N	A_White, Non-Hispanic	M	P	Head_trauma	N	N	N	N	7.41	0	4	N
C	0.354476830780515	0.279643820380053	0.449335241484781	40	12.9679747127147	26.6666666666667	N	1.4	P	O	45	81	N	N	A_White, Non-Hispanic	M	P	Head_trauma	N	N	N	N	7.41	0	4	N
C	0.357928991571287	0.281057059804295	0.455826169591493	40	13.0420617804972	26.6666666666667	N	1.4	P	O	45	81	N	N	A_White, Non-Hispanic	M	P	Head_trauma	N	N	N	N	7.41	0	4	N
C	0.361364151170593	0.282341825015058	0.46250338483956	40	13.1161488482796	26.6666666666667	N	1.4	P	O	45	81	N	N	A_White, Non-Hispanic	M	P	Head_trauma	N	N	N	N	7.41	0	4	N
C	0.364786768670857	0.283504430204139	0.469373217559626	40	13.1902359160621	26.6666666666667	N	1.4	P	O	45	81	N	N	A_White, Non-Hispanic	M	P	Head_trauma	N	N	N	N	7.41	0	4	N
C	0.368201508813851	0.284551855188529	0.476441634875209	40	13.2643229838445	26.6666666666667	N	1.4	P	O	45	81	N	N	A_White, Non-Hispanic	M	P	Head_trauma	N	N	N	N	7.41	0	4	N
C	0.371613240805767	0.285491640464834	0.483714341048019	40	13.338410051627	26.6666666666667	N	1.4	P	O	45	81	N	N	A_White, Non-Hispanic	M	P	Head_trauma	N	N	N	N	7.41	0	4	N
C	0.375027037742414	0.286331786376525	0.491196876245176	40	13.4124971194094	26.6666666666667	N	1.4	P	O	45	81	N	N	A_White, Non-Hispanic	M	P	Head_trauma	N	N	N	N	7.41	0	4	N
C	0.378448176697776	0.287080658923533	0.498894711273531	40	13.4865841871918	26.6666666666667	N	1.4	P	O	45	81	N	N	A_White, Non-Hispanic	M	P	Head_trauma	N	N	N	N	7.41	0	4	N
C	0.381882139529164	0.287746903950291	0.50681333661392	40	13.5606712549743	26.6666666666667	N	1.4	P	O	45	81	N	N	A_White, Non-Hispanic	M	P	Head_trauma	N	N	N	N	7.41	0	4	N
C	0.385334614452453	0.28833937074062	0.514958344792917	40	13.6347583227567	26.6666666666667	N	1.4	P	O	45	81	N	N	A_White, Non-Hispanic	M	P	Head_trauma	N	N	N	N	7.41	0	4	N
C	0.388811498441345	0.288867045460603	0.523335505713899	40	13.7088453905392	26.6666666666667	N	1.4	P	O	45	81	N	N	A_White, Non-Hispanic	M	P	Head_trauma	N	N	N	N	7.41	0	4	N
C	0.392318267850694	0.289338427988962	0.531950160782792	40	13.7829324583216	26.6666666666667	N	1.4	P	O	45	81	N	N	A_White, Non-Hispanic	M	P	Head_trauma	N	N	N	N	7.41	0	4	N
C	0.395856662623224	0.289758501260587	0.540803795786722	40	13.8570195261041	26.6666666666667	N	1.4	P	O	45	81	N	N	A_White, Non-Hispanic	M	P	Head_trauma	N	N	N	N	7.41	0	4	N
C	0.399426970866509	0.290130725254414	0.549896619586547	40	13.9311065938865	26.6666666666667	N	1.4	P	O	45	81	N	N	A_White, Non-Hispanic	M	P	Head_trauma	N	N	N	N	7.41	0	4	N
C	0.40302948041434	0.290458332885315	0.55922913441491	40	14.0051936616689	26.6666666666667	N	1.4	P	O	45	81	N	N	A_White, Non-Hispanic	M	P	Head_trauma	N	N	N	N	7.41	0	4	N
C	0.406664481696562	0.290744339838946	0.568802133053186	40	14.0792807294514	26.6666666666667	N	1.4	P	O	45	81	N	N	A_White, Non-Hispanic	M	P	Head_trauma	N	N	N	N	7.41	0	4	N
C	0.410332267762428	0.290991553751043	0.578616691091686	40	14.1533677972338	26.6666666666667	N	1.4	P	O	45	81	N	N	A_White, Non-Hispanic	M	P	Head_trauma	N	N	N	N	7.41	0	4	N
C	0.414033134304299	0.291202584611866	0.588674157993225	40	14.2274548650163	26.6666666666667	N	1.4	P	O	45	81	N	N	A_White, Non-Hispanic	M	P	Head_trauma	N	N	N	N	7.41	0	4	N
C	0.417767379681405	0.291379855876021	0.598976147479899	40	14.3015419327987	26.6666666666667	N	1.4	P	O	45	81	N	N	A_White, Non-Hispanic	M	P	Head_trauma	N	N	N	N	7.41	0	4	N
C	0.421535304943965	0.291525615878315	0.609524527643469	40	14.3756290005812	26.6666666666667	N	1.4	P	O	45	81	N	N	A_White, Non-Hispanic	M	P	Head_trauma	N	N	N	N	7.41	0	4	N
C	0.42533721385742	0.291641949254985	0.620321411080063	40	14.4497160683636	26.6666666666667	N	1.4	P	O	45	81	N	N	A_White, Non-Hispanic	M	P	Head_trauma	N	N	N	N	7.41	0	4	N
C	0.429173412926922	0.291730788149829	0.631369145270826	40	14.5238031361461	26.6666666666667	N	1.4	P	O	45	81	N	N	A_White, Non-Hispanic	M	P	Head_trauma	N	N	N	N	7.41	0	4	N
C	0.433044211422062	0.291793923049632	0.642670303364263	40	14.5978902039285	26.6666666666667	N	1.4	P	O	45	81	N	N	A_White, Non-Hispanic	M	P	Head_trauma	N	N	N	N	7.41	0	4	N
C	0.436949921401782	0.291833013142861	0.654227675467133	40	14.6719772717109	26.6666666666667	N	1.4	P	O	45	81	N	N	A_White, Non-Hispanic	M	P	Head_trauma	N	N	N	N	7.41	0	4	N
C	0.440890857739557	0.291849596135311	0.666044260510812	40	14.7460643394934	26.6666666666667	N	1.4	P	O	45	81	N	N	A_White, Non-Hispanic	M	P	Head_trauma	N	N	N	N	7.41	0	4	N
D	2.94291694737246	2.4640400554925	3.51486175714823	40	0.00273785078707078	26.6666666666667	N	1.4	N	O	45	81	N	N	A_White, Non-Hispanic	M	P	Head_trauma	N	N	N	N	7.41	0	4	N
D	2.91324870445453	2.44416152667272	3.47236380304192	40	0.0768249185695146	26.6666666666667	N	1.4	N	O	45	81	N	N	A_White, Non-Hispanic	M	P	Head_trauma	N	N	N	N	7.41	0	4	N
D	2.88387955412182	2.42444023811086	3.430384115866	40	0.150911986351958	26.6666666666667	N	1.4	N	O	45	81	N	N	A_White, Non-Hispanic	M	P	Head_trauma	N	N	N	N	7.41	0	4	N
D	2.85480648115109	2.40487486151797	3.38891647762411	40	0.224999054134402	26.6666666666667	N	1.4	N	O	45	81	N	N	A_White, Non-Hispanic	M	P	Head_trauma	N	N	N	N	7.41	0	4	N
D	2.82602650071641	2.3854640762268	3.34795474907504	40	0.299086121916846	26.6666666666667	N	1.4	N	O	45	81	N	N	A_White, Non-Hispanic	M	P	Head_trauma	N	N	N	N	7.41	0	4	N
D	2.79753665808231	2.36620656896011	3.30749286895682	40	0.37317318969929	26.6666666666667	N	1.4	N	O	45	81	N	N	A_White, Non-Hispanic	M	P	Head_trauma	N	N	N	N	7.41	0	4	N
D	2.76933402830104	2.34710103359015	3.2675248532336	40	0.447260257481734	26.6666666666667	N	1.4	N	O	45	81	N	N	A_White, Non-Hispanic	M	P	Head_trauma	N	N	N	N	7.41	0	4	N
D	2.74141571591175	2.32814617088662	3.22804479436352	40	0.521347325264177	26.6666666666667	N	1.4	N	O	45	81	N	N	A_White, Non-Hispanic	M	P	Head_trauma	N	N	N	N	7.41	0	4	N
D	2.71377885464344	2.3093406882539	3.18904686059044	40	0.595434393046621	26.6666666666667	N	1.4	N	O	45	81	N	N	A_White, Non-Hispanic	M	P	Head_trauma	N	N	N	N	7.41	0	4	N
D	2.68642060712067	2.29068329945559	3.15052529525916	40	0.669521460829065	26.6666666666667	N	1.4	N	O	45	81	N	N	A_White, Non-Hispanic	M	P	Head_trauma	N	N	N	N	7.41	0	4	N
D	2.65933816457238	2.2721727243258	3.11247441615585	40	0.743608528611509	26.6666666666667	N	1.4	N	O	45	81	N	N	A_White, Non-Hispanic	M	P	Head_trauma	N	N	N	N	7.41	0	4	N
D	2.63252874654314	2.25380768846521	3.07488861487349	40	0.817695596393953	26.6666666666667	N	1.4	N	O	45	81	N	N	A_White, Non-Hispanic	M	P	Head_trauma	N	N	N	N	7.41	0	4	N
D	2.60598960060814	2.23558692292203	3.03776235620548	40	0.891782664176396	26.6666666666667	N	1.4	N	O	45	81	N	N	A_White, Non-Hispanic	M	P	Head_trauma	N	N	N	N	7.41	0	4	N
D	2.57971800209042	2.217509163855	3.0010901775667	40	0.96586973195884	26.6666666666667	N	1.4	N	O	45	81	N	N	A_White, Non-Hispanic	M	P	Head_trauma	N	N	N	N	7.41	0	4	N
D	2.55371125378102	2.19957315217756	2.96486668844436	40	1.03995679974128	26.6666666666667	N	1.4	N	O	45	81	N	N	A_White, Non-Hispanic	M	P	Head_trauma	N	N	N	N	7.41	0	4	N
D	2.52796668566225	2.18177763318175	2.92908656988043	40	1.11404386752373	26.6666666666667	N	1.4	N	O	45	81	N	N	A_White, Non-Hispanic	M	P	Head_trauma	N	N	N	N	7.41	0	4	N
D	2.50248165463354	2.16412135613943	2.8937445739868	40	1.18813093530617	26.6666666666667	N	1.4	N	O	45	81	N	N	A_White, Non-Hispanic	M	P	Head_trauma	N	N	N	N	7.41	0	4	N
D	2.47725354424005	2.14660307387914	2.85883552349529	40	1.26221800308862	26.6666666666667	N	1.4	N	O	45	81	N	N	A_White, Non-Hispanic	M	P	Head_trauma	N	N	N	N	7.41	0	4	N
D	2.45227976440385	2.12922154233614	2.82435431134447	40	1.33630507087106	26.6666666666667	N	1.4	N	O	45	81	N	N	A_White, Non-Hispanic	M	P	Head_trauma	N	N	N	N	7.41	0	4	N
D	2.42755775115846	2.11197552007383	2.7902959003064	40	1.4103921386535	26.6666666666667	N	1.4	N	O	45	81	N	N	A_White, Non-Hispanic	M	P	Head_trauma	N	N	N	N	7.41	0	4	N
D	2.40308496638515	2.0948637677727	2.75665532265434	40	1.48447920643595	26.6666666666667	N	1.4	N	O	45	81	N	N	A_White, Non-Hispanic	M	P	Head_trauma	N	N	N	N	7.41	0	4	N
D	2.37885889755274	2.07788504768511	2.72342767987588	40	1.55856627421839	26.6666666666667	N	1.4	N	O	45	81	N	N	A_White, Non-Hispanic	M	P	Head_trauma	N	N	N	N	7.41	0	4	N
D	2.35487705745934	2.06103812305173	2.69060814243326	40	1.63265334200083	26.6666666666667	N	1.4	N	O	45	81	N	N	A_White, Non-Hispanic	M	P	Head_trauma	N	N	N	N	7.41	0	4	N
D	2.33113698397717	2.04432175747656	2.65819194957548	40	1.70674040978328	26.6666666666667	N	1.4	N	O	45	81	N	N	A_White, Non-Hispanic	M	P	Head_trauma	N	N	N	N	7.41	0	4	N
D	2.30763623979975	2.02773471425643	2.62617440920515	40	1.78082747756572	26.6666666666667	N	1.4	N	O	45	81	N	N	A_White, Non-Hispanic	M	P	Head_trauma	N	N	N	N	7.41	0	4	N
D	2.28437241219169	2.01127575566066	2.59455089780484	40	1.85491454534817	26.6666666666667	N	1.4	N	O	45	81	N	N	A_White, Non-Hispanic	M	P	Head_trauma	N	N	N	N	7.41	0	4	N
D	2.26134311274088	1.99494364215597	2.56331686042728	40	1.92900161313061	26.6666666666667	N	1.4	N	O	45	81	N	N	A_White, Non-Hispanic	M	P	Head_trauma	N	N	N	N	7.41	0	4	N
D	2.23854597711343	1.97873713157161	2.53246781075498	40	2.00308868091305	26.6666666666667	N	1.4	N	O	45	81	N	N	A_White, Non-Hispanic	M	P	Head_trauma	N	N	N	N	7.41	0	4	N
D	2.21597866481085	1.96265497819856	2.5019993312345	40	2.0771757486955	26.6666666666667	N	1.4	N	O	45	81	N	N	A_White, Non-Hispanic	M	P	Head_trauma	N	N	N	N	7.41	0	4	N
D	2.19363924246935	1.94669612853972	2.47190768787893	40	2.15126281647794	26.6666666666667	N	1.4	N	O	45	81	N	N	A_White, Non-Hispanic	M	P	Head_trauma	N	N	N	N	7.41	0	4	N
D	2.1715273566874	1.93086033234386	2.44219169136777	40	2.22534988426038	26.6666666666667	N	1.4	N	O	45	81	N	N	A_White, Non-Hispanic	M	P	Head_trauma	N	N	N	N	7.41	0	4	N
D	2.14964300145733	1.91514752833812	2.41285068922306	40	2.29943695204283	26.6666666666667	N	1.4	N	O	45	81	N	N	A_White, Non-Hispanic	M	P	Head_trauma	N	N	N	N	7.41	0	4	N
D	2.12798610098392	1.89955763266001	2.38388389387248	40	2.37352401982527	26.6666666666667	N	1.4	N	O	45	81	N	N	A_White, Non-Hispanic	M	P	Head_trauma	N	N	N	N	7.41	0	4	N
D	2.10655651186045	1.88409053969963	2.35529038767379	40	2.44761108760772	26.6666666666667	N	1.4	N	O	45	81	N	N	A_White, Non-Hispanic	M	P	Head_trauma	N	N	N	N	7.41	0	4	N
D	2.08535402522243	1.86874612295266	2.32706912784939	40	2.52169815539016	26.6666666666667	N	1.4	N	O	45	81	N	N	A_White, Non-Hispanic	M	P	Head_trauma	N	N	N	N	7.41	0	4	N
D	2.06437836887562	1.85352423588426	2.299218951323	40	2.5957852231726	26.6666666666667	N	1.4	N	O	45	81	N	N	A_White, Non-Hispanic	M	P	Head_trauma	N	N	N	N	7.41	0	4	N
D	2.04362920939868	1.83842471280697	2.27173857945521	40	2.66987229095505	26.6666666666667	N	1.4	N	O	45	81	N	N	A_White, Non-Hispanic	M	P	Head_trauma	N	N	N	N	7.41	0	4	N
D	2.02310615421893	1.82344736977459	2.24462662267267	40	2.74395935873749	26.6666666666667	N	1.4	N	O	45	81	N	N	A_White, Non-Hispanic	M	P	Head_trauma	N	N	N	N	7.41	0	4	N
D	2.00280875366173	1.80859200549553	2.21788158498745	40	2.81804642651994	26.6666666666667	N	1.4	N	O	45	81	N	N	A_White, Non-Hispanic	M	P	Head_trauma	N	N	N	N	7.41	0	4	N
D	1.9827365029716	1.79385840226746	2.19150186840103	40	2.89213349430238	26.6666666666667	N	1.4	N	O	45	81	N	N	A_White, Non-Hispanic	M	P	Head_trauma	N	N	N	N	7.41	0	4	N
D	1.96288884430588	1.77924632693775	2.16548577718957	40	2.96622056208482	26.6666666666667	N	1.4	N	O	45	81	N	N	A_White, Non-Hispanic	M	P	Head_trauma	N	N	N	N	7.41	0	4	N
D	1.94326516869933	1.76475553189162	2.13983152206486	40	3.04030762986727	26.6666666666667	N	1.4	N	O	45	81	N	N	A_White, Non-Hispanic	M	P	Head_trauma	N	N	N	N	7.41	0	4	N
D	1.92386481799982	1.7503857560727	2.11453722420703	40	3.11439469764971	26.6666666666667	N	1.4	N	O	45	81	N	N	A_White, Non-Hispanic	M	P	Head_trauma	N	N	N	N	7.41	0	4	N
D	1.90468708677471	1.73613672603932	2.08960091916411	40	3.18848176543215	26.6666666666667	N	1.4	N	O	45	81	N	N	A_White, Non-Hispanic	M	P	Head_trauma	N	N	N	N	7.41	0	4	N
D	1.88573122418745	1.72200815706097	2.06502056061375	40	3.2625688332146	26.6666666666667	N	1.4	N	O	45	81	N	N	A_White, Non-Hispanic	M	P	Head_trauma	N	N	N	N	7.41	0	4	N
D	1.8669964358442	1.70799975425906	2.04079402398218	40	3.33665590099704	26.6666666666667	N	1.4	N	O	45	81	N	N	A_White, Non-Hispanic	M	P	Head_trauma	N	N	N	N	7.41	0	4	N
D	1.8484818856101	1.69411121379681	2.01691910991535	40	3.41074296877949	26.6666666666667	N	1.4	N	O	45	81	N	N	A_White, Non-Hispanic	M	P	Head_trauma	N	N	N	N	7.41	0	4	N
D	1.83018669739513	1.68034222412303	1.99339354759726	40	3.48483003656193	26.6666666666667	N	1.4	N	O	45	81	N	N	A_White, Non-Hispanic	M	P	Head_trauma	N	N	N	N	7.41	0	4	N
D	1.81210995690943	1.6666924672753	1.97021499791051	40	3.55891710434437	26.6666666666667	N	1.4	N	O	45	81	N	N	A_White, Non-Hispanic	M	P	Head_trauma	N	N	N	N	7.41	0	4	N
D	1.79425071338763	1.65316162024738	1.94738105643312	40	3.63300417212682	26.6666666666667	N	1.4	N	O	45	81	N	N	A_White, Non-Hispanic	M	P	Head_trauma	N	N	N	N	7.41	0	4	N
D	1.77660798128241	1.63974935642675	1.92488925626686	40	3.70709123990926	26.6666666666667	N	1.4	N	O	45	81	N	N	A_White, Non-Hispanic	M	P	Head_trauma	N	N	N	N	7.41	0	4	N
D	1.75918074192714	1.62645534710812	1.90273707069168	40	3.7811783076917	26.6666666666667	N	1.4	N	O	45	81	N	N	A_White, Non-Hispanic	M	P	Head_trauma	N	N	N	N	7.41	0	4	N
D	1.74196794516768	1.6132792630885	1.88092191564063	40	3.85526537547415	26.6666666666667	N	1.4	N	O	45	81	N	N	A_White, Non-Hispanic	M	P	Head_trauma	N	N	N	N	7.41	0	4	N
D	1.72496851096302	1.6002207763497	1.85944115198998	40	3.92935244325659	26.6666666666667	N	1.4	N	O	45	81	N	N	A_White, Non-Hispanic	M	P	Head_trauma	N	N	N	N	7.41	0	4	N
D	1.70818133095515	1.58727956183409	1.8382920876598	40	4.00343951103904	26.6666666666667	N	1.4	N	O	45	81	N	N	A_White, Non-Hispanic	M	P	Head_trauma	N	N	N	N	7.41	0	4	N
D	1.69160527000814	1.57445529931937	1.81747197951972	40	4.07752657882148	26.6666666666667	N	1.4	N	O	45	81	N	N	A_White, Non-Hispanic	M	P	Head_trauma	N	N	N	N	7.41	0	4	N
D	1.67523916771627	1.56174767539733	1.79697803509566	40	4.15161364660392	26.6666666666667	N	1.4	N	O	45	81	N	N	A_White, Non-Hispanic	M	P	Head_trauma	N	N	N	N	7.41	0	4	N
D	1.65908183988188	1.54915638556182	1.7768074140737	40	4.22570071438637	26.6666666666667	N	1.4	N	O	45	81	N	N	A_White, Non-Hispanic	M	P	Head_trauma	N	N	N	N	7.41	0	4	N
D	1.64313207996245	1.53668113640985	1.75695722959774	40	4.29978778216881	26.6666666666667	N	1.4	N	O	45	81	N	N	A_White, Non-Hispanic	M	P	Head_trauma	N	N	N	N	7.41	0	4	N
D	1.62738866048765	1.52432164795934	1.7374245493589	40	4.37387484995125	26.6666666666667	N	1.4	N	O	45	81	N	N	A_White, Non-Hispanic	M	P	Head_trauma	N	N	N	N	7.41	0	4	N
D	1.61185033444603	1.51207765608549	1.71820639647551	40	4.4479619177337	26.6666666666667	N	1.4	N	O	45	81	N	N	A_White, Non-Hispanic	M	P	Head_trauma	N	N	N	N	7.41	0	4	N
D	1.59651583664227	1.49994891507693	1.69929975016438	40	4.52204898551614	26.6666666666667	N	1.4	N	O	45	81	N	N	A_White, Non-Hispanic	M	P	Head_trauma	N	N	N	N	7.41	0	4	N
D	1.58138388502426	1.48793520031025	1.68070154620508	40	4.59613605329859	26.6666666666667	N	1.4	N	O	45	81	N	N	A_White, Non-Hispanic	M	P	Head_trauma	N	N	N	N	7.41	0	4	N
D	1.56645318198161	1.47603631104077	1.66240867720262	40	4.67022312108103	26.6666666666667	N	1.4	N	O	45	81	N	N	A_White, Non-Hispanic	M	P	Head_trauma	N	N	N	N	7.41	0	4	N
D	1.55172241561436	1.46425207330291	1.64441799265389	40	4.74431018886347	26.6666666666667	N	1.4	N	O	45	81	N	N	A_White, Non-Hispanic	M	P	Head_trauma	N	N	N	N	7.41	0	4	N
D	1.53719026097334	1.45258234291306	1.62672629882897	40	4.81839725664592	26.6666666666667	N	1.4	N	O	45	81	N	N	A_White, Non-Hispanic	M	P	Head_trauma	N	N	N	N	7.41	0	4	N
D	1.52285538127226	1.44102700856308	1.60933035847979	40	4.89248432442836	26.6666666666667	N	1.4	N	O	45	81	N	N	A_White, Non-Hispanic	M	P	Head_trauma	N	N	N	N	7.41	0	4	N
D	1.50871642907136	1.42958599498897	1.59222689039241	40	4.9665713922108	26.6666666666667	N	1.4	N	O	45	81	N	N	A_White, Non-Hispanic	M	P	Head_trauma	N	N	N	N	7.41	0	4	N
D	1.49477204743364	1.41825926619608	1.57541256880464	40	5.04065845999325	26.6666666666667	N	1.4	N	O	45	81	N	N	A_White, Non-Hispanic	M	P	Head_trauma	N	N	N	N	7.41	0	4	N
D	1.4810208710537	1.40704682871714	1.55888402271337	40	5.11474552777569	26.6666666666667	N	1.4	N	O	45	81	N	N	A_White, Non-Hispanic	M	P	Head_trauma	N	N	N	N	7.41	0	4	N
D	1.46746152735958	1.39594873487486	1.54263783510184	40	5.18883259555814	26.6666666666667	N	1.4	N	O	45	81	N	N	A_White, Non-Hispanic	M	P	Head_trauma	N	N	N	N	7.41	0	4	N
D	1.4540926375881	1.38496508601615	1.52667054212171	40	5.26291966334058	26.6666666666667	N	1.4	N	O	45	81	N	N	A_White, Non-Hispanic	M	P	Head_trauma	N	N	N	N	7.41	0	4	N
D	1.44091281783421	1.37409603568011	1.51097863226954	40	5.33700673112302	26.6666666666667	N	1.4	N	O	45	81	N	N	A_White, Non-Hispanic	M	P	Head_trauma	N	N	N	N	7.41	0	4	N
D	1.42792068007451	1.36334179265654	1.49555854560246	40	5.41109379890547	26.6666666666667	N	1.4	N	O	45	81	N	N	A_White, Non-Hispanic	M	P	Head_trauma	N	N	N	N	7.41	0	4	N
D	1.41511483316549	1.3527026238877	1.48040667304216	40	5.48518086668791	26.6666666666667	N	1.4	N	O	45	81	N	N	A_White, Non-Hispanic	M	P	Head_trauma	N	N	N	N	7.41	0	4	N
D	1.40249388381716	1.34217885716176	1.4655193558212	40	5.55926793447036	26.6666666666667	N	1.4	N	O	45	81	N	N	A_White, Non-Hispanic	M	P	Head_trauma	N	N	N	N	7.41	0	4	N
D	1.39005643754225	1.3317708835425	1.45089288512816	40	5.6333550022528	26.6666666666667	N	1.4	N	O	45	81	N	N	A_White, Non-Hispanic	M	P	Head_trauma	N	N	N	N	7.41	0	4	N
D	1.37780109958153	1.32147915947767	1.4365235020115	40	5.70744207003524	26.6666666666667	N	1.4	N	O	45	81	N	N	A_White, Non-Hispanic	M	P	Head_trauma	N	N	N	N	7.41	0	4	N
D	1.36572647580579	1.31130420852723	1.42240739760288	40	5.78152913781769	26.6666666666667	N	1.4	N	O	45	81	N	N	A_White, Non-Hispanic	M	P	Head_trauma	N	N	N	N	7.41	0	4	N
D	1.35383117359497	1.30124662265256	1.40854071372058	40	5.85561620560013	26.6666666666667	N	1.4	N	O	45	81	N	N	A_White, Non-Hispanic	M	P	Head_trauma	N	N	N	N	7.41	0	4	N
D	1.34211380269472	1.29130706300992	1.39491954391165	40	5.92970327338257	26.6666666666667	N	1.4	N	O	45	81	N	N	A_White, Non-Hispanic	M	P	Head_trauma	N	N	N	N	7.41	0	4	N
D	1.33057297605142	1.2814862601955	1.38153993498786	40	6.00379034116502	26.6666666666667	N	1.4	N	O	45	81	N	N	A_White, Non-Hispanic	M	P	Head_trauma	N	N	N	N	7.41	0	4	N
D	1.3192073106253	1.27178501389468	1.36839788910374	40	6.07787740894746	26.6666666666667	N	1.4	N	O	45	81	N	N	A_White, Non-Hispanic	M	P	Head_trauma	N	N	N	N	7.41	0	4	N
D	1.30801542818331	1.26220419189755	1.35548936641818	40	6.15196447672991	26.6666666666667	N	1.4	N	O	45	81	N	N	A_White, Non-Hispanic	M	P	Head_trauma	N	N	N	N	7.41	0	4	N
D	1.29699595607113	1.25274472845128	1.34281028836938	40	6.22605154451235	26.6666666666667	N	1.4	N	O	45	81	N	N	A_White, Non-Hispanic	M	P	Head_trauma	N	N	N	N	7.41	0	4	N
D	1.28614752796561	1.24340762193353	1.33035654158187	40	6.30013861229479	26.6666666666667	N	1.4	N	O	45	81	N	N	A_White, Non-Hispanic	M	P	Head_trauma	N	N	N	N	7.41	0	4	N
D	1.2754687846078	1.23419393184431	1.31812398241003	40	6.37422568007724	26.6666666666667	N	1.4	N	O	45	81	N	N	A_White, Non-Hispanic	M	P	Head_trauma	N	N	N	N	7.41	0	4	N
D	1.26495837451753	1.22510477512889	1.30610844210748	40	6.44831274785968	26.6666666666667	N	1.4	N	O	45	81	N	N	A_White, Non-Hispanic	M	P	Head_trauma	N	N	N	N	7.41	0	4	N
D	1.2546149546892	1.21614132186015	1.29430573259544	40	6.52239981564212	26.6666666666667	N	1.4	N	O	45	81	N	N	A_White, Non-Hispanic	M	P	Head_trauma	N	N	N	N	7.41	0	4	N
D	1.24443719127053	1.20730479032562	1.28271165278788	40	6.59648688342457	26.6666666666667	N	1.4	N	O	45	81	N	N	A_White, Non-Hispanic	M	P	Head_trauma	N	N	N	N	7.41	0	4	N
D	1.23442376022375	1.19859644157914	1.27132199541436	40	6.67057395120701	26.6666666666667	N	1.4	N	O	45	81	N	N	A_White, Non-Hispanic	M	P	Head_trauma	N	N	N	N	7.41	0	4	N
D	1.22457334797037	1.19001757353267	1.26013255426785	40	6.74466101898946	26.6666666666667	N	1.4	N	O	45	81	N	N	A_White, Non-Hispanic	M	P	Head_trauma	N	N	N	N	7.41	0	4	N
D	1.21488465202002	1.1815695146762	1.2491391317914	40	6.8187480867719	26.6666666666667	N	1.4	N	O	45	81	N	N	A_White, Non-Hispanic	M	P	Head_trauma	N	N	N	N	7.41	0	4	N
D	1.20535638158355	1.17325361752408	1.23833754690669	40	6.89283515455434	26.6666666666667	N	1.4	N	O	45	81	N	N	A_White, Non-Hispanic	M	P	Head_trauma	N	N	N	N	7.41	0	4	N
D	1.1959872581715	1.16507125189485	1.22772364298084	40	6.96692222233679	26.6666666666667	N	1.4	N	O	45	81	N	N	A_White, Non-Hispanic	M	P	Head_trauma	N	N	N	N	7.41	0	4	N
D	1.18677601617811	1.15702379813496	1.21729329582148	40	7.04100929011923	26.6666666666667	N	1.4	N	O	45	81	N	N	A_White, Non-Hispanic	M	P	Head_trauma	N	N	N	N	7.41	0	4	N
D	1.1777214034514	1.14911264039919	1.20704242159038	40	7.11509635790168	26.6666666666667	N	1.4	N	O	45	81	N	N	A_White, Non-Hispanic	M	P	Head_trauma	N	N	N	N	7.41	0	4	N
D	1.16882218185036	1.14133916009814	1.19696698452717	40	7.18918342568412	26.6666666666667	N	1.4	N	O	45	81	N	N	A_White, Non-Hispanic	M	P	Head_trauma	N	N	N	N	7.41	0	4	N
D	1.16007712778907	1.13370472961742	1.18706300437988	40	7.26327049346656	26.6666666666667	N	1.4	N	O	45	81	N	N	A_White, Non-Hispanic	M	P	Head_trauma	N	N	N	N	7.41	0	4	N
D	1.15148503276897	1.126210706406	1.17732656344767	40	7.33735756124901	26.6666666666667	N	1.4	N	O	45	81	N	N	A_White, Non-Hispanic	M	P	Head_trauma	N	N	N	N	7.41	0	4	N
D	1.14304470389966	1.11885842751981	1.16775381315159	40	7.41144462903145	26.6666666666667	N	1.4	N	O	45	81	N	N	A_White, Non-Hispanic	M	P	Head_trauma	N	N	N	N	7.41	0	4	N
D	1.13475496440853	1.11164920469405	1.15834098006141	40	7.4855316968139	26.6666666666667	N	1.4	N	O	45	81	N	N	A_White, Non-Hispanic	M	P	Head_trauma	N	N	N	N	7.41	0	4	N
D	1.12661465414012	1.10458432000424	1.14908437132114	40	7.55961876459634	26.6666666666667	N	1.4	N	O	45	81	N	N	A_White, Non-Hispanic	M	P	Head_trauma	N	N	N	N	7.41	0	4	N
D	1.11862263004572	1.09766502216098	1.13998037943027	40	7.63370583237878	26.6666666666667	N	1.4	N	O	45	81	N	N	A_White, Non-Hispanic	M	P	Head_trauma	N	N	N	N	7.41	0	4	N
D	1.11077776666357	1.09089252346845	1.1310254863524	40	7.70779290016123	26.6666666666667	N	1.4	N	O	45	81	N	N	A_White, Non-Hispanic	M	P	Head_trauma	N	N	N	N	7.41	0	4	N
D	1.10307895659055	1.08426799746265	1.12221626693803	40	7.78187996794367	26.6666666666667	N	1.4	N	O	45	81	N	N	A_White, Non-Hispanic	M	P	Head_trauma	N	N	N	N	7.41	0	4	N
D	1.09552511094588	1.07779257723133	1.11354939166128	40	7.85596703572611	26.6666666666667	N	1.4	N	O	45	81	N	N	A_White, Non-Hispanic	M	P	Head_trauma	N	N	N	N	7.41	0	4	N
D	1.08811515982695	1.07146735440516	1.10502162868278	40	7.93005410350856	26.6666666666667	N	1.4	N	O	45	81	N	N	A_White, Non-Hispanic	M	P	Head_trauma	N	N	N	N	7.41	0	4	N
D	1.08084805275851	1.06529337879935	1.09662984526246	40	8.004141171291	26.6666666666667	N	1.4	N	O	45	81	N	N	A_White, Non-Hispanic	M	P	Head_trauma	N	N	N	N	7.41	0	4	N
D	1.07372275913574	1.05927165867567	1.08837100855453	40	8.07822823907344	26.6666666666667	N	1.4	N	O	45	81	N	N	A_White, Non-Hispanic	M	P	Head_trauma	N	N	N	N	7.41	0	4	N
D	1.06673826866093	1.05340316158625	1.08024218582388	40	8.15231530685589	26.6666666666667	N	1.4	N	O	45	81	N	N	A_White, Non-Hispanic	M	P	Head_trauma	N	N	N	N	7.41	0	4	N
D	1.05989359177567	1.04768881575744	1.07224054413045	40	8.22640237463833	26.6666666666667	N	1.4	N	O	45	81	N	N	A_White, Non-Hispanic	M	P	Head_trauma	N	N	N	N	7.41	0	4	N
D	1.05318776008814	1.04212951196554	1.06436334952977	40	8.30048944242078	26.6666666666667	N	1.4	N	O	45	81	N	N	A_White, Non-Hispanic	M	P	Head_trauma	N	N	N	N	7.41	0	4	N
D	1.04661982679647	1.03672610585573	1.05660796584195	40	8.37457651020322	26.6666666666667	N	1.4	N	O	45	81	N	N	A_White, Non-Hispanic	M	P	Head_trauma	N	N	N	N	7.41	0	4	N
D	1.04018886710875	1.03147942065389	1.04897185304102	40	8.44866357798566	26.6666666666667	N	1.4	N	O	45	81	N	N	A_White, Non-Hispanic	M	P	Head_trauma	N	N	N	N	7.41	0	4	N
D	1.03389397866036	1.02639025022193	1.04145256531717	40	8.52275064576811	26.6666666666667	N	1.4	N	O	45	81	N	N	A_White, Non-Hispanic	M	P	Head_trauma	N	N	N	N	7.41	0	4	N
D	1.02773428192909	1.02145936240813	1.03404774886217	40	8.59683771355055	26.6666666666667	N	1.4	N	O	45	81	N	N	A_White, Non-Hispanic	M	P	Head_trauma	N	N	N	N	7.41	0	4	N
D	1.02170892064856	1.01668750264665	1.0267551394262	40	8.67092478133299	26.6666666666667	N	1.4	N	O	45	81	N	N	A_White, Non-Hispanic	M	P	Head_trauma	N	N	N	N	7.41	0	4	N
D	1.01581706222101	1.01207539776364	1.01957255969214	40	8.74501184911544	26.6666666666667	N	1.4	N	O	45	81	N	N	A_White, Non-Hispanic	M	P	Head_trauma	N	N	N	N	7.41	0	4	N
D	1.01005789812962	1.0076237599498	1.01249791650889	40	8.81909891689788	26.6666666666667	N	1.4	N	O	45	81	N	N	A_White, Non-Hispanic	M	P	Head_trauma	N	N	N	N	7.41	0	4	N
D	1.00443064435106	1.0033332908638	1.00552919802244	40	8.89318598468033	26.6666666666667	N	1.4	N	O	45	81	N	N	A_White, Non-Hispanic	M	P	Head_trauma	N	N	N	N	7.41	0	4	N
D	0.99893453845772	0.998664468911224	0.999204681039317	40	8.96727305246277	26.6666666666667	N	1.4	N	O	45	81	N	N	A_White, Non-Hispanic	M	P	Head_trauma	N	N	N	N	7.41	0	4	N
D	0.993568105619316	0.9919014671564	0.995237544444827	40	9.04136012024521	26.6666666666667	N	1.4	N	O	45	81	N	N	A_White, Non-Hispanic	M	P	Head_trauma	N	N	N	N	7.41	0	4	N
D	0.98832825518646	0.98523713903107	0.991429069513699	40	9.11544718802766	26.6666666666667	N	1.4	N	O	45	81	N	N	A_White, Non-Hispanic	M	P	Head_trauma	N	N	N	N	7.41	0	4	N
D	0.98321174549431	0.978668465779798	0.987776116509181	40	9.1895342558101	26.6666666666667	N	1.4	N	O	45	81	N	N	A_White, Non-Hispanic	M	P	Head_trauma	N	N	N	N	7.41	0	4	N
D	0.978215412022428	0.972192579701316	0.98427555640488	40	9.26362132359255	26.6666666666667	N	1.4	N	O	45	81	N	N	A_White, Non-Hispanic	M	P	Head_trauma	N	N	N	N	7.41	0	4	N
D	0.973336164634521	0.965806752205583	0.980924276230136	40	9.33770839137499	26.6666666666667	N	1.4	N	O	45	81	N	N	A_White, Non-Hispanic	M	P	Head_trauma	N	N	N	N	7.41	0	4	N
D	0.968570984916613	0.959508382981026	0.977719183554948	40	9.41179545915743	26.6666666666667	N	1.4	N	O	45	81	N	N	A_White, Non-Hispanic	M	P	Head_trauma	N	N	N	N	7.41	0	4	N
D	0.963916923610197	0.953294990169954	0.974657210205731	40	9.48588252693988	26.6666666666667	N	1.4	N	O	45	81	N	N	A_White, Non-Hispanic	M	P	Head_trauma	N	N	N	N	7.41	0	4	N
D	0.959371098136499	0.947164201456926	0.971735315295791	40	9.55996959472232	26.6666666666667	N	1.4	N	O	45	81	N	N	A_White, Non-Hispanic	M	P	Head_trauma	N	N	N	N	7.41	0	4	N
D	0.954930690208904	0.941113745983151	0.968950487648258	40	9.63405666250477	26.6666666666667	N	1.4	N	O	45	81	N	N	A_White, Non-Hispanic	M	P	Head_trauma	N	N	N	N	7.41	0	4	N
D	0.950592943529628	0.935141447006198	0.966299747681201	40	9.70814373028721	26.6666666666667	N	1.4	N	O	45	81	N	N	A_White, Non-Hispanic	M	P	Head_trauma	N	N	N	N	7.41	0	4	N
D	0.946355161568385	0.929245215232928	0.963780148819634	40	9.78223079806965	26.6666666666667	N	1.4	N	O	45	81	N	N	A_White, Non-Hispanic	M	P	Head_trauma	N	N	N	N	7.41	0	4	N
D	0.942214705419153	0.923423042758515	0.961388778491053	40	9.8563178658521	26.6666666666667	N	1.4	N	O	45	81	N	N	A_White, Non-Hispanic	M	P	Head_trauma	N	N	N	N	7.41	0	4	N
D	0.93816899173297	0.917672997552371	0.959122758757023	40	9.93040493363454	26.6666666666667	N	1.4	N	O	45	81	N	N	A_White, Non-Hispanic	M	P	Head_trauma	N	N	N	N	7.41	0	4	N
D	0.93421549072377	0.911993218436566	0.956979246626886	40	10.004492001417	26.6666666666667	N	1.4	N	O	45	81	N	N	A_White, Non-Hispanic	M	P	Head_trauma	N	N	N	N	7.41	0	4	N
D	0.930351724244483	0.906381910507825	0.954955434094809	40	10.0785790691994	26.6666666666667	N	1.4	N	O	45	81	N	N	A_White, Non-Hispanic	M	P	Head_trauma	N	N	N	N	7.41	0	4	N
D	0.926575263931219	0.900837340959506	0.953048547937358	40	10.1526661369819	26.6666666666667	N	1.4	N	O	45	81	N	N	A_White, Non-Hispanic	M	P	Head_trauma	N	N	N	N	7.41	0	4	N
D	0.922883729413104	0.89535783526409	0.951255849304342	40	10.2267532047643	26.6666666666667	N	1.4	N	O	45	81	N	N	A_White, Non-Hispanic	M	P	Head_trauma	N	N	N	N	7.41	0	4	N
D	0.919274786585432	0.889941773680705	0.949574633131995	40	10.3008402725468	26.6666666666667	N	1.4	N	O	45	81	N	N	A_White, Non-Hispanic	M	P	Head_trauma	N	N	N	N	7.41	0	4	N
D	0.915746145944008	0.884587588055981	0.948002227404342	40	10.3749273403292	26.6666666666667	N	1.4	N	O	45	81	N	N	A_White, Non-Hispanic	M	P	Head_trauma	N	N	N	N	7.41	0	4	N
D	0.912295560978786	0.879293758889924	0.946535992285814	40	10.4490144081116	26.6666666666667	N	1.4	N	O	45	81	N	N	A_White, Non-Hispanic	M	P	Head_trauma	N	N	N	N	7.41	0	4	N
D	0.908920826624445	0.874058812640896	0.945173319144922	40	10.5231014758941	26.6666666666667	N	1.4	N	O	45	81	N	N	A_White, Non-Hispanic	M	P	Head_trauma	N	N	N	N	7.41	0	4	N
D	0.905619777766723	0.868881319247491	0.943911629487616	40	10.5971885436765	26.6666666666667	N	1.4	N	O	45	81	N	N	A_White, Non-Hispanic	M	P	Head_trauma	N	N	N	N	7.41	0	4	N
D	0.902390287801795	0.863759889845911	0.942748373815174	40	10.671275611459	26.6666666666667	N	1.4	N	O	45	81	N	N	A_White, Non-Hispanic	M	P	Head_trauma	N	N	N	N	7.41	0	4	N
D	0.899230267247837	0.858693174665235	0.94168103042144	40	10.7453626792414	26.6666666666667	N	1.4	N	O	45	81	N	N	A_White, Non-Hispanic	M	P	Head_trauma	N	N	N	N	7.41	0	4	N
D	0.896137662406615	0.853679861083578	0.940707104141198	40	10.8194497470239	26.6666666666667	N	1.4	N	O	45	81	N	N	A_White, Non-Hispanic	M	P	Head_trauma	N	N	N	N	7.41	0	4	N
D	0.893110454073868	0.84871867183063	0.939824125060851	40	10.8935368148063	26.6666666666667	N	1.4	N	O	45	81	N	N	A_White, Non-Hispanic	M	P	Head_trauma	N	N	N	N	7.41	0	4	N
D	0.890146656296635	0.843808363322918	0.939029647200654	40	10.9676238825888	26.6666666666667	N	1.4	N	O	45	81	N	N	A_White, Non-Hispanic	M	P	Head_trauma	N	N	N	N	7.41	0	4	N
D	0.887244315176455	0.838947724120151	0.938321247177252	40	11.0417109503712	26.6666666666667	N	1.4	N	O	45	81	N	N	A_White, Non-Hispanic	M	P	Head_trauma	N	N	N	N	7.41	0	4	N
D	0.884401507717111	0.834135573491946	0.93769652285409	40	11.1157980181536	26.6666666666667	N	1.4	N	O	45	81	N	N	A_White, Non-Hispanic	M	P	Head_trauma	N	N	N	N	7.41	0	4	N
D	0.881616340714963	0.829370760084597	0.937153091985496	40	11.1898850859361	26.6666666666667	N	1.4	N	O	45	81	N	N	A_White, Non-Hispanic	M	P	Head_trauma	N	N	N	N	7.41	0	4	N
D	0.878886949691715	0.824652160680216	0.936688590861456	40	11.2639721537185	26.6666666666667	N	1.4	N	O	45	81	N	N	A_White, Non-Hispanic	M	P	Head_trauma	N	N	N	N	7.41	0	4	N
D	0.876211497867462	0.819978679039444	0.936300672957143	40	11.338059221501	26.6666666666667	N	1.4	N	O	45	81	N	N	A_White, Non-Hispanic	M	P	Head_trauma	N	N	N	N	7.41	0	4	N
D	0.873588175173532	0.815349244821278	0.935987007592438	40	11.4121462892834	26.6666666666667	N	1.4	N	O	45	81	N	N	A_White, Non-Hispanic	M	P	Head_trauma	N	N	N	N	7.41	0	4	N
D	0.871015197303531	0.810762812573093	0.93574527860491	40	11.4862333570659	26.6666666666667	N	1.4	N	O	45	81	N	N	A_White, Non-Hispanic	M	P	Head_trauma	N	N	N	N	7.41	0	4	N
D	0.868490804802223	0.806218360785716	0.935573183040534	40	11.5603204248483	26.6666666666667	N	1.4	N	O	45	81	N	N	A_White, Non-Hispanic	M	P	Head_trauma	N	N	N	N	7.41	0	4	N
D	0.866013262190463	0.801714891007542	0.935468429864442	40	11.6344074926307	26.6666666666667	N	1.4	N	O	45	81	N	N	A_White, Non-Hispanic	M	P	Head_trauma	N	N	N	N	7.41	0	4	N
D	0.863580857126113	0.797251427013786	0.935428738695473	40	11.7084945604132	26.6666666666667	N	1.4	N	O	45	81	N	N	A_White, Non-Hispanic	M	P	Head_trauma	N	N	N	N	7.41	0	4	N
D	0.861191899599193	0.792827014025739	0.935451838566122	40	11.7825816281956	26.6666666666667	N	1.4	N	O	45	81	N	N	A_White, Non-Hispanic	M	P	Head_trauma	N	N	N	N	7.41	0	4	N
D	0.85884472116118	0.78844071797688	0.935535466710961	40	11.8566686959781	26.6666666666667	N	1.4	N	O	45	81	N	N	A_White, Non-Hispanic	M	P	Head_trauma	N	N	N	N	7.41	0	4	N
D	0.856537674187148	0.784091624821795	0.935677367385058	40	11.9307557637605	26.6666666666667	N	1.4	N	O	45	81	N	N	A_White, Non-Hispanic	M	P	Head_trauma	N	N	N	N	7.41	0	4	N
D	0.854269131170086	0.779778839884835	0.935875290714317	40	12.004842831543	26.6666666666667	N	1.4	N	O	45	81	N	N	A_White, Non-Hispanic	M	P	Head_trauma	N	N	N	N	7.41	0	4	N
D	0.852037484046869	0.775501487245737	0.936126991579678	40	12.0789298993254	26.6666666666667	N	1.4	N	O	45	81	N	N	A_White, Non-Hispanic	M	P	Head_trauma	N	N	N	N	7.41	0	4	N
D	0.849841143554817	0.771258709159222	0.936430228536271	40	12.1530169671079	26.6666666666667	N	1.4	N	O	45	81	N	N	A_White, Non-Hispanic	M	P	Head_trauma	N	N	N	N	7.41	0	4	N
D	0.847678538618586	0.767049665506512	0.936782762769411	40	12.2271040348903	26.6666666666667	N	1.4	N	O	45	81	N	N	A_White, Non-Hispanic	M	P	Head_trauma	N	N	N	N	7.41	0	4	N
D	0.845548115766263	0.762873533276104	0.937182357088167	40	12.3011911026727	26.6666666666667	N	1.4	N	O	45	81	N	N	A_White, Non-Hispanic	M	P	Head_trauma	N	N	N	N	7.41	0	4	N
D	0.843448338574542	0.7587295060722	0.937626774958267	40	12.3752781704552	26.6666666666667	N	1.4	N	O	45	81	N	N	A_White, Non-Hispanic	M	P	Head_trauma	N	N	N	N	7.41	0	4	N
D	0.841377687142044	0.754616793648615	0.938113779575033	40	12.4493652382376	26.6666666666667	N	1.4	N	O	45	81	N	N	A_White, Non-Hispanic	M	P	Head_trauma	N	N	N	N	7.41	0	4	N
D	0.839334657590369	0.750534621466596	0.938641132977631	40	12.5234523060201	26.6666666666667	N	1.4	N	O	45	81	N	N	A_White, Non-Hispanic	M	P	Head_trauma	N	N	N	N	7.41	0	4	N
D	0.837317761592292	0.746482230274932	0.939206595205499	40	12.5975393738025	26.6666666666667	N	1.4	N	O	45	81	N	N	A_White, Non-Hispanic	M	P	Head_trauma	N	N	N	N	7.41	0	4	N
D	0.835325525926688	0.742458875711013	0.939807923498095	40	12.671626441585	26.6666666666667	N	1.4	N	O	45	81	N	N	A_White, Non-Hispanic	M	P	Head_trauma	N	N	N	N	7.41	0	4	N
D	0.833356492059369	0.738463827921211	0.940442871538447	40	12.7457135093674	26.6666666666667	N	1.4	N	O	45	81	N	N	A_White, Non-Hispanic	M	P	Head_trauma	N	N	N	N	7.41	0	4	N
D	0.831409215750107	0.734496371200042	0.941109188742263	40	12.8198005771498	26.6666666666667	N	1.4	N	O	45	81	N	N	A_White, Non-Hispanic	M	P	Head_trauma	N	N	N	N	7.41	0	4	N
D	0.829482266684124	0.730555803645854	0.941804619592028	40	12.8938876449323	26.6666666666667	N	1.4	N	O	45	81	N	N	A_White, Non-Hispanic	M	P	Head_trauma	N	N	N	N	7.41	0	4	N
D	0.82757422812917	0.726641436833389	0.942526903018645	40	12.9679747127147	26.6666666666667	N	1.4	N	O	45	81	N	N	A_White, Non-Hispanic	M	P	Head_trauma	N	N	N	N	7.41	0	4	N
D	0.82568369661638	0.72275259550102	0.943273771829892	40	13.0420617804972	26.6666666666667	N	1.4	N	O	45	81	N	N	A_White, Non-Hispanic	M	P	Head_trauma	N	N	N	N	7.41	0	4	N
D	0.823809281645355	0.718888617252551	0.944042952187426	40	13.1161488482796	26.6666666666667	N	1.4	N	O	45	81	N	N	A_White, Non-Hispanic	M	P	Head_trauma	N	N	N	N	7.41	0	4	N
D	0.821949605412756	0.715048852272442	0.944832163132784	40	13.1902359160621	26.6666666666667	N	1.4	N	O	45	81	N	N	A_White, Non-Hispanic	M	P	Head_trauma	N	N	N	N	7.41	0	4	N
D	0.820103302564089	0.711232663053768	0.945639116163145	40	13.2643229838445	26.6666666666667	N	1.4	N	O	45	81	N	N	A_White, Non-Hispanic	M	P	Head_trauma	N	N	N	N	7.41	0	4	N
D	0.818269019968288	0.707439424138193	0.946461514857657	40	13.338410051627	26.6666666666667	N	1.4	N	O	45	81	N	N	A_White, Non-Hispanic	M	P	Head_trauma	N	N	N	N	7.41	0	4	N
D	0.816445416514731	0.703668521867244	0.947297054555004	40	13.4124971194094	26.6666666666667	N	1.4	N	O	45	81	N	N	A_White, Non-Hispanic	M	P	Head_trauma	N	N	N	N	7.41	0	4	N
D	0.814631162932495	0.699919354144461	0.948143422083138	40	13.4865841871918	26.6666666666667	N	1.4	N	O	45	81	N	N	A_White, Non-Hispanic	M	P	Head_trauma	N	N	N	N	7.41	0	4	N
D	0.812824941631237	0.696191330207586	0.948998295541581	40	13.5606712549743	26.6666666666667	N	1.4	N	O	45	81	N	N	A_White, Non-Hispanic	M	P	Head_trauma	N	N	N	N	7.41	0	4	N
D	0.811025446563546	0.692483870410385	0.949859344137202	40	13.6347583227567	26.6666666666667	N	1.4	N	O	45	81	N	N	A_White, Non-Hispanic	M	P	Head_trauma	N	N	N	N	7.41	0	4	N
D	0.809231383108504	0.688796406013715	0.950724228074244	40	13.7088453905392	26.6666666666667	N	1.4	N	O	45	81	N	N	A_White, Non-Hispanic	M	P	Head_trauma	N	N	N	N	7.41	0	4	N
D	0.807441601101274	0.685128427769708	0.951590844524309	40	13.7829324583216	26.6666666666667	N	1.4	N	O	45	81	N	N	A_White, Non-Hispanic	M	P	Head_trauma	N	N	N	N	7.41	0	4	N
D	0.805655778168911	0.681479734245732	0.952458598956524	40	13.8570195261041	26.6666666666667	N	1.4	N	O	45	81	N	N	A_White, Non-Hispanic	M	P	Head_trauma	N	N	N	N	7.41	0	4	N
D	0.803873904950763	0.677850238746114	0.953327472829621	40	13.9311065938865	26.6666666666667	N	1.4	N	O	45	81	N	N	A_White, Non-Hispanic	M	P	Head_trauma	N	N	N	N	7.41	0	4	N
D	0.802095972711173	0.674239854049578	0.954197450025218	40	14.0051936616689	26.6666666666667	N	1.4	N	O	45	81	N	N	A_White, Non-Hispanic	M	P	Head_trauma	N	N	N	N	7.41	0	4	N
D	0.800321972733892	0.670648492298817	0.955068515617086	40	14.0792807294514	26.6666666666667	N	1.4	N	O	45	81	N	N	A_White, Non-Hispanic	M	P	Head_trauma	N	N	N	N	7.41	0	4	N
D	0.798551896321886	0.667076065100654	0.955940655767737	40	14.1533677972338	26.6666666666667	N	1.4	N	O	45	81	N	N	A_White, Non-Hispanic	M	P	Head_trauma	N	N	N	N	7.41	0	4	N
D	0.796785734797413	0.663522483615919	0.956813857635829	40	14.2274548650163	26.6666666666667	N	1.4	N	O	45	81	N	N	A_White, Non-Hispanic	M	P	Head_trauma	N	N	N	N	7.41	0	4	N
D	0.795023479501884	0.659987658639844	0.957688109292661	40	14.3015419327987	26.6666666666667	N	1.4	N	O	45	81	N	N	A_White, Non-Hispanic	M	P	Head_trauma	N	N	N	N	7.41	0	4	N
D	0.793265121795882	0.656471500674371	0.958563399647065	40	14.3756290005812	26.6666666666667	N	1.4	N	O	45	81	N	N	A_White, Non-Hispanic	M	P	Head_trauma	N	N	N	N	7.41	0	4	N
D	0.79151065305906	0.652973919993061	0.959439718377477	40	14.4497160683636	26.6666666666667	N	1.4	N	O	45	81	N	N	A_White, Non-Hispanic	M	P	Head_trauma	N	N	N	N	7.41	0	4	N
D	0.789760064690186	0.649494826699655	0.960317055870675	40	14.5238031361461	26.6666666666667	N	1.4	N	O	45	81	N	N	A_White, Non-Hispanic	M	P	Head_trauma	N	N	N	N	7.41	0	4	N
D	0.788013348107029	0.646034130780736	0.961195403166099	40	14.5978902039285	26.6666666666667	N	1.4	N	O	45	81	N	N	A_White, Non-Hispanic	M	P	Head_trauma	N	N	N	N	7.41	0	4	N
D	0.786270494746313	0.642591742153312	0.962074751905407	40	14.6719772717109	26.6666666666667	N	1.4	N	O	45	81	N	N	A_White, Non-Hispanic	M	P	Head_trauma	N	N	N	N	7.41	0	4	N
D	0.784531496063771	0.639167570707887	0.962955094286769	40	14.7460643394934	26.6666666666667	N	1.4	N	O	45	81	N	N	A_White, Non-Hispanic	M	P	Head_trauma	N	N	N	N	7.41	0	4	N
D	0.371517454744405	0.269640611377728	0.511885870880212	40	0.00273785078707078	26.6666666666667	Y	1.4	N	O	45	81	N	N	A_White, Non-Hispanic	M	P	Head_trauma	N	N	N	N	7.41	0	4	N
D	0.365913504339545	0.26666105874888	0.502108156647408	40	0.0768249185695146	26.6666666666667	Y	1.4	N	O	45	81	N	N	A_White, Non-Hispanic	M	P	Head_trauma	N	N	N	N	7.41	0	4	N
D	0.360394083637772	0.263710109683238	0.492525279660772	40	0.150911986351958	26.6666666666667	Y	1.4	N	O	45	81	N	N	A_White, Non-Hispanic	M	P	Head_trauma	N	N	N	N	7.41	0	4	N
D	0.354957917597335	0.260787374545228	0.483133523947438	40	0.224999054134402	26.6666666666667	Y	1.4	N	O	45	81	N	N	A_White, Non-Hispanic	M	P	Head_trauma	N	N	N	N	7.41	0	4	N
D	0.349603750409157	0.257892464066088	0.473929250871119	40	0.299086121916846	26.6666666666667	Y	1.4	N	O	45	81	N	N	A_White, Non-Hispanic	M	P	Head_trauma	N	N	N	N	7.41	0	4	N
D	0.344330345206724	0.255024989175673	0.464908897804166	40	0.37317318969929	26.6666666666667	Y	1.4	N	O	45	81	N	N	A_White, Non-Hispanic	M	P	Head_trauma	N	N	N	N	7.41	0	4	N
D	0.339136483780338	0.252184560830408	0.456068976832555	40	0.447260257481734	26.6666666666667	Y	1.4	N	O	45	81	N	N	A_White, Non-Hispanic	M	P	Head_trauma	N	N	N	N	7.41	0	4	N
D	0.334020966295728	0.24937078983767	0.447406073493046	40	0.521347325264177	26.6666666666667	Y	1.4	N	O	45	81	N	N	A_White, Non-Hispanic	M	P	Head_trauma	N	N	N	N	7.41	0	4	N
D	0.328982611016853	0.246583286676848	0.438916845541535	40	0.595434393046621	26.6666666666667	Y	1.4	N	O	45	81	N	N	A_White, Non-Hispanic	M	P	Head_trauma	N	N	N	N	7.41	0	4	N
D	0.324020254032934	0.243821661317586	0.430598021751705	40	0.669521460829065	26.6666666666667	Y	1.4	N	O	45	81	N	N	A_White, Non-Hispanic	M	P	Head_trauma	N	N	N	N	7.41	0	4	N
D	0.319132748989544	0.241085523035683	0.422446400742815	40	0.743608528611509	26.6666666666667	Y	1.4	N	O	45	81	N	N	A_White, Non-Hispanic	M	P	Head_trauma	N	N	N	N	7.41	0	4	N
D	0.314318966823817	0.23837448022742	0.414458849835501	40	0.817695596393953	26.6666666666667	Y	1.4	N	O	45	81	N	N	A_White, Non-Hispanic	M	P	Head_trauma	N	N	N	N	7.41	0	4	N
D	0.309577795503621	0.235688140223111	0.406632303934164	40	0.891782664176396	26.6666666666667	Y	1.4	N	O	45	81	N	N	A_White, Non-Hispanic	M	P	Head_trauma	N	N	N	N	7.41	0	4	N
D	0.304908139770644	0.233026109100921	0.398963764434358	40	0.96586973195884	26.6666666666667	Y	1.4	N	O	45	81	N	N	A_White, Non-Hispanic	M	P	Head_trauma	N	N	N	N	7.41	0	4	N
D	0.300308920887407	0.230387991502263	0.391450298153552	40	1.03995679974128	26.6666666666667	Y	1.4	N	O	45	81	N	N	A_White, Non-Hispanic	M	P	Head_trauma	N	N	N	N	7.41	0	4	N
D	0.29577907638805	0.227773390450226	0.384089036283126	40	1.11404386752373	26.6666666666667	Y	1.4	N	O	45	81	N	N	A_White, Non-Hispanic	M	P	Head_trauma	N	N	N	N	7.41	0	4	N
D	0.291317559832889	0.225181907172862	0.376877173359408	40	1.18813093530617	26.6666666666667	Y	1.4	N	O	45	81	N	N	A_White, Non-Hispanic	M	P	Head_trauma	N	N	N	N	7.41	0	4	N
D	0.286923340566688	0.222613140933462	0.369811966251149	40	1.26221800308862	26.6666666666667	Y	1.4	N	O	45	81	N	N	A_White, Non-Hispanic	M	P	Head_trauma	N	N	N	N	7.41	0	4	N
D	0.28259540348056	0.220066688870308	0.362890733160459	40	1.33630507087106	26.6666666666667	Y	1.4	N	O	45	81	N	N	A_White, Non-Hispanic	M	P	Head_trauma	N	N	N	N	7.41	0	4	N
D	0.278332748777471	0.217542145848816	0.356110852633865	40	1.4103921386535	26.6666666666667	Y	1.4	N	O	45	81	N	N	A_White, Non-Hispanic	M	P	Head_trauma	N	N	N	N	7.41	0	4	N
D	0.274134391741272	0.215039104329463	0.349469762579645	40	1.48447920643595	26.6666666666667	Y	1.4	N	O	45	81	N	N	A_White, Non-Hispanic	M	P	Head_trauma	N	N	N	N	7.41	0	4	N
D	0.269999362509223	0.212557154255397	0.342964959287112	40	1.55856627421839	26.6666666666667	Y	1.4	N	O	45	81	N	N	A_White, Non-Hispanic	M	P	Head_trauma	N	N	N	N	7.41	0	4	N
D	0.265926705847945	0.210095882964241	0.336593996442928	40	1.63265334200083	26.6666666666667	Y	1.4	N	O	45	81	N	N	A_White, Non-Hispanic	M	P	Head_trauma	N	N	N	N	7.41	0	4	N
D	0.261915480932756	0.2076548751292	0.33035448413891	40	1.70674040978328	26.6666666666667	Y	1.4	N	O	45	81	N	N	A_White, Non-Hispanic	M	P	Head_trauma	N	N	N	N	7.41	0	4	N
D	0.257964761130311	0.205233712735313	0.324244087865047	40	1.78082747756572	26.6666666666667	Y	1.4	N	O	45	81	N	N	A_White, Non-Hispanic	M	P	Head_trauma	N	N	N	N	7.41	0	4	N
D	0.25407363378457	0.202831975097453	0.318260527480839	40	1.85491454534817	26.6666666666667	Y	1.4	N	O	45	81	N	N	A_White, Non-Hispanic	M	P	Head_trauma	N	N	N	N	7.41	0	4	N
D	0.250241200005948	0.200449238927445	0.312401576157059	40	1.92900161313061	26.6666666666667	Y	1.4	N	O	45	81	N	N	A_White, Non-Hispanic	M	P	Head_trauma	N	N	N	N	7.41	0	4	N
D	0.246466574463656	0.198085078458549	0.306665059279366	40	2.00308868091305	26.6666666666667	Y	1.4	N	O	45	81	N	N	A_White, Non-Hispanic	M	P	Head_trauma	N	N	N	N	7.41	0	4	N
D	0.242748885181197	0.195739065636476	0.301048853304289	40	2.0771757486955	26.6666666666667	Y	1.4	N	O	45	81	N	N	A_White, Non-Hispanic	M	P	Head_trauma	N	N	N	N	7.41	0	4	N
D	0.239087341030793	0.193410806004241	0.295550997496598	40	2.15126281647794	26.6666666666667	Y	1.4	N	O	45	81	N	N	A_White, Non-Hispanic	M	P	Head_trauma	N	N	N	N	7.41	0	4	N
D	0.235481435827738	0.191100052175479	0.290170023441826	40	2.22534988426038	26.6666666666667	Y	1.4	N	O	45	81	N	N	A_White, Non-Hispanic	M	P	Head_trauma	N	N	N	N	7.41	0	4	N
D	0.231930725929164	0.188806597548549	0.284904565457238	40	2.29943695204283	26.6666666666667	Y	1.4	N	O	45	81	N	N	A_White, Non-Hispanic	M	P	Head_trauma	N	N	N	N	7.41	0	4	N
D	0.228434756218173	0.186530239713003	0.279753234267776	40	2.37352401982527	26.6666666666667	Y	1.4	N	O	45	81	N	N	A_White, Non-Hispanic	M	P	Head_trauma	N	N	N	N	7.41	0	4	N
D	0.224993060844478	0.184270781831847	0.274714617938513	40	2.44761108760772	26.6666666666667	Y	1.4	N	O	45	81	N	N	A_White, Non-Hispanic	M	P	Head_trauma	N	N	N	N	7.41	0	4	N
D	0.221605163945735	0.182028034129837	0.269787282613774	40	2.52169815539016	26.6666666666667	Y	1.4	N	O	45	81	N	N	A_White, Non-Hispanic	M	P	Head_trauma	N	N	N	N	7.41	0	4	N
D	0.218270580349367	0.179801815485986	0.264969773065293	40	2.5957852231726	26.6666666666667	Y	1.4	N	O	45	81	N	N	A_White, Non-Hispanic	M	P	Head_trauma	N	N	N	N	7.41	0	4	N
D	0.21498881625508	0.177591955126115	0.260260613055009	40	2.66987229095505	26.6666666666667	Y	1.4	N	O	45	81	N	N	A_White, Non-Hispanic	M	P	Head_trauma	N	N	N	N	7.41	0	4	N
D	0.211759369898099	0.175398294408017	0.255658305521074	40	2.74395935873749	26.6666666666667	Y	1.4	N	O	45	81	N	N	A_White, Non-Hispanic	M	P	Head_trauma	N	N	N	N	7.41	0	4	N
D	0.208581732193242	0.173220688688317	0.251161332599343	40	2.81804642651994	26.6666666666667	Y	1.4	N	O	45	81	N	N	A_White, Non-Hispanic	M	P	Head_trauma	N	N	N	N	7.41	0	4	N
D	0.205455387359993	0.171059009256167	0.246768155496744	40	2.89213349430238	26.6666666666667	Y	1.4	N	O	45	81	N	N	A_White, Non-Hispanic	M	P	Head_trauma	N	N	N	N	7.41	0	4	N
D	0.202379813528722	0.168913145314545	0.242477214237235	40	2.96622056208482	26.6666666666667	Y	1.4	N	O	45	81	N	N	A_White, Non-Hispanic	M	P	Head_trauma	N	N	N	N	7.41	0	4	N
D	0.199354483328222	0.166783005985307	0.238286927305791	40	3.04030762986727	26.6666666666667	Y	1.4	N	O	45	81	N	N	A_White, Non-Hispanic	M	P	Head_trauma	N	N	N	N	7.41	0	4	N
D	0.196378864454782	0.164668522309431	0.234195691220706	40	3.11439469764971	26.6666666666667	Y	1.4	N	O	45	81	N	N	A_White, Non-Hispanic	M	P	Head_trauma	N	N	N	N	7.41	0	4	N
D	0.193452420222948	0.162569649209091	0.230201880069157	40	3.18848176543215	26.6666666666667	Y	1.4	N	O	45	81	N	N	A_White, Non-Hispanic	M	P	Head_trauma	N	N	N	N	7.41	0	4	N
D	0.190574610098266	0.160486367373819	0.226303845045664	40	3.2625688332146	26.6666666666667	Y	1.4	N	O	45	81	N	N	A_White, Non-Hispanic	M	P	Head_trauma	N	N	N	N	7.41	0	4	N
D	0.187744890212184	0.158418685028927	0.222499914036964	40	3.33665590099704	26.6666666666667	Y	1.4	N	O	45	81	N	N	A_White, Non-Hispanic	M	P	Head_trauma	N	N	N	N	7.41	0	4	N
D	0.184962713859404	0.156366639541219	0.218788391300162	40	3.41074296877949	26.6666666666667	Y	1.4	N	O	45	81	N	N	A_White, Non-Hispanic	M	P	Head_trauma	N	N	N	N	7.41	0	4	N
D	0.182227531977919	0.154330298814837	0.215167557283126	40	3.48483003656193	26.6666666666667	Y	1.4	N	O	45	81	N	N	A_White, Non-Hispanic	M	P	Head_trauma	N	N	N	N	7.41	0	4	N
D	0.179538793612021	0.152309762429278	0.211635668636982	40	3.55891710434437	26.6666666666667	Y	1.4	N	O	45	81	N	N	A_White, Non-Hispanic	M	P	Head_trauma	N	N	N	N	7.41	0	4	N
D	0.17689594635855	0.150305162472477	0.208190958469688	40	3.63300417212682	26.6666666666667	Y	1.4	N	O	45	81	N	N	A_White, Non-Hispanic	M	P	Head_trauma	N	N	N	N	7.41	0	4	N
D	0.17429843679669	0.148316664024485	0.204831636887104	40	3.70709123990926	26.6666666666667	Y	1.4	N	O	45	81	N	N	A_White, Non-Hispanic	M	P	Head_trauma	N	N	N	N	7.41	0	4	N
D	0.171745710901601	0.146344465251884	0.201555891863268	40	3.7811783076917	26.6666666666667	Y	1.4	N	O	45	81	N	N	A_White, Non-Hispanic	M	P	Head_trauma	N	N	N	N	7.41	0	4	N
D	0.169237214442183	0.144388797079759	0.19836189047498	40	3.85526537547415	26.6666666666667	Y	1.4	N	O	45	81	N	N	A_White, Non-Hispanic	M	P	Head_trauma	N	N	N	N	7.41	0	4	N
D	0.166772393363304	0.142449922416639	0.195247780527229	40	3.92935244325659	26.6666666666667	Y	1.4	N	O	45	81	N	N	A_White, Non-Hispanic	M	P	Head_trauma	N	N	N	N	7.41	0	4	N
D	0.164350694152794	0.140528134918104	0.192211692585592	40	4.00343951103904	26.6666666666667	Y	1.4	N	O	45	81	N	N	A_White, Non-Hispanic	M	P	Head_trauma	N	N	N	N	7.41	0	4	N
D	0.161971564193528	0.138623757286548	0.189251742420085	40	4.07752657882148	26.6666666666667	Y	1.4	N	O	45	81	N	N	A_White, Non-Hispanic	M	P	Head_trauma	N	N	N	N	7.41	0	4	N
D	0.159634452100941	0.136737139117192	0.186366033852201	40	4.15161364660392	26.6666666666667	Y	1.4	N	O	45	81	N	N	A_White, Non-Hispanic	M	P	Head_trauma	N	N	N	N	7.41	0	4	N
D	0.157338808046275	0.134868654313531	0.183552661983807	40	4.22570071438637	26.6666666666667	Y	1.4	N	O	45	81	N	N	A_White, Non-Hispanic	M	P	Head_trauma	N	N	N	N	7.41	0	4	N
D	0.15508408406592	0.133018698108226	0.180809716773779	40	4.29978778216881	26.6666666666667	Y	1.4	N	O	45	81	N	N	A_White, Non-Hispanic	M	P	Head_trauma	N	N	N	N	7.41	0	4	N
D	0.152869734357169	0.131187683737383	0.178135286916208	40	4.37387484995125	26.6666666666667	Y	1.4	N	O	45	81	N	N	A_White, Non-Hispanic	M	P	Head_trauma	N	N	N	N	7.41	0	4	N
D	0.150695215560715	0.129376038826648	0.175527463963541	40	4.4479619177337	26.6666666666667	Y	1.4	N	O	45	81	N	N	A_White, Non-Hispanic	M	P	Head_trauma	N	N	N	N	7.41	0	4	N
D	0.148559987030248	0.127584201556036	0.172984346629578	40	4.52204898551614	26.6666666666667	Y	1.4	N	O	45	81	N	N	A_White, Non-Hispanic	M	P	Head_trauma	N	N	N	N	7.41	0	4	N
D	0.146463511089481	0.125812616676368	0.170504045201118	40	4.59613605329859	26.6666666666667	Y	1.4	N	O	45	81	N	N	A_White, Non-Hispanic	M	P	Head_trauma	N	N	N	N	7.41	0	4	N
D	0.144405253276936	0.124061731453583	0.168084685983752	40	4.67022312108103	26.6666666666667	Y	1.4	N	O	45	81	N	N	A_White, Non-Hispanic	M	P	Head_trauma	N	N	N	N	7.41	0	4	N
D	0.142384682578821	0.122331991617624	0.165724415706731	40	4.74431018886347	26.6666666666667	Y	1.4	N	O	45	81	N	N	A_White, Non-Hispanic	M	P	Head_trauma	N	N	N	N	7.41	0	4	N
D	0.140401271650382	0.120623837390463	0.163421405814129	40	4.81839725664592	26.6666666666667	Y	1.4	N	O	45	81	N	N	A_White, Non-Hispanic	M	P	Head_trauma	N	N	N	N	7.41	0	4	N
D	0.138454497025989	0.118937699662894	0.16117385657409	40	4.89248432442836	26.6666666666667	Y	1.4	N	O	45	81	N	N	A_White, Non-Hispanic	M	P	Head_trauma	N	N	N	N	7.41	0	4	N
D	0.136543839318362	0.117273996382995	0.158980000945054	40	4.9665713922108	26.6666666666667	Y	1.4	N	O	45	81	N	N	A_White, Non-Hispanic	M	P	Head_trauma	N	N	N	N	7.41	0	4	N
D	0.134668783407228	0.115633129210322	0.156838108146293	40	5.04065845999325	26.6666666666667	Y	1.4	N	O	45	81	N	N	A_White, Non-Hispanic	M	P	Head_trauma	N	N	N	N	7.41	0	4	N
D	0.132828818617739	0.114015480480158	0.154746486890038	40	5.11474552777569	26.6666666666667	Y	1.4	N	O	45	81	N	N	A_White, Non-Hispanic	M	P	Head_trauma	N	N	N	N	7.41	0	4	N
D	0.13102343888901	0.11242141051154	0.152703488242927	40	5.18883259555814	26.6666666666667	Y	1.4	N	O	45	81	N	N	A_White, Non-Hispanic	M	P	Head_trauma	N	N	N	N	7.41	0	4	N
D	0.129252142933068	0.11085125528213	0.150707508095161	40	5.26291966334058	26.6666666666667	Y	1.4	N	O	45	81	N	N	A_White, Non-Hispanic	M	P	Head_trauma	N	N	N	N	7.41	0	4	N
D	0.127514434384539	0.109305324482536	0.148756989226145	40	5.33700673112302	26.6666666666667	Y	1.4	N	O	45	81	N	N	A_White, Non-Hispanic	M	P	Head_trauma	N	N	N	N	7.41	0	4	N
D	0.125809821941411	0.107783899953025	0.146850422965099	40	5.41109379890547	26.6666666666667	Y	1.4	N	O	45	81	N	N	A_White, Non-Hispanic	M	P	Head_trauma	N	N	N	N	7.41	0	4	N
D	0.124137819497164	0.106287234496777	0.144986350453758	40	5.48518086668791	26.6666666666667	Y	1.4	N	O	45	81	N	N	A_White, Non-Hispanic	M	P	Head_trauma	N	N	N	N	7.41	0	4	N
D	0.122497946264595	0.104815551056326	0.143163363525893	40	5.55926793447036	26.6666666666667	Y	1.4	N	O	45	81	N	N	A_White, Non-Hispanic	M	P	Head_trauma	N	N	N	N	7.41	0	4	N
D	0.120889726891624	0.10336904223355	0.141380105224465	40	5.6333550022528	26.6666666666667	Y	1.4	N	O	45	81	N	N	A_White, Non-Hispanic	M	P	Head_trauma	N	N	N	N	7.41	0	4	N
D	0.119312691569411	0.101947870128745	0.139635269982198	40	5.70744207003524	26.6666666666667	Y	1.4	N	O	45	81	N	N	A_White, Non-Hispanic	M	P	Head_trauma	N	N	N	N	7.41	0	4	N
D	0.117766376133057	0.100552166470715	0.137927603494768	40	5.78152913781769	26.6666666666667	Y	1.4	N	O	45	81	N	N	A_White, Non-Hispanic	M	P	Head_trauma	N	N	N	N	7.41	0	4	N
D	0.116250322155201	0.0991820330075031	0.136255902318171	40	5.85561620560013	26.6666666666667	Y	1.4	N	O	45	81	N	N	A_White, Non-Hispanic	M	P	Head_trauma	N	N	N	N	7.41	0	4	N
D	0.114764077032784	0.0978375421261847	0.13461901322296	40	5.92970327338257	26.6666666666667	Y	1.4	N	O	45	81	N	N	A_White, Non-Hispanic	M	P	Head_trauma	N	N	N	N	7.41	0	4	N
D	0.113307194067294	0.096518737669908	0.133015832338285	40	6.00379034116502	26.6666666666667	Y	1.4	N	O	45	81	N	N	A_White, Non-Hispanic	M	P	Head_trauma	N	N	N	N	7.41	0	4	N
D	0.111879232538732	0.0952256359209085	0.131445304118019	40	6.07787740894746	26.6666666666667	Y	1.4	N	O	45	81	N	N	A_White, Non-Hispanic	M	P	Head_trauma	N	N	N	N	7.41	0	4	N
D	0.110479757773616	0.093958226719487	0.129906420160071	40	6.15196447672991	26.6666666666667	Y	1.4	N	O	45	81	N	N	A_White, Non-Hispanic	M	P	Head_trauma	N	N	N	N	7.41	0	4	N
D	0.109108341207266	0.0927164746905949	0.128398217908178	40	6.22605154451235	26.6666666666667	Y	1.4	N	O	45	81	N	N	A_White, Non-Hispanic	M	P	Head_trauma	N	N	N	N	7.41	0	4	N
D	0.107764560440645	0.0915003205517646	0.126919779263455	40	6.30013861229479	26.6666666666667	Y	1.4	N	O	45	81	N	N	A_White, Non-Hispanic	M	P	Head_trauma	N	N	N	N	7.41	0	4	N
D	0.106447999292019	0.0903096824783732	0.125470229130604	40	6.37422568007724	26.6666666666667	Y	1.4	N	O	45	81	N	N	A_White, Non-Hispanic	M	P	Head_trauma	N	N	N	N	7.41	0	4	N
D	0.105158247843693	0.0891444575046499	0.124048733921329	40	6.44831274785968	26.6666666666667	Y	1.4	N	O	45	81	N	N	A_White, Non-Hispanic	M	P	Head_trauma	N	N	N	N	7.41	0	4	N
D	0.103894902484072	0.0880045229412259	0.122654500035	40	6.52239981564212	26.6666666666667	Y	1.4	N	O	45	81	N	N	A_White, Non-Hispanic	M	P	Head_trauma	N	N	N	N	7.41	0	4	N
D	0.102657565945291	0.0868897377924253	0.121286772334241	40	6.59648688342457	26.6666666666667	Y	1.4	N	O	45	81	N	N	A_White, Non-Hispanic	M	P	Head_trauma	N	N	N	N	7.41	0	4	N
D	0.101445847336674	0.0857999441587552	0.119944832630823	40	6.67057395120701	26.6666666666667	Y	1.4	N	O	45	81	N	N	A_White, Non-Hispanic	M	P	Head_trauma	N	N	N	N	7.41	0	4	N
D	0.100259362174233	0.0847349686121895	0.118627998195045	40	6.74466101898946	26.6666666666667	Y	1.4	N	O	45	81	N	N	A_White, Non-Hispanic	M	P	Head_trauma	N	N	N	N	7.41	0	4	N
D	0.0990977324064556	0.08369462353381	0.117335620299844	40	6.8187480867719	26.6666666666667	Y	1.4	N	O	45	81	N	N	A_White, Non-Hispanic	M	P	Head_trauma	N	N	N	N	7.41	0	4	N
D	0.0979605864366237	0.0826787084051591	0.116067082809054	40	6.89283515455434	26.6666666666667	Y	1.4	N	O	45	81	N	N	A_White, Non-Hispanic	M	P	Head_trauma	N	N	N	N	7.41	0	4	N
D	0.0968475591418596	0.0816870110462363	0.114821800817599	40	6.96692222233679	26.6666666666667	Y	1.4	N	O	45	81	N	N	A_White, Non-Hispanic	M	P	Head_trauma	N	N	N	N	7.41	0	4	N
D	0.0957582918891307	0.0807193087944719	0.113599219350004	40	7.04100929011923	26.6666666666667	Y	1.4	N	O	45	81	N	N	A_White, Non-Hispanic	M	P	Head_trauma	N	N	N	N	7.41	0	4	N
D	0.0946924325484393	0.0797753696202484	0.112398812122393	40	7.11509635790168	26.6666666666667	Y	1.4	N	O	45	81	N	N	A_White, Non-Hispanic	M	P	Head_trauma	N	N	N	N	7.41	0	4	N
D	0.0936496355033975	0.0788549531755421	0.111220080372065	40	7.18918342568412	26.6666666666667	Y	1.4	N	O	45	81	N	N	A_White, Non-Hispanic	M	P	Head_trauma	N	N	N	N	7.41	0	4	N
D	0.0926295616593971	0.077957811773135	0.110062551757884	40	7.26327049346656	26.6666666666667	Y	1.4	N	O	45	81	N	N	A_White, Non-Hispanic	M	P	Head_trauma	N	N	N	N	7.41	0	4	N
D	0.0916318784495782	0.0770836912945479	0.108925779333976	40	7.33735756124901	26.6666666666667	Y	1.4	N	O	45	81	N	N	A_White, Non-Hispanic	M	P	Head_trauma	N	N	N	N	7.41	0	4	N
D	0.0906562598387971	0.0762323320254064	0.10780934059869	40	7.41144462903145	26.6666666666667	Y	1.4	N	O	45	81	N	N	A_White, Non-Hispanic	M	P	Head_trauma	N	N	N	N	7.41	0	4	N
D	0.0897023863257877	0.0754034694173737	0.106712836620312	40	7.4855316968139	26.6666666666667	Y	1.4	N	O	45	81	N	N	A_White, Non-Hispanic	M	P	Head_trauma	N	N	N	N	7.41	0	4	N
D	0.0887699449437132	0.0745968347760926	0.105635891240728	40	7.55961876459634	26.6666666666667	Y	1.4	N	O	45	81	N	N	A_White, Non-Hispanic	M	P	Head_trauma	N	N	N	N	7.41	0	4	N
D	0.0878586292592894	0.0738121558747673	0.104578150358023	40	7.63370583237878	26.6666666666667	Y	1.4	N	O	45	81	N	N	A_White, Non-Hispanic	M	P	Head_trauma	N	N	N	N	7.41	0	4	N
D	0.0869681393706801	0.07304915749313	0.103539281288896	40	7.70779290016123	26.6666666666667	Y	1.4	N	O	45	81	N	N	A_White, Non-Hispanic	M	P	Head_trauma	N	N	N	N	7.41	0	4	N
D	0.0860981819043274	0.0723075618815156	0.102518972211752	40	7.78187996794367	26.6666666666667	Y	1.4	N	O	45	81	N	N	A_White, Non-Hispanic	M	P	Head_trauma	N	N	N	N	7.41	0	4	N
D	0.0852484700109018	0.0715870891497252	0.101516931691411	40	7.85596703572611	26.6666666666667	Y	1.4	N	O	45	81	N	N	A_White, Non-Hispanic	M	P	Head_trauma	N	N	N	N	7.41	0	4	N
D	0.0844187233605794	0.070887457580233	0.100532888286535	40	7.93005410350856	26.6666666666667	Y	1.4	N	O	45	81	N	N	A_White, Non-Hispanic	M	P	Head_trauma	N	N	N	N	7.41	0	4	N
D	0.0836086681377639	0.0702083838650202	0.0995665902409918	40	8.004141171291	26.6666666666667	Y	1.4	N	O	45	81	N	N	A_White, Non-Hispanic	M	P	Head_trauma	N	N	N	N	7.41	0	4	N
D	0.0828180370354743	0.0695495832651496	0.0986178052607551	40	8.07822823907344	26.6666666666667	Y	1.4	N	O	45	81	N	N	A_White, Non-Hispanic	M	P	Head_trauma	N	N	N	N	7.41	0	4	N
D	0.0820465692495524	0.0689107696918285	0.0976863203781607	40	8.15231530685589	26.6666666666667	Y	1.4	N	O	45	81	N	N	A_White, Non-Hispanic	M	P	Head_trauma	N	N	N	N	7.41	0	4	N
D	0.0812940104728452	0.0682916557073684	0.0967719419057227	40	8.22640237463833	26.6666666666667	Y	1.4	N	O	45	81	N	N	A_White, Non-Hispanic	M	P	Head_trauma	N	N	N	N	7.41	0	4	N
D	0.0805601128895459	0.0676919524440862	0.0958744954821193	40	8.30048944242078	26.6666666666667	Y	1.4	N	O	45	81	N	N	A_White, Non-Hispanic	M	P	Head_trauma	N	N	N	N	7.41	0	4	N
D	0.079844635169851	0.0671113694387641	0.0949938262133607	40	8.37457651020322	26.6666666666667	Y	1.4	N	O	45	81	N	N	A_White, Non-Hispanic	M	P	Head_trauma	N	N	N	N	7.41	0	4	N
D	0.0791473424650916	0.0665496143798598	0.0941297989125881	40	8.44866357798566	26.6666666666667	Y	1.4	N	O	45	81	N	N	A_White, Non-Hispanic	M	P	Head_trauma	N	N	N	N	7.41	0	4	N
D	0.0784680064035139	0.066006392764243	0.0932822984424228	40	8.52275064576811	26.6666666666667	Y	1.4	N	O	45	81	N	N	A_White, Non-Hispanic	M	P	Head_trauma	N	N	N	N	7.41	0	4	N
D	0.0778064050868458	0.0654814074597803	0.0924512301641761	40	8.59683771355055	26.6666666666667	Y	1.4	N	O	45	81	N	N	A_White, Non-Hispanic	M	P	Head_trauma	N	N	N	N	7.41	0	4	N
D	0.077162323087843	0.064974358169744	0.0916365204987162	40	8.67092478133299	26.6666666666667	Y	1.4	N	O	45	81	N	N	A_White, Non-Hispanic	M	P	Head_trauma	N	N	N	N	7.41	0	4	N
D	0.0765355514489448	0.0644849407946263	0.0908381176040749	40	8.74501184911544	26.6666666666667	Y	1.4	N	O	45	81	N	N	A_White, Non-Hispanic	M	P	Head_trauma	N	N	N	N	7.41	0	4	N
D	0.0759258876822091	0.0640128466867089	0.0900559921752141	40	8.81909891689788	26.6666666666667	Y	1.4	N	O	45	81	N	N	A_White, Non-Hispanic	M	P	Head_trauma	N	N	N	N	7.41	0	4	N
D	0.0753331357706953	0.0635577617925962	0.0892901383715357	40	8.89318598468033	26.6666666666667	Y	1.4	N	O	45	81	N	N	A_White, Non-Hispanic	M	P	Head_trauma	N	N	N	N	7.41	0	4	N
D	0.0747571057701103	0.0631193651636247	0.088540574649888	40	8.96727305246277	26.6666666666667	Y	1.4	N	O	45	81	N	N	A_White, Non-Hispanic	M	P	Head_trauma	N	N	N	N	7.41	0	4	N
D	0.0741975250014151	0.0626972141864498	0.0878072939566975	40	9.04136012024521	26.6666666666667	Y	1.4	N	O	45	81	N	N	A_White, Non-Hispanic	M	P	Head_trauma	N	N	N	N	7.41	0	4	N
D	0.073653929897298	0.0622906073225714	0.0870901990282947	40	9.11544718802766	26.6666666666667	Y	1.4	N	O	45	81	N	N	A_White, Non-Hispanic	M	P	Head_trauma	N	N	N	N	7.41	0	4	N
D	0.0731258443097038	0.06189881443249	0.0863892007469574	40	9.1895342558101	26.6666666666667	Y	1.4	N	O	45	81	N	N	A_White, Non-Hispanic	M	P	Head_trauma	N	N	N	N	7.41	0	4	N
D	0.0726128069155228	0.06152111176945	0.0857042334980894	40	9.26362132359255	26.6666666666667	Y	1.4	N	O	45	81	N	N	A_White, Non-Hispanic	M	P	Head_trauma	N	N	N	N	7.41	0	4	N
D	0.0721143705909267	0.0611567809004023	0.0850352547854806	40	9.33770839137499	26.6666666666667	Y	1.4	N	O	45	81	N	N	A_White, Non-Hispanic	M	P	Head_trauma	N	N	N	N	7.41	0	4	N
D	0.0716301018125961	0.0608051077000966	0.0843822448434662	40	9.41179545915743	26.6666666666667	Y	1.4	N	O	45	81	N	N	A_White, Non-Hispanic	M	P	Head_trauma	N	N	N	N	7.41	0	4	N
D	0.071159580084591	0.0604653814374952	0.0837452062226681	40	9.48588252693988	26.6666666666667	Y	1.4	N	O	45	81	N	N	A_White, Non-Hispanic	M	P	Head_trauma	N	N	N	N	7.41	0	4	N
D	0.0707023973896469	0.0601368939756178	0.0831241633242698	40	9.55996959472232	26.6666666666667	Y	1.4	N	O	45	81	N	N	A_White, Non-Hispanic	M	P	Head_trauma	N	N	N	N	7.41	0	4	N
D	0.0702581576637705	0.0598189391079648	0.0825191618560481	40	9.63405666250477	26.6666666666667	Y	1.4	N	O	45	81	N	N	A_White, Non-Hispanic	M	P	Head_trauma	N	N	N	N	7.41	0	4	N
D	0.0698264762930545	0.0595108120565952	0.0819302681816481	40	9.70814373028721	26.6666666666667	Y	1.4	N	O	45	81	N	N	A_White, Non-Hispanic	M	P	Head_trauma	N	N	N	N	7.41	0	4	N
D	0.0694069796316974	0.0592118091586694	0.0813575685330929	40	9.78223079806965	26.6666666666667	Y	1.4	N	O	45	81	N	N	A_White, Non-Hispanic	M	P	Head_trauma	N	N	N	N	7.41	0	4	N
D	0.0689993045402565	0.0589212277695681	0.0808011680553946	40	9.8563178658521	26.6666666666667	Y	1.4	N	O	45	81	N	N	A_White, Non-Hispanic	M	P	Head_trauma	N	N	N	N	7.41	0	4	N
D	0.0686030979432213	0.0586383664113817	0.0802611896516562	40	9.93040493363454	26.6666666666667	Y	1.4	N	O	45	81	N	N	A_White, Non-Hispanic	M	P	Head_trauma	N	N	N	N	7.41	0	4	N
D	0.0682180164050415	0.0583625251953262	0.0797377725974609	40	10.004492001417	26.6666666666667	Y	1.4	N	O	45	81	N	N	A_White, Non-Hispanic	M	P	Head_trauma	N	N	N	N	7.41	0	4	N
D	0.0678437257237907	0.0580930065452251	0.0792310708949399	40	10.0785790691994	26.6666666666667	Y	1.4	N	O	45	81	N	N	A_White, Non-Hispanic	M	P	Head_trauma	N	N	N	N	7.41	0	4	N
D	0.0674799005416802	0.0578291162462594	0.0787412513399701	40	10.1526661369819	26.6666666666667	Y	1.4	N	O	45	81	N	N	A_White, Non-Hispanic	M	P	Head_trauma	N	N	N	N	7.41	0	4	N
D	0.067126223971695	0.057570164838501	0.0782684912808301	40	10.2267532047643	26.6666666666667	Y	1.4	N	O	45	81	N	N	A_White, Non-Hispanic	M	P	Head_trauma	N	N	N	N	7.41	0	4	N
D	0.0667823872396469	0.0573154693679815	0.0778129760535051	40	10.3008402725468	26.6666666666667	Y	1.4	N	O	45	81	N	N	A_White, Non-Hispanic	M	P	Head_trauma	N	N	N	N	7.41	0	4	N
D	0.0664480893409848	0.0570643554991081	0.0773748960879178	40	10.3749273403292	26.6666666666667	Y	1.4	N	O	45	81	N	N	A_White, Non-Hispanic	M	P	Head_trauma	N	N	N	N	7.41	0	4	N
D	0.0661230367117368	0.0568161599810352	0.0769544436906881	40	10.4490144081116	26.6666666666667	Y	1.4	N	O	45	81	N	N	A_White, Non-Hispanic	M	P	Head_trauma	N	N	N	N	7.41	0	4	N
D	0.0658069429129859	0.0565702334472798	0.0765518095234451	40	10.5231014758941	26.6666666666667	Y	1.4	N	O	45	81	N	N	A_White, Non-Hispanic	M	P	Head_trauma	N	N	N	N	7.41	0	4	N
D	0.0654995283283202	0.0563259435127824	0.0761671788109297	40	10.5971885436765	26.6666666666667	Y	1.4	N	O	45	81	N	N	A_White, Non-Hispanic	M	P	Head_trauma	N	N	N	N	7.41	0	4	N
D	0.0652005198737253	0.0560826781163392	0.0758007273294875	40	10.671275611459	26.6666666666667	Y	1.4	N	O	45	81	N	N	A_White, Non-Hispanic	M	P	Head_trauma	N	N	N	N	7.41	0	4	N
D	0.064909650719401	0.0558398490397252	0.075452617243239	40	10.7453626792414	26.6666666666667	Y	1.4	N	O	45	81	N	N	A_White, Non-Hispanic	M	P	Head_trauma	N	N	N	N	7.41	0	4	N
D	0.0646266600230469	0.055596895519007	0.075122992871187	40	10.8194497470239	26.6666666666667	Y	1.4	N	O	45	81	N	N	A_White, Non-Hispanic	M	P	Head_trauma	N	N	N	N	7.41	0	4	N
D	0.0643512926741401	0.0553532878496781	0.0748119764823855	40	10.8935368148063	26.6666666666667	Y	1.4	N	O	45	81	N	N	A_White, Non-Hispanic	M	P	Head_trauma	N	N	N	N	7.41	0	4	N
D	0.0640832990487887	0.0551085308767873	0.0745196642269097	40	10.9676238825888	26.6666666666667	Y	1.4	N	O	45	81	N	N	A_White, Non-Hispanic	M	P	Head_trauma	N	N	N	N	7.41	0	4	N
D	0.0638224347747497	0.0548621672553473	0.0742461223162882	40	11.0417109503712	26.6666666666667	Y	1.4	N	O	45	81	N	N	A_White, Non-Hispanic	M	P	Head_trauma	N	N	N	N	7.41	0	4	N
D	0.0635684605062298	0.054613780366111	0.073991383567353	40	11.1157980181536	26.6666666666667	Y	1.4	N	O	45	81	N	N	A_White, Non-Hispanic	M	P	Head_trauma	N	N	N	N	7.41	0	4	N
D	0.0633211417080961	0.0543629967779294	0.0737554444173803	40	11.1898850859361	26.6666666666667	Y	1.4	N	O	45	81	N	N	A_White, Non-Hispanic	M	P	Head_trauma	N	N	N	N	7.41	0	4	N
D	0.0630802484491657	0.0541094881605697	0.0735382625058374	40	11.2639721537185	26.6666666666667	Y	1.4	N	O	45	81	N	N	A_White, Non-Hispanic	M	P	Head_trauma	N	N	N	N	7.41	0	4	N
D	0.0628455552042297	0.0538529725705793	0.0733397548993533	40	11.338059221501	26.6666666666667	Y	1.4	N	O	45	81	N	N	A_White, Non-Hispanic	M	P	Head_trauma	N	N	N	N	7.41	0	4	N
D	0.0626168406645165	0.0535932150566016	0.0731597970128213	40	11.4121462892834	26.6666666666667	Y	1.4	N	O	45	81	N	N	A_White, Non-Hispanic	M	P	Head_trauma	N	N	N	N	7.41	0	4	N
D	0.0623938875562938	0.0533300275578532	0.0729982222522621	40	11.4862333570659	26.6666666666667	Y	1.4	N	O	45	81	N	N	A_White, Non-Hispanic	M	P	Head_trauma	N	N	N	N	7.41	0	4	N
D	0.0621764824673378	0.0530632680984072	0.0728548223762194	40	11.5603204248483	26.6666666666667	Y	1.4	N	O	45	81	N	N	A_White, Non-Hispanic	M	P	Head_trauma	N	N	N	N	7.41	0	4	N
D	0.0619644156810001	0.0527928393083649	0.0727293485440439	40	11.6344074926307	26.6666666666667	Y	1.4	N	O	45	81	N	N	A_White, Non-Hispanic	M	P	Head_trauma	N	N	N	N	7.41	0	4	N
D	0.061757481017632	0.0525186863289828	0.0726215129935267	40	11.7084945604132	26.6666666666667	Y	1.4	N	O	45	81	N	N	A_White, Non-Hispanic	M	P	Head_trauma	N	N	N	N	7.41	0	4	N
D	0.0615554756831236	0.0522407941805591	0.0725309912686146	40	11.7825816281956	26.6666666666667	Y	1.4	N	O	45	81	N	N	A_White, Non-Hispanic	M	P	Head_trauma	N	N	N	N	7.41	0	4	N
D	0.0613582001243489	0.0519591846881998	0.0724574249017165	40	11.8566686959781	26.6666666666667	Y	1.4	N	O	45	81	N	N	A_White, Non-Hispanic	M	P	Head_trauma	N	N	N	N	7.41	0	4	N
D	0.0611654578912934	0.0516739130706829	0.0724004244450022	40	11.9307557637605	26.6666666666667	Y	1.4	N	O	45	81	N	N	A_White, Non-Hispanic	M	P	Head_trauma	N	N	N	N	7.41	0	4	N
D	0.060977055505666	0.051385064301506	0.0723595727412975	40	12.004842831543	26.6666666666667	Y	1.4	N	O	45	81	N	N	A_White, Non-Hispanic	M	P	Head_trauma	N	N	N	N	7.41	0	4	N
D	0.0607928023358286	0.0510927493492198	0.0723344283272469	40	12.0789298993254	26.6666666666667	Y	1.4	N	O	45	81	N	N	A_White, Non-Hispanic	M	P	Head_trauma	N	N	N	N	7.41	0	4	N
D	0.060612510477835	0.0507971013971065	0.0723245288683918	40	12.1530169671079	26.6666666666667	Y	1.4	N	O	45	81	N	N	A_White, Non-Hispanic	M	P	Head_trauma	N	N	N	N	7.41	0	4	N
D	0.0604359946424345	0.050498272131418	0.0723293945368068	40	12.2271040348903	26.6666666666667	Y	1.4	N	O	45	81	N	N	A_White, Non-Hispanic	M	P	Head_trauma	N	N	N	N	7.41	0	4	N
D	0.0602630720478787	0.0501964281738427	0.0723485312554622	40	12.3011911026727	26.6666666666667	Y	1.4	N	O	45	81	N	N	A_White, Non-Hispanic	M	P	Head_trauma	N	N	N	N	7.41	0	4	N
D	0.0600935623183671	0.0498917477189293	0.0723814337484382	40	12.3752781704552	26.6666666666667	Y	1.4	N	O	45	81	N	N	A_White, Non-Hispanic	M	P	Head_trauma	N	N	N	N	7.41	0	4	N
D	0.0599272873880094	0.0495844174219905	0.0724275883514234	40	12.4493652382376	26.6666666666667	Y	1.4	N	O	45	81	N	N	A_White, Non-Hispanic	M	P	Head_trauma	N	N	N	N	7.41	0	4	N
D	0.0597640714101554	0.0492746295683602	0.0724864755515405	40	12.5234523060201	26.6666666666667	Y	1.4	N	O	45	81	N	N	A_White, Non-Hispanic	M	P	Head_trauma	N	N	N	N	7.41	0	4	N
D	0.0596037406719763	0.0489625795415719	0.072557572238935	40	12.5975393738025	26.6666666666667	Y	1.4	N	O	45	81	N	N	A_White, Non-Hispanic	M	P	Head_trauma	N	N	N	N	7.41	0	4	N
D	0.0594461235141685	0.0486484635964166	0.0726403536641613	40	12.671626441585	26.6666666666667	Y	1.4	N	O	45	81	N	N	A_White, Non-Hispanic	M	P	Head_trauma	N	N	N	N	7.41	0	4	N
D	0.0592910502556702	0.0483324769332343	0.0727342951050608	40	12.7457135093674	26.6666666666667	Y	1.4	N	O	45	81	N	N	A_White, Non-Hispanic	M	P	Head_trauma	N	N	N	N	7.41	0	4	N
D	0.0591383531232858	0.0480148120621923	0.0728388732544537	40	12.8198005771498	26.6666666666667	Y	1.4	N	O	45	81	N	N	A_White, Non-Hispanic	M	P	Head_trauma	N	N	N	N	7.41	0	4	N
D	0.0589878661861074	0.0476956574406444	0.0729535673456292	40	12.8938876449323	26.6666666666667	Y	1.4	N	O	45	81	N	N	A_White, Non-Hispanic	M	P	Head_trauma	N	N	N	N	7.41	0	4	N
D	0.0588394252946458	0.0473751963627864	0.0730778600365589	40	12.9679747127147	26.6666666666667	Y	1.4	N	O	45	81	N	N	A_White, Non-Hispanic	M	P	Head_trauma	N	N	N	N	7.41	0	4	N
D	0.0586928680245672	0.0470536060784493	0.0732112380761188	40	13.0420617804972	26.6666666666667	Y	1.4	N	O	45	81	N	N	A_White, Non-Hispanic	M	P	Head_trauma	N	N	N	N	7.41	0	4	N
D	0.0585480336249604	0.0467310571167973	0.0733531927767445	40	13.1161488482796	26.6666666666667	Y	1.4	N	O	45	81	N	N	A_White, Non-Hispanic	M	P	Head_trauma	N	N	N	N	7.41	0	4	N
D	0.0584047629710386	0.0464077127906056	0.0735032203180183	40	13.1902359160621	26.6666666666667	Y	1.4	N	O	45	81	N	N	A_White, Non-Hispanic	M	P	Head_trauma	N	N	N	N	7.41	0	4	N
D	0.0582628985211974	0.0460837288574949	0.073660821905024	40	13.2643229838445	26.6666666666667	Y	1.4	N	O	45	81	N	N	A_White, Non-Hispanic	M	P	Head_trauma	N	N	N	N	7.41	0	4	N
D	0.0581222842783616	0.0457592533157514	0.0738255038040978	40	13.338410051627	26.6666666666667	Y	1.4	N	O	45	81	N	N	A_White, Non-Hispanic	M	P	Head_trauma	N	N	N	N	7.41	0	4	N
D	0.0579827657555287	0.0454344263139571	0.0739967772769639	40	13.4124971194094	26.6666666666667	Y	1.4	N	O	45	81	N	N	A_White, Non-Hispanic	M	P	Head_trauma	N	N	N	N	7.41	0	4	N
D	0.0578441899454562	0.0451093801555149	0.0741741584324774	40	13.4865841871918	26.6666666666667	Y	1.4	N	O	45	81	N	N	A_White, Non-Hispanic	M	P	Head_trauma	N	N	N	N	7.41	0	4	N
D	0.0577064052944051	0.0447842393810574	0.0743571680132333	40	13.5606712549743	26.6666666666667	Y	1.4	N	O	45	81	N	N	A_White, Non-Hispanic	M	P	Head_trauma	N	N	N	N	7.41	0	4	N
D	0.05756926167989	0.0444591209136929	0.0745453311324225	40	13.6347583227567	26.6666666666667	Y	1.4	N	O	45	81	N	N	A_White, Non-Hispanic	M	P	Head_trauma	N	N	N	N	7.41	0	4	N
D	0.0574326103923544	0.0441341342538968	0.0747381769744069	40	13.7088453905392	26.6666666666667	Y	1.4	N	O	45	81	N	N	A_White, Non-Hispanic	M	P	Head_trauma	N	N	N	N	7.41	0	4	N
D	0.0572963194187928	0.0438093872467328	0.0749352690201153	40	13.7829324583216	26.6666666666667	Y	1.4	N	O	45	81	N	N	A_White, Non-Hispanic	M	P	Head_trauma	N	N	N	N	7.41	0	4	N
D	0.0571603519410428	0.0434850136288716	0.0751363644935037	40	13.8570195261041	26.6666666666667	Y	1.4	N	O	45	81	N	N	A_White, Non-Hispanic	M	P	Head_trauma	N	N	N	N	7.41	0	4	N
D	0.057024707121977	0.0431611495435103	0.0753413024615839	40	13.9311065938865	26.6666666666667	Y	1.4	N	O	45	81	N	N	A_White, Non-Hispanic	M	P	Head_trauma	N	N	N	N	7.41	0	4	N
D	0.056889384195907	0.0428379207645316	0.0755499327798642	40	14.0051936616689	26.6666666666667	Y	1.4	N	O	45	81	N	N	A_White, Non-Hispanic	M	P	Head_trauma	N	N	N	N	7.41	0	4	N
D	0.0567543823989628	0.0425154433951451	0.0757621152283575	40	14.0792807294514	26.6666666666667	Y	1.4	N	O	45	81	N	N	A_White, Non-Hispanic	M	P	Head_trauma	N	N	N	N	7.41	0	4	N
D	0.0566197009690852	0.0421938245474085	0.0759777188300775	40	14.1533677972338	26.6666666666667	Y	1.4	N	O	45	81	N	N	A_White, Non-Hispanic	M	P	Head_trauma	N	N	N	N	7.41	0	4	N
D	0.0564853391460259	0.041873162978097	0.0761966212132221	40	14.2274548650163	26.6666666666667	Y	1.4	N	O	45	81	N	N	A_White, Non-Hispanic	M	P	Head_trauma	N	N	N	N	7.41	0	4	N
D	0.0563512961713386	0.041553549682454	0.0764187080154735	40	14.3015419327987	26.6666666666667	Y	1.4	N	O	45	81	N	N	A_White, Non-Hispanic	M	P	Head_trauma	N	N	N	N	7.41	0	4	N
D	0.0562175712883782	0.0412350684476532	0.0766438723286213	40	14.3756290005812	26.6666666666667	Y	1.4	N	O	45	81	N	N	A_White, Non-Hispanic	M	P	Head_trauma	N	N	N	N	7.41	0	4	N
D	0.0560841637422941	0.0409177963679411	0.0768720141815088	40	14.4497160683636	26.6666666666667	Y	1.4	N	O	45	81	N	N	A_White, Non-Hispanic	M	P	Head_trauma	N	N	N	N	7.41	0	4	N
D	0.0559510727800287	0.0406018043235512	0.0771030400592368	40	14.5238031361461	26.6666666666667	Y	1.4	N	O	45	81	N	N	A_White, Non-Hispanic	M	P	Head_trauma	N	N	N	N	7.41	0	4	N
D	0.0558182976503095	0.0402871574254942	0.0773368624564934	40	14.5978902039285	26.6666666666667	Y	1.4	N	O	45	81	N	N	A_White, Non-Hispanic	M	P	Head_trauma	N	N	N	N	7.41	0	4	N
D	0.0556858376036474	0.0399739154283431	0.0775733994629187	40	14.6719772717109	26.6666666666667	Y	1.4	N	O	45	81	N	N	A_White, Non-Hispanic	M	P	Head_trauma	N	N	N	N	7.41	0	4	N
[truncated: 801 more rows]
